# Supplementary material for: Structure–Function Analysis of the Steroid-Hydroxylating Cytochrome P450 109 (CYP109) Enzyme Family
Source: Int J Mol Sci. 2025 Jun 27;26(13):6219. doi: 10.3390/ijms26136219 (PMC12250468; doi:10.3390/ijms26136219)
Supplement: Supplementary file 1 [file ijms-26-06219-s001.zip]

Archive with 1 entries (1 files):
- ijms-3707463-supplementary.xlsx
