# Supplementary material for: Structure–Function Analysis of the Steroid-Hydroxylating Cytochrome P450 109 (CYP109) Enzyme Family
Source: Int J Mol Sci. 2025 Jun 27;26(13):6219. doi: 10.3390/ijms26136219 (PMC12250468; doi:10.3390/ijms26136219)
Supplement: Supplementary file 1 [file ijms-26-06219-s001.zip › ijms-3707463-supplementary.xlsx]

## Sheet: Table S1
Table S1. Data mining, identification, and assigning the subfamilies to CYP109 family members.
Bacteria
NCBI Protein ID	Species name	P450 name	P450 protein sequence
WP_007980772.1	Haladaptatus paucihalophilus	CYP109F1	MASADQDVVIQDPLHQPLPEELSTDEAQLHRPSWYAEMRREQPVRYDEERERWDVFRYEDVNSILRDHETYTTTFGSSSEGKSMFTEDPPEHGRLRNFASSWFSPRTLREKRTRFEEIADELIDDIEPGNVDIISEFAHPYPVTVIAESLGLPIEDYEQFIEWSDASLRVPPRTDEEDEITVEEQETAIREMNQYFSELIKERTDGDGNDLITIAATNDNLSHKEKVTFCHGILVAGNVTTINLITNALWCFQEFDLFDDIRSGAIDRKQAIEEVLRYRSPAQSLLRRTTRPVEIGGKEIEEGELIVAWNGSANHDPATFDAPEEFRPERKPNRHIAFGGGIHICLGAPLARLEADIALERLLDRFEVIEPDLSDLSPQATPFGLKSLPCHIEK
WP_266082755.1	Haladaptatus sp. ZJ1	CYP109F1	MASSDQDGVIQDPLHQPQPEELSTDKAQLRRPSWYAEMRQEQPVRYDEERNRWDVFRYEDVNAILRDHETYTTTFGNTTEGKSMFTEDPPEHGRLRNFASNWFSPRTLREKRPRFEEIADELIDEIEPGNVDIISEFAHPYPVTIIAESLGLPIEDYEQFIEWSDASLRVPPRTDDDEMATPEEQETAIREMSQYFSELVHERADGDGSDLITIAATNDDLSHKEKVTFCHGILVAGNVTTINLITNALWCFEEFDLIDDIRSGAIDRKQAIEEVLRYRSPAQSLVRRTTQPVEIGGKEIRKGELVTAWTGSANHDPATFDAPEEFRPERKPNRHISFGGGIHICLGAPLARLEADIALERLLDRFEVVEPDLSDLSPQATPFGLQSLPCYLEK
RRJ31851.1	Halomarina oriensis	CYP109F1	MASSNQDDVIQDPLHQPLPEALSTEEAQLNRPSWYAEMRQEHPVRYDEQRERWDVFRYEDVNRILRDHETFATTHSSNDGGKSMISEDPPEHGRLRNFSSSWFSPRTLREKRERFEEIADELIDDIEPGHVDIVPEFTHPYPVTIIAESLGLPIDDYEQFIEWSDAALRVPARTADEEEVTPEEQEQATQEMSRYFSELIDERSDGTDNDLITIAATNDELSHEEKITFCTGILVAGNVTTINLITNALWCFAEFDLFDDIRRGAVDREQAIEEVLRYRSPAQSLRRIATQPVEIGGKEIGEGELVVAWNGSANYDPAVFDAPEEFRPERKPNRHISFGGGIHTCLGAPLARLEADIALERLLDRFEVIEPDLSDLSPQEIPFGLKSLPCYLKN
ODR79728.1	Haladaptatus sp. W1	CYP109F2	MASSNQGVAFRTPPEALASEQAQLNPFDWYAEMRREHPVRYDDQRGRWDVFKYEDVKQIVSDHETYASDVASTDIRLVDRDFDTDRAPSMIRADPPAHGRLRNFVNSRFQPGSIAEHRARFEQIADDLLDDIDSGANVDIIDKFSHPYPVTIIADLLGLPRDDYDQFLTWSKAATELSLTDDEKAIESNKRRRARVQREMREYFSNLISERATGSGDDLITLAAMNDELTHEEKISFCLTLLIAGNVTTVNLITNALWCFEENDVFDAVRTGAVSRKKVIEEVLRYRSPAQTVRRVTTKPVELGGRRIDAGELVLARIGSANRDPARFDSPEEFRPERSPNPHIAFGGGIHFCLGAQLARLEADIALEKLLDRFEVINPDLSDLSPQTFLYGVKSFPCR…
SHL31447.1	Haladaptatus paucihalophilus DX253	CYP109F2	MASSNQGVAFRTPPEALASEQAQLNPFDWYAEMRREHPVRYDDQRGRWDVFKYEDVKQIVSDHETYASDVASTDIRLVDRDFDTDRAPSMIRADPPAHGRLRNFVNSRFQPGSIAEHRARFEQIADDLLDDIDSGANVDIIDKFSHPYPVTIIADLLGLPRDDYDQFLTWSKAATELSLTGDEKAIESNKRRRARVQREMREYFSNLISERATGSGDDLITLAAMNDELTHEEKISFCLTLLIAGNVTTVNLITNALWCFEENDLFDAVRTGAVSRTKVIEEVLRYRSPAQTVRRVTTKPVELGGRRIDAGELVLARIGSANRDPARFDSPEEFRPERSPNPHIAFGGGIHFCLGAQLARLEADIALEKLLDRFEVINPDLSDLSPQTFLYGVKSFPCR…
EFW91478.1	Haladaptatus paucihalophilus DX253	CYP109F2	MRREHPVRYDDQRGRWDVFKYEDVKQIVSDHETYASDVASTDIRLVDRDFDTDRAPSMIRADPPAHGRLRNFVNSRFQPGSIAEHRARFEQIADDLLDDIDSGANVDIIDKFSHPYPVTIIADLLGLPRDDYDQFLTWSKAATELSLTGDEKAIESNKRRRARVQREMREYFSNLISERATGSGDDLITLAAMNDELTHEEKISFCLTLLIAGNVTTVNLITNALWCFEENDLFDAVRTGAVSRTKVIEEVLRYRSPAQTVRRVTTKPVELGGRRIDAGELVLARIGSANRDPARFDSPEEFRPERSPNPHIAFGGGIHFCLGAQLARLEADIALEKLLDRFEVINPDLSDLSPQTFLYGVKSFPCRLETGN
GKZ15450.1	Haladaptatus sp. T7	CYP109F2	MASSNQGVAFRTPPKALASEQAQLNPFDWYAEMRREHPVRYDDQRGRWDVFKYEDVKQIVSDHETYASDVASTDIRLVDRDFDTDRAPSMIRADPPAHGRLRNFVNSRFQPGSIAEHRARFEQIADDLLDDIDSGANVDIIDKFSHPYPVTIIADLLGLPRDDYDQFLTWSKAATELSLTGDEKAIESNKRRRARVQREMREYFSNLISERATGSGDDLITLAAMNDGLTHEEKISFCLTLLIAGNVTTVNLITNALWCFEENDLFDAVRTGAVSRTKVIEEVLRYRSPAQTVRRVTTKPVELGGRRIDAGELVLARVGSANRDPARFDSPEEFRPERSPNPHIAFGGGIHFCLGAQLARLEADIALEKLLDRFEVINPDLSDLSPQTFLYGVKSFPCR…
WP_007982446.1	Haladaptatus paucihalophilus	CYP109F3	MESPNQASSVLRPPEELYDRQRQLDPFDWYARMRRESPVRYDESRKMWDVFRYEDVDRVLSDYDAFSSDMRDAEAVSFDDDQAMRRTMINAEPPEHDRLRRFVDERFRPGTIRELQPRLEAFAAEFLDAVEDADRIDLVGDFAYPFPVTVIAELLGIPADRRDQFKSWSDALVASPTEETTAAMEKNERQRQRARREMAEYFGDLLDERADGDGDDLITLAATSDDLERDEKVGFCILLLIAGNITTTNLITNAVWCFDEHDVTDAVRTGEIDRKQAIEEVLRYRSPAQSIRRVATRDVELGGETIEAGELVTAWIGSANRDPDVFDAPEEFRPERSPNRHIAFGKGIHYCLGAPLARVEADIALDALLDRFDTIEPTDEPKSPLSTQLLHGLEALPCR…
WP_069450313.1	Haladaptatus sp. W1	CYP109F3	MESPNQASSVLRPPEELYDRQRQLDPFDWYARMRRESPVRYDESRKMWDVFRYEDVDRVLSDYDAFSSDMRDAEAVSFDDDQAMRRTMINAEPPEHDRLRRFVDERFRPETIRELQPRLESFAAEFLDAVEDADRIDLVGDFAYPFPVTVIAELLGIPAERRDQFKSWSDALVASPTEETKTAMEKNERQRQRARREMAEYFGDLLDERADGDGDDLITLAATSDDLEREEKIGFCILLLIAGNITTTNLITNAVWCFDEHDVTDAVRTGEVDRKQAIEEVLRYRSPAQSIRRVATQDVELGGETIEAGELVTAWIGSANRDPDVFDAPEEFRPERSPNRHIAFGKGIHYCLGAPLARVEADVALDALLDRFDTVAPTDEPKRPLSTQLLHGLEALPCR…
WP_264781688.1	Haladaptatus sp. T7	CYP109F3	MESPNQASSVLRPPEELYDRQRQLDPFDWYARMRRESPVRYDESRKMWDVFRYEDVDRVLSDYDAFSSDMRDAEAVSFDDDQAMRRTMINAEPPEHDRLRRFVDERFRPGTIRELQPRLESFAAEFLDAVEDADRIDLVGDFAYPFPVTVIAELLGIPAERRDQFKSWSDALVASPTEETKTAMEKNERQRQRARREMAEYFGDLLDERADGDGDDLITLAATSDDLERDEKVGFCILLLIAGNITTTNLITNAVWCFDEHDVTDAVRTGEIDRKQAIEEVLRYRSPAQSIRRVATRDVELGGETIEAGELVTAWIGSANRDPDVFDAPEGFRPERSPNRHIAFGKGIHYCLGAPLARVEADIALDALLDRFDTIEPTDEPKSPLSTQLLHGLEALPCR…
WP_026177902.1	Haladaptatus paucihalophilus	CYP109F4	MQSTDAVVGKSELPEAIRSRNGQLEPFEWYAEMRRSAPVHFDEERQHWDLFRYEETNRVLTDYESFTANRAGSENATDDDGAMFQTMIMVDPPGHDRLRGFVNERFQPGTLREYQPRIEELTEEVLDQIDGENRFDFVDEFAIRLPITIIAELLGIPAERRDEFKEWSDALVARPEDGSESSIKRSQERMQWAQQQMGQYFAQLLEERQDGSGDDLITLAATTEELSRGEQVGFCMLLLVAGNITTTNLLTNALWCFEERGITDAIRTGEIDRKQAIEEVLRYRSPIQSLDRVALEDVELNGRQIREGDVVTAWLGAANRDPELFDAPEEFRPERSPNRHIAFGKGVHYCLGAPLARIEADVAFDVLLDRFETIEADLTDLQPLRSLYGLESLTCTIEE
WP_066146979.1	Haladaptatus sp. R4	CYP109F4	MQSTDPVAGKSELPEAIRSPNGQLEPFEWYAEMRQRSPVHFDEQRQQWDLFQYEEVNHVLTDYESFTANRSGSENVTDDDGAMFQTMIMVDPPGHERLRGFVNERFQPGTLREYRPRIEELTEEVLDQIDGKDRFDFVDEFAIRLPITIIAELLGIPVKRRDEFKEWSDALVARPEDGSEASIKRSQERTQWAQQQMGQYFAQLLEERQDGSGDDLITLAATSEELSRGEQIGFCMLLLVAGNITTTNLLTNALWCFEERGMTDAIRTGEIDRKQAIEEVLRYRSPIQSLDRVALEDVELNGHQIREGDVVTAWLGAANRDPELFDAPEEFRPERRPNRHIAFGKGVHYCLGAPLARIEADVAFEVLLDRFETIEADLTDRQPLYSLYGLESLTCTIEE
EFW90088.1	Haladaptatus paucihalophilus DX253	CYP109F4	MGKSELPEAIRSRNGQLEPFEWYAEMRRSAPVHFDEERQHWDLFRYEETNRVLTDYESFTANRAGSENATDDDGAMFQTMIMVDPPGHDRLRGFVNERFQPGTLREYQPRIEELTEEVLDQIDGENRFDFVDEFAIRLPITIIAELLGIPAERRDEFKEWSDALVARPEDGSESSIKRSQERMQWAQQQMGQYFAQLLEERQDGSGDDLITLAATTEELSRGEQVGFCMLLLVAGNITTTNLLTNALWCFEERGITDAIRTGEIDRKQAIEEVLRYRSPIQSLDRVALEDVELNGRQIREGDVVTAWLGAANRDPELFDAPEEFRPERSPNRHIAFGKGVHYCLGAPLARIEADVAFDVLLDRFETIEADLTDLQPLRSLYGLESLTCTIEE
WP_264782088.1	Haladaptatus sp. T7	CYP109F4	MQSTDAVVGKSELPEAIRSRNGQLEPFEWYAEMRRSAPVHFDEERQHWDLFRYEETNRVLTDYESFTANRAGSENATDDDGAMFQTMIMVDPPGHDRLRGFVNERFQPGTLREYQPRIEELTEEVLDQIDGENRFDFVDEFAIRLPITIIAELLGIPAERRDEFKEWSDALVARPEDGSESSIKRSQERMQWAQQQMGQYFAQLLEERQDGSGDDLITLAATTEELSRGEQVGFCMLLLVAGNITTTNLLTNALWCFEERGITDAIRTGEIDRKQAIEEVLRYRSPIQSLDRVALEDVELNGRQIREGDVVTAWLGAANRDPELFDAPEEFRPERSPNRHIAFGKGVHYCLGAPLARIEADVAFDVLLDRFETIEADLTDLQPLRSLYGLESLTCTVEE
WP_253234467.1	Haladaptatus sp. AB618	CYP109F4	MQSTDPVAGKSELPEAIRSRNGQLEPFEWYAEMRQRSPVHFDEQRQQWDLFQYEEVNHVLTDYESFTANRSGSENVTDDDGAMFQTMIMVDPPGHERLRGFVNERFQPGTLREYRPRIEELTEEVLDQIDGKDRFDFVDEFAIRLPITIIAELLGIPVERRDEFKEWSDALVARPEDGSEASIKRSQERTQWAQQQMGQYFAQLLEERQDGSGDDLITLAATSEELSRGEQIGFCMLLLVAGNITTTNLLTNALWCFEERGMTDAIRTGEIDRKQAIEEVLRYRSPIQSLDRVALEDVELNGHKIREGDVVTAWLGAANRDPELFDAPEEFRPERRPNRHIAFGKGVHYCLGAPLARIEADVAFEVLLDRFETIEADLTDLQPLYSLYGLESLTCTIEE
WP_253225696.1	Haladaptatus sp. AB643	CYP109F4	MQSTDAVAGKSELPEAIRSRNGQLEPFEWYAEMRQRSPVHFDEQRQQWDLFQYEEVNHVLTDYESFTANRSGSENVTDDDGAMFQTMIMVDPPGHERLRGFVNERFQPGTLREYRPRIEELTEEVLDQIDGKDRFDFVDEFAIRLPITIIAELLGIPVERRDEFKEWSDALVARPEDGSEASIKRSQERTQWAQQQMGQYFAQLLEERQDGSGDDLITLAATSEELSRGEQIGFCMLLLVAGNITTTNLLTNALWCFEERGMTDAIRTGEIDRKQAIEEVLRYRSPIQSLDRVALEDVELNGHKIREGDVVTAWLGAANRDPELFDAPEEFRPERRPNRHIAFGKGVHYCLGAPLARIEADVAFEVLLDRFETIEADLTDLQPLYSLYGLESLTCTIEE
WP_231186495.1	Haladaptatus sp. DYF46	CYP109F4	MQSTDAAVGKGELPTAIRGRAGQLEPFEWYAEMRRESPVHFDEQRQRWDLFGYEEADRVLTDHEAFTANRTGSERTADSDSAMVQTMIMVDPPGHDRLRGFANERFQPGTLREYRPRIEELTEEVLDQVDGEDRFDFVDEFAIRLPITIIAELLGIPVERRDEFKEWSDALVARPEDGSESSIKRSQERTQWAQQQMGQYFSQLLEERQDGNGNDLITLAATTEELSRGEQIGFCILLLVAGNITTTNLLTNALWCFEERGITDAIRTGEIGRKQAIEEVLRYRSPIQSLDRVALEDVELNGRQIREGDVVTAWLGAANRDPERFDAPEEFRPERSPNRHIAFGKGVHYCLGAPLARIEADVAFEVLLDRFETIEADLTDLRPLRSLYGLESLTCTYEE
WP_126661765.1	Haloterrigena salifodinae	CYP109F5	MQSPDSVVGVGRSPNAIRSREGQLSPFEWYAEMRAERPVHFDEQRETWDVFRYEDVERVLKDHDTFTANRAFDPEKSSNDGDSDGDEDLPMLQTMISTDPPEQTRLRGVVNERFQPGAIREYQPRVAAVTEELLDDLEGEDEFDFVDEFATPLPVIVIAELLGIPAERREEFKAWSDALVARPEDDTEAELERVQREQERAQREMGGYFATLLEERDGGSGDDLITLAANAEKLTRGEQVGFCMLLLLAGNITTTNLLTNAIWSVKEAEVTDAIRTGAVDRQRAIEEVLRYRSPIQSLKRIAVEDVELNGRRIETGDVVTLWLGAANRDPAVFDAPEEFRPERHPNRHMAFGTGVHFCLGAHLARMEADVALGQLLERFERLEADLSDLQPLNGLYGLE…
WP_204747011.1	Haloterrigena salifodinae	CYP109F5	MQSPDSVVGVGRSPNAIRSREGQLSPFEWYAEMRAESPVHFDEQRETWDVFRYEDVERVLKDHDTFTANRAFDPEKSSNDGDSDGDEDLPMLQTMISTDPPEQTRLRGVVDERFQPGAIREYQPRVEAVTEELLDDLEGEDEFDFVDEFATPLPVIVIAELLGIPAERREEFKAWSDALVARPEDDTEAELERVQREQERAQREMGGYFATLLEERDGGSGDDLITLAANAEKLTRGEQIGFCMLLLLAGNITTTNLLTNAIWSVKEAEVTDAIRTGAVDRQRAIEEVLRYRSPIQSLKRIAVEDVELNGRRIETGDVVTLWLGAANRDPAVFDAPEEFRPERHPNRHMAFGTGVHFCLGAHLARMEADVALGQLLEHFERLEADLSDLQPLNGLYGLE…
WP_012943940.1	Haloterrigena turkmenica	CYP109F5	MESPDSVVGVGQSPKAIRSREGQLSPFEWYAEMRQESPVHYDEQRETWDVFRYEDVERVLKDHDTFTANRAFDPEKSSNDGDSDGDEDLPMLQTMISTDPPEQTRLRGFVDERFQPGAIREYQPRVEAVTEELLDDLEDEDAFDFVDEFAIPLPVIVIAELLGIPAERRDEFKAWSDALVARPDDDSEAELQRVQREQERAQREMGGYFATLLEERDGGNGDDLITLAANADELTRGEQVGFCILLLLAGNITTTNLLTNAIWSVEEAGVTDAIRTGAVDRQRAIEEVLRYRSPIQSLKRIAVEDVELNGRRIETGDVVTLWLGAANRDPDVFDAPEEFRPERHPNRHMAFGTGVHFCLGAHLARMEADVALGQLLERFDRLDADLSDLRPLSGLYGLE…
ELZ18617.1	Haloterrigena salina JCM 13891	CYP109F5	MGRSPNAIRSREGQLSPFEWYAEMRAESPVHFDEQRETWDVFRYEDVERVLKDHGTFTANRAFDLEKSSNDGDSDGDADLPMLQTMISTDPPEQTRLRGVVDERFQPGAIREYQPRVEAVTEELLDDLEGEDEFDFVDEFATPLPVIVIAELLGIPAERREEFKAWSDALVARPEDDTEAELERVQREQERAQREMGGYFATLLEERDGGSGDDLITLAANAEELTRGEQIGFCMLLLLAGNITTTNLLTNAIWSVEEAKVTDAIRTGAVDRQRAIEEVLRYRSPIQSLKRIAVEDVELNGRRIETGDVVTLWLGAANRDPDVFDAPEEFRPERHPNRHMAFGTGVHFCLGAHLARMEADVALGQLLERFERLDTDLSDLQPLNGLYGLESLPCDVSRTA
WP_049914462.1	Haloterrigena salina	CYP109F5	MQSPDSVVGVGRSPNAIRSREGQLSPFEWYAEMRAESPVHFDEQRETWDVFRYEDVERVLKDHGTFTANRAFDLEKSSNDGDSDGDADLPMLQTMISTDPPEQTRLRGVVDERFQPGAIREYQPRVEAVTEELLDDLEGEDEFDFVDEFATPLPVIVIAELLGIPAERREEFKAWSDALVARPEDDTEAELERVQREQERAQREMGGYFATLLEERDGGSGDDLITLAANAEELTRGEQIGFCMLLLLAGNITTTNLLTNAIWSVEEAKVTDAIRTGAVDRQRAIEEVLRYRSPIQSLKRIAVEDVELNGRRIETGDVVTLWLGAANRDPDVFDAPEEFRPERHPNRHMAFGTGVHFCLGAHLARMEADVALGQLLERFERLDTDLSDLQPLNGLYGLE…
WP_174679083.1	Haloterrigena gelatinilytica	CYP109F5	MQSPDSVVGVGRSPNAIRSREGQLSPFEWYAEMRAESPVHFDEQRETWDVFRYEDVERVLRDHDTFTANRAFDPEKASNDGDSDGDEDLPMLQTMISTDPPEQTRLRGVVDERFQPGAIREYQPRVEAVTAELLDDLEGEDGFDFVDEFAIPLPVIVIAELLGIPAERREEFKAWSDALVARPEDDTEEELERVQREQERAQREMGGYFATLLEERDGGSGDDLITLAANAEELTRGEQIGFCMLLLLAGNITTTNLLTNAIWSVEEAEVTDAIRTGAVDRRRAIEEVLRYRSPIQSLKRIAVENVELHGRRIETGDVVTLWLGAANRDPDVFDAPEEFRPERHPNRHMAFGTGVHFCLGAHLARMEADVALGQLLERFDRLDADLSDLQPLNGLYGLE…
WP_174702790.1	Haloterrigena gelatinilytica	CYP109F5	MQSPDSVVGVGRSPNAIRSREGQLSPFEWYAEMRAESPVHFDEQRETWDVFRYEDVERVLRDHDTFTANRAFDPEKASNDGDSDGDEDLPMLQTMISTDPPEQTRLRGVVDERFQPGAIREYQPRVEAVTAELLDDLEGEDGFDFVDEFAIPLPVIVIAELLGIPAERREEFKAWSDALVARPEDDTEEELERVQREQERAQREMGGYFATLLEERDGGSGDDLITLAANAAELTRGEQIGFCMLLLLAGNITTTNLLTNAIWSVEEAEVTDAIRTGAVDRQRAIEEVLRYRSPIQSLKRIAVENVELHGRRIETGDVVTLWLGAANRDPDVFDAPEEFRPERHPNRHMAFGTGVHFCLGAHLARMEADVALGQLLERFDRLDADLSDLQPLNGLYGLE…
WP_006667075.1	Natrialba aegyptia	CYP109F6	MQSADLPVGVEQPPEAIRSREGQLSPFDWYAEMRAEDPVRFDEQREMWDIFRYEDVDRVLKDHDAFTARRTREDNEFSSDAEDDTGMLQTMITVDPPEHNRLRGFVDERFQPGSIREYQPRVEAVTEDVLDALAGKEQFDFVDEFAIPFPVTVIAELLGIPAERRDQFKAWSDALIARPKNGTQTEIQRIQQERQQARQEMSGYFTKLVAERRGGDGDDFITLAANTEELSREEKVGFCILLLLAGNITTTNLLTNAIWSLEEQGLTDAVRTGAIDRKQVVEEVLRYRSPVQSLNRIAIADVELNGKQIQAGDVVTLWLGAANRDPEIFDAPEEFRPEQRPNRHMAFGMGVHFCLGAHLARMEADVAMQQLLERFDRLDANLSNLDPLYSLYGLKSLPC…
ELY96289.1	Natrialba taiwanensis DSM 12281	CYP109F6	MEQPPEAIRSQEGQLSPFDWYAEMRAEDPVRFDEQREMWDIFRYEDVDRVLKDHDAFTARRTREDNEFSSDAEDDTGMLQTMITADPPEHNRLRGFVDERFQPGSIREYQPRVEAVTEDVLDALAGEEQFDFVDEFAIPFPVTVIAELLGIPAERRDQFKAWSDALIARPKNGTQTEIQRIQQERQQARQEMSDYFTKLVAERRGGDGDDFITLAANTEELSREEKVGFCILLLLAGNITTTNLLTNAIWSLEEQGLTDAVRTGAIGRKQVIEEVLRYRSPVQSLNRIAIADVELNGKQIQAGDAVTLWLGAANRDSEVFDTPEEFRPERRPNRHMAFGMGVHFCLGAHLARMEADVAMQQLLERFDRLDADLSNLDPLYSLYGLKSLPCEVNRTASPAK
WP_049914949.1	Natrialba taiwanensis	CYP109F6	MQSSDLPVGVEQPPEAIRSQEGQLSPFDWYAEMRAEDPVRFDEQREMWDIFRYEDVDRVLKDHDAFTARRTREDNEFSSDAEDDTGMLQTMITADPPEHNRLRGFVDERFQPGSIREYQPRVEAVTEDVLDALAGEEQFDFVDEFAIPFPVTVIAELLGIPAERRDQFKAWSDALIARPKNGTQTEIQRIQQERQQARQEMSDYFTKLVAERRGGDGDDFITLAANTEELSREEKVGFCILLLLAGNITTTNLLTNAIWSLEEQGLTDAVRTGAIGRKQVIEEVLRYRSPVQSLNRIAIADVELNGKQIQAGDAVTLWLGAANRDSEVFDTPEEFRPERRPNRHMAFGMGVHFCLGAHLARMEADVAMQQLLERFDRLDADLSNLDPLYSLYGLKSLPC…
WP_049904325.1	Natrialba asiatica	CYP109F7	MQSPDSVVGLGQPPEAIRSREGQLSPFEWYAEMRREAPVRFDERRETWDVFRYEDVNRVLKDHDAFTANRSLEDGESSGNREEGMPMLQTMITTDPPEQIRLREFVNERFQPGSIREYQPRVKELTKDLLDDLEDEEQFDFADEFAAPLPVIVIAELLGIPADRRDQFKEWSDALVARPADDTQAEMQRVQQERHQAQQEMGGYFAKLLAERQGGADDDLITLAANTEGLSRGEKIGFCMLLLLAGNITTTNLLTNAIWSLEEQELTDAVRTGEINHNQAIEEVLRYRSPIQSLKRIAVADVELNGRHIQAGDVVTLWLGAANRDSETFDSPEEFRPERKPNRHIAFGTGVHFCLGAHLARMEADVALKQLLDRFERLDADLSDIRPLSGLYGLESLPC…
ELZ05696.1	Natrialba asiatica DSM 12278	CYP109F7	MRREAPVRFDERRETWDVFRYEDVNRVLKDHDAFTANRSLEDGESSGNREEGMPMLQTMITTDPPEQIRLREFVNERFQPGSIREYQPRVKELTKDLLDDLEDEEQFDFADEFAAPLPVIVIAELLGIPADRRDQFKEWSDALVARPADDTQAEMQRVQQERHQAQQEMGGYFAKLLAERQGGADDDLITLAANTEGLSRGEKIGFCMLLLLAGNITTTNLLTNAIWSLEEQELTDAVRTGEINHNQAIEEVLRYRSPIQSLKRIAVADVELNGRHIQAGDVVTLWLGAANRDSETFDSPEEFRPERKPNRHIAFGTGVHFCLGAHLARMEADVALKQLLDRFERLDADLSDIRPLSGLYGLESLPCEVSGNASPAK
WP_049955185.1	Halostagnicola larsenii	CYP109F9	MQSSDSVVGVGRPPEPIRSPEGQLSPFGWYAEMREERPVHYDEQRETWDVFRYDDVNRVLKDHVSFTAKRSAEDGEPSSGADEGMPMLQTMITTDPPEHTRLRGFVDERFQPGSIREYRPQVERVTEAVLDDLEGRGQFDFVDEVAISLPVTVIAELLGIPAERRDQFKAWSDALVARPEDDSQEERQRVQDARQQAQREMGRYFGSLLQEREGGTADDLITLAANSALNRGEQIGFCMLLLLAGNITTTNLLTNAIWTFEEEGLTDAVRQGAVDLEAAIEETLRYRSPIQSLKRIALEDVELRGRQIQAGDVLTVWLGAANRDPARFDAPEEFRPERQPNRHIAFGTGVHFCLGAHLARMEAAVALNGFLERFDRLDADLWNCQPLNGLYGLESLPCD…
WP_007694648.1	Halococcus hamelinensis	CYP109F10	MQSTDSVDSARQHPAALQSRDAHLAPFEWYAEMRSEAPVHYDEHRKTWDVFRYEDVDHVLRNYEQFSADRSDRGDDPSDDAGSDMTVLKTMISTDPPEHERLRGFVNERFQPGILRDYRPRLEELTDELIDGFEDTDRFDFVEEFAVPFPVTVIAELLGIPAERRDQFREWSNALIARPDDPSEEAVQRMRRQRETAQREMGQYFAKLLEERRAGEGDDLVTLAATADELNQQEKIGFCMILLLAGNITTTNLLTNAIWSFEEQGVMDAVQSGDIDRKRAIEEVLRYRSPIQEIQRVTTENVELSGHEIEAGEIVNVWVGAANRDPDVFDEPEAFRPERSPNQHLAFGKGIHYCLGAPLARLEADIALDRLLTRFDRLDGDLSELRPISSHYGLRSLPC…
WP_120073403.1	Halococcus sp. IIIV-5B	CYP109F10	MQSTDSVDSARQHPAALQSRDAHLAPFEWYAEMRSETPVHYDEQRKTWDVFRYEDVDHVLRNYEQFSADRSDSDGDPSDDAGSDMSVLKTMISTDPPEHERLRGFVNERFQPGTLREYRPRLEELTDELIDGVEDTDRFDFVEEFAVPFPVTVIAELLGIPAERRDQFREWSSAIIARPDDPSEDAVQRMRRQRETAQKEMGQYFGKLLQERQSGEGDDLITLAATADELNMQEKIGFCMILLLAGNITTTNLLTNAIWSFEEQGITEAVRSGDIDRKRAIEEVLRYRSPIQEIQRVTTEPVELGGHEIETGEIVNVWVGAANRDPEVFDDPDAFRPERSPNQHLAFGKGIHYCLGAPLARLEADIALDRLLARFDRLDADLSELHPISSHYGLRSLPC…
ELZ75958.1	Haloferax gibbonsii ATCC 33959	CYP109F11	MRRDAPVQYDEQRETWDVFRYEDVDRVLRDHETFSADRSGSSASLGDDAGGEMSVLKTMISTDPPEHERLRGFVNERFQPGALREYRPRLEELTDELVDGLETRDQFDFVESFAVPLPVTVIAELLGIPAERRDQFKEWSEALIARPEDPSDEAVQRMKRKRGAAQKEMGQYFARLLTERQGGDGDDLITLAATTDELSQQEKIGFCMILLLAGNITTTNLLTNAIWCFEEQGLTEAVRSGEVSRKKAIEEVLRYRSPIQEIQRIASEDVEVGGKHISAGEVVNVWVGAANRDPAVFDDPETFRPERRPNQHLAFGKGVHYCLGAPLARLEADIALDRLLARFDSLEADLSDLHPLNGHYGLQSLPCRVN
WP_115821176.1	Haloferax sp. Atlit-6N	CYP109F11	MQSTDSVDSARQLPAALRSRDAHLAPFEWYAEMRRDAPVQYDEQRETWDVFRYEDVDRVLRDHETFSADRSGSSASLGDDAGGEMSVLKTMISTDPPEHERLRGFVNERFQPGALREYRPRLEELTDELVDGLETRDQFDFVESFAVPLPVMVIAELLGIPAERRDQFKEWSEALIARPEDPSDEAVQRMKRKRGAAQKEMGQYFARLLTERQGGDGDDLITLAATTDELSQQEKIGFCMILLLAGNITTTNLLTNAIWCFEEQGLTEAVRSGEVSRKKAIEEVLRYRSPIQEIQRIASEDVEVGGKHISAGEVVNVWVGAANRDPAVFDDPETFRPERRPNQHLAFGKGVHYCLGAPLARLEADIALDRLLARFDSLEADLSDLHPLNGHYGLQSLPC…
WP_115805721.1	Haloferax sp. Atlit-4N	CYP109F11	MQSTDSVDSARQLPAALRSRDAHLAPFEWYAEMRRDAPVQYDEQRETWDVFRYEDVDRVLRDHETFSADRSGSSASLGDDAGGEMSVLKTMISTDPPEHERLRGFVNERFQPGALREYRPRLEELTDELVDGLETRDQFDFVESFAVPLPVTVIAELLGIPAERRDQFKEWSEALIARPEEPSDEAVQRMKRKRGAAQKEMGQYFAKLLTERQGGDGDDLITLAATTDELSRQEKIGFCMILLLAGNITTTNLLTNAIWCFEEQGLTEAVRSGEVSRKKAIEEVLRYRSPIQEIQRIASEDVEVGGKRISAGEVVNVWVGAANRDPAVFDDPETFRPERRPNQHLAFGKGVHYCLGAPLARLEADTALDRLLARFDSLEADLSDLHPLNGHYGLQSLPC…
WP_049905310.1	Haloferax gibbonsii	CYP109F11	MQSTDSVDSARQLPAALRSRDAHLAPFEWYAEMRRDAPVQYDEQRETWDVFRYEDVDRVLRDHETFSADRSGSSASLGDDAGGEMSVLKTMISTDPPEHERLRGFVNERFQPGALREYRPRLEELTDELVDGLETRDQFDFVESFAVPLPVTVIAELLGIPAERRDQFKEWSEALIARPEDPSDEAVQRMKRKRGAAQKEMGQYFARLLTERQGGDGDDLITLAATTDELSQQEKIGFCMILLLAGNITTTNLLTNAIWCFEEQGLTEAVRSGEVSRKKAIEEVLRYRSPIQEIQRIASEDVEVGGKHISAGEVVNVWVGAANRDPAVFDDPETFRPERRPNQHLAFGKGVHYCLGAPLARLEADIALDRLLARFDSLEADLSDLHPLNGHYGLQSLPC…
WP_092537869.1	Halopelagius longus	CYP109F12	MQSSGSAVGVGQAPEAIRSRERQLSPFEWYAEMRQKTPVCYDEQRETWDVFRYEDVNHVLKNHDAFTANRTLEDNESSNGGSDEMPMLQTMITTDPPEHNRLRGFIDEQFQPGAIREYQPQVEKVTAELLDDLENKQQFDFVDEFAVPVPVIVIAELLGIPADRREQFKEWSDALVARPEDDTEEEIQRVQRGQQQAQQEMGRYFAKLLEERRGGDGDDLVTLAANAEDLSRGEKVGFCILLLLAGNITTTNLLTNTIWSFEEEGIINDVRTGAIDHEQAIEEVLRYRSPIQSLKRIATENVELNGQQIQTGDVLTLWLGAVNRDPEIFDDPEKFRPERGPNRHIAFGTGVHFCLGAHLARMEADVAIEQLLERFDRLDADLSDLQPLSSLYGLESLPC…
WP_066138267.1	Haladaptatus sp. R4	CYP109F13	MGSSNRGTAFRTPPEALSDEQARLEPFDWYAEMRSTQPVRYDEQRRRWDVFGYDDVSEVLGDHERFTADIASADIRFTDGSPLGTTAETPSMIRTDPPEHERLRNFSNHRFLPGTLAESRERFERIADDILDTVETGTTVDIIEEFSHPFPVTVIADLLGLPAVDREQFREWSIATTELAMTDEEEAKKAQREMSDYFSELIPDRIDGDGDDLITLAASNDELNHEEVVRFCITILVAGNVTTVNLITSTLWCLEEHDLFDAVRAGKIDRSKLIEEVLRYRSPAQAVRRVTTEPVEIGGRQIDENELVVARIGSANRDPSKFDAPNEFRPERNPNPHLTFGGGIHFCLGAQLARLEADIALERLLDRFGVIEPDLSDLSPQSLVYGVDSLPCYVSE
WP_253228670.1	unclassified Haladaptatus	CYP109F13	MGSSNRGTAFRTPPEALSDEQARLEPFDWYAEMRSTQPVRYDEQRRRWDVFGYDDVSEVLGDHERFTADIASADIRFTDGSPLGTTAETPSMIRTDPPEHERLRNFSNHRFLPGTLAESRERFERIADDILDTAETGTTVDIIEEFSHPFPVTVIADLLGLPAVDREQFREWSIATTELAMTDEEEAKKAQREMSDYFSELIPDRVDGDGDDLITLAASNDELNHEEVVRFCITVLVAGNVTTVNLITSTLWCLEEHDLFDAVRAGEIDRTKLIEEVLRYRSPAQAVRRVTTEPVEIGGRQIDENELVVARIGSANRDPSKFDAPNEFRPERNPNPHLTFGGGIHFCLGAQLARLEADIALERLLDRFGVIEPDLSDLSPQSLVYGVDSLPCYVSE
WP_066143764.1	Haladaptatus sp. R4	CYP109F14	MASDQPAAVLRPPKALRDRERQVAPFDWYEKMRLESPVRYDDDRNMWDVFRYEDVDRILSDYETFTSNVRDATESPFDDDQQGFNRTMINSEPPEHDRLRGFVNERFRPGTIRELQPRLEELTDEFLDGIADEDRIDVVGDFAYPFPVTVIAELLGIPADRRDEFKAWSDALVASPREETKAAVEKNQQERQRARREMGEYFGDLLDERSDGDGDDLVTLAATSDELDREEKVGFCMLLLIAGNITTTNLITNAIWCFHEQGTMEAVRSGEIDRKKAIEEVLRYRSPVQSLRRVAARDVEVGGKSIEKGDVISAWIASANRDSDVFDDPTEFRPERSPNRHIAFGKGIHYCLGAPLARVEADIALKALLEQFDTIEPTDAAKKPVPSQVLYGLESLPCR…
WP_253226472.1	Haladaptatus sp. AB643	CYP109F14	MASDQPAAVLRPPKALRDRERQVAPFDWYEKMRLESPVRYDDDRNMWDVFRYEDVDHVLSDYETFTSNVRDATESPFDDDQQGFNRTMINTEPPEHDRLRGFVNERFRPGTIRELQPRLEALTDEFLDGIADEDRIDVVGDFAYPFPVTVIAELLGIPADRRDEFKAWSDALVASPREETKAAVEKNQQERQRARREMGEYFGDLLDERSDGDGDDLVTLAATSDELDREEKVGFCMLLLIAGNITTTNLITNAIWCFHEQGIMEAVRSGEIDRKKAIEEVLRYRSPVQSLRRVAARDIEVGGRSIEKGDVISAWIASANRDPDVFDDPTEFRPERSPNRHIAFGKGIHYCLGAPLARVEADVALKALLEQFDTIEPTDAAKKPVPSQVLYGLESLPCR…
WP_253234227.1	Haladaptatus sp. AB618	CYP109F14	MAPDQPAAVLRPPKALRDRERQVAPFDWYEKMRLESPVRYDDDRNMWDVFRYEDVDHVLSDYETFTSNVRDATESPFDDDQQGFNRTMINTEPPEHDRLRGFVNERFRPGTIRELQPRLEALTDEFLDGIADEDRIDVVGDFAYPFPVTVIAELLGIPADRRDEFKAWSDALVASPREETKAAVEKNQQERQRARREMGEYFGDLLDERSDGDGDDLVTLAATSDELDREEKVGFCMLLLIAGNITTTNLITNAIWCFHEQGIMEAVRSGEIDRKKAIEEVLRYRSPVQSLRRVAARDIEVGGRSIEKGDVISAWIASANRDPDVFDDPTEFRPERSPNRHIAFGKGIHYCLGAPLARVEADVALKALLEQFDTIEPTDAAKKPVPSQVLYGLESLPCR…
WP_222914741.1	Natrinema sp. SYSU A 869	CYP109F15	MQSPDSAVGVSQPPEAIRSREGQLSPFEWYAEMRREVPVHFDEQRETWDVFRHEDVNLVLKDHDAFTANRSLENDESSSTTEDDMPMLKTMITTDSPEHNRLRGFVDERFQPGAIRDYQPQVEETMEGLLDDLECEEQFDFVDEVAIPFPIIVIAELLGIPAERRNQFKEWSDALVARPEDDTQEEMQRVQQEQQQAQREMGRYFAKLLEERERGDGDDLITLAANTEELSRGEQIGFCILLLLAGNITTTNLLTNAIWSFEERGLTDAIRTGDIDHKQAIEEVLRYRSPIQSLKRIAIEDVELNGQQIQAGDVVTLWLGAANRDPETFDAPEEFRPERHPNRHTAFGTGVHFCLGAHLARMEADVALKQLLERFEQLDADLSNLQPLSGLYGLESLPC…
WP_247992422.1	Halocatena salina	CYP109F16	MSSSNSEVPLTAPPVPIRDRESQLDPFDWYAEMRQDDPVRYDERRQTWDVFRYEEVDRVLRDHETFSSDLTTADIQPPRVGDDDSGFRTMLRADPPDHGRLREFVNERFQPGTIRQNRARIEELTVKQLDQLEDERRIDVVSDLADPLPVSVIAELLGIPTDRREQFKEWSDALVTPDAEDTEQAHETQRQDAWTEMQTYFSELIDERENGGGDDLITLAATARELDREETIGFCILLLIAGNVTTTNLITNAVWCFEEHDVTERVRSGEIDRTQAIEEVLRYRSPVQMVRRVATEDVKLGGRRITAGERVTPWIGSANRDPTMFDAPEAFRPERQPNPHLAFGRGIHYCLGAPLARIEADVALGELLDRFSTIEPDLTDRTPRPTFHGLTALPCAVGR
WP_124956739.1	Halocatena pleomorpha	CYP109F16	MSSSNSEAPLTAPPTAISDRESQLDPFDWYAEMRQNNPVRYDERRQTWDVFRYEEVDRVLRDHETFSSDLTTATVQPRGRDDDSGVLTMLRADPPEHGRLREFVNERFQPGAIRTNRVRIEELTAKQLAQIEDNDRIDVVSDLAYPLPVSVIAELLGIPIDRRDQFKQWSDAIVARAPEDTDAHTAVQQRRSDAWTEMRTYFSKLIEERKNGTRDDLITLAATATELDRDETIGFCILLLIAGNVTTTNLITNAVWCFEEHDVTERIRAGEIDRAQAIEEVLRYRSPVQMVRRVATEDVELGGRQITAGERVTPWVGSANRDPEMFDAPAAFRPERRPNPHLAFGRGIHFCLGAPLARVEADVVLGALLDRFSTIEPDLTDRTPRPTFHGLMTLPCAVER
WP_247995869.1	Halocatena salina	CYP109F17	MQSSDSVVGVGQPPAAIQSHSGQLSPFEWYAEMREKTPVCFDDQRETWDVFRFEDVNRVLRDHDAFTANRAFKDDTSSNDEDTGSILQTMITTDPPEHTRLRGFVDERFQPGTIREYQPRVENVTKRLLDDLEGNEAFDFVDEFAIPLPVIVIAELLGIPAERRDQFKAWSDALVARPEETTQAELQRIQQERQRAQQEMGRYFATLLAERQGSDGDDLITLIANAEDLSRGEKVGFCILLLLAGNITTTNLLTNAIWTLEEQEMTNAVRTGDVDREQTVEEVLRYRSPIQSLKRIAIKDVELNGRSIQTGDVVTLWLGAANRDPAIFDSPETFRSERKPNRHIAFGTGVHFCLGAHLARMEADVALKQLLARFDRLDADLSDLEPLNSLYGLESLPCE…
WP_253228682.1	Haladaptatus sp. AB643	CYP109F18	MSESNPAARIARPPAEIANPDAHLEPFDWYREMREEVPIRYDDDRETWDVFRYEDVERVLMDPDTFTSNRTEAVGPGSVSDDRPVARTMIATDPPEHERLRSVADDWFLPGAIRDRRSDVERVARDVLDDCPDDGTFDLVSNFAYPFPVLVIAELLGVPGERRDQFKEWSDTVVGSPEDTSKEGLQAFRRERQRAMDEMSEFFRGLLEEREANPRDDLLTVAAEDDSLTESEKVGFCILLLVAGNITTTNLITNTVWALDEHDRLEDVRSGEVDRKAAIEETLRCRSPVQAITRVAAEDTEIAGETVEAGDFVVSWTGSANRDPAMFDAPSEFRPERSPNRHMGFGKGIHHCLGASLARLEADVALELLLEKYPDLEVVEDDFRPVESRIVYGLQSLRI…
WP_253234828.1	Haladaptatus sp. AB618	CYP109F18	MSESNPAARIARPPAEIANPDAHLEPFDWYREMREEVPIRYDDDRETWDVFRYEDVERVLMDPDTFTSNRTEAVGPGSVSDDRPVARTMIATDPPEHERLRSVADDWFLPGAIRDRRSDVERVARDVLDDCPDDGTFDLVSNFAYPFPVLVIAELLGVPGERRDQFKKWSDTVVGSPEDTSKEGLQAFRRERQRAMDEMSEFFRGLLEEREANPRDDLLTVAAEDDSLTESEKVGFCILLLVAGNITTTNLITNTVWALDEHDRLEDVRSGEVDRKAAIEETLRCRSPVQAITRVAAEDTEIAGETVEAGDFVVSWTGSANRDPAMFDAPSEFRPERSPNRHMGFGKGIHHCLGASLARLEADVALELLLEKYPDLEVVEDDFRPVESRIVYGLQSLRI…
WP_231184288.1	Haladaptatus sp. DYF46	CYP109F18	MDSPDKPNAALRPPTELRDRERQLAPFDWYAEMRRDAPIRYDERRNIWDVFRYEDVDRVLSDHDSFTSGVRDATEVSFDDDQAFNRTMINTEPPEHDRLRGFVDERFRPGTIREFRPRIEELADEFLDAIEDENRIEVVGDFAYPFPVTVIAELLGIPADRRDQFKAWSDALVASPRDETEAAIEENRENRQRASREMSDYFADLLDERADGDGDDLVTLAATSDDLERSEKIGFCMLLLTAGNITTTNLITNAVWCFDEHDVTDAVRTGGIDRKRAIEEVLRYRSPVQSLRRVAARDVELGGKTIESGDLISAWVGSANRDPDVFDTPDEFRPERSPNRHIAFGKGIHYCLGAPLARVEADVALEALLERFDTVEPTEATKKPVPSQILYGLESLPCR…
MCO8255081.1	Haladaptatus sp. AB618	CYP109F19	MSSSDSPVGKGTLPKAIRSREGQLEPFEWYAEMRRDSPVHFNEERQRWDLFRYEEIDRILGDHEAFTSDRSVLADDSARASDEGGSILQTMISVDPPEHERLRGFVNERFQPGTLREYRPRIEELTEELLDDIEGDDRIDFVDSFAVPLPVIVIAELLGIPSDRRDQFKEWSDALVARSTDGTDIDRIRREHRQAQEEMGRYFAELLEERRGGDGDDLITLAATTEELTQKERVGFCMLLLLAGNITTTNLLTNAIWCLEEKGMMDAVRTGEIDRKKVIEEVLRYRSPIQSLDRIALKDVELNGQQIQAGDVVTGWLGAANRDPELFDDPEEFRPERRPNRHIAFGKGVHYCLGAPLARLEADIALEALLDRFETVEADLTELQPLSGLYGLESLPCCC…
MCO8243672.1	Haladaptatus sp. AB643	CYP109F19	MSSSDSPVGKGTLPKAIRSREGQLEPFEWYAEMRRDSPVHFNEERQRWDLFRYEEIDRILGDHEAFTSDRSVLADDSARASDEGGSILQTMISVDPPEHERLRGFVNERFQPGTLREYRPRIEELTEELLDDIEGDDRIDFVDSFAVPLPVIVIAELLGIPSDRRDQFKEWSDALVARSTDGTDIDRIRRERRQAQEEMGRYFAELLEERRGGDGDDLITLAATTEELTQKERVGFCMLLLLAGNITTTNLLTNAIWCLEEKGMMDAVRTGEIDRKKVIEEVLRYRSPIQSLDRIALKDVELNGQQIQAGDVVTGWLGAANRDPELFDDPEEFRPERRPNRHIAFGKGVHYCLGAPLARLEADIALEALLDRFETVEADLTELQPLSGLYGLESLPCCC…
WP_233737989.1	Halocatena pleomorpha	CYP109F20	MSSDSVVDKGQLPNGIRSRAGQLAPFEWYAQMRQESPVHFDEQRERWDLFRYDDVNRVLTDHDSFTSDRSRMGTASASDTEDGGSILQTMISVDPPDHNRLRGFVNERFQPGTLRDYQPRIEELTGTLLDQIDGTTFDFVDEFAVPLPVIIIAELLGIPAERRDQFKEWSDALIARPDDRSTTTVKQVRERRQQAQQEMGRYFAELLAERQNGTGDDLITLAATTDELTREEQIGFCMLLLLAGNITTTNLLTNALWCFEEHGITDAIRTGKIDRKQAIEEVLRYRSPIQSLDRIAVEDVELSGQRIQAGDVITGWLGAANRDPERFDAPEAFRPERSPNRHIAFGTGVHYCLGAPLARIEADVAFEMLLDRFETIEADLTDLQPIHSLYGLESLICHY…
RRJ31874.1	Halomarina oriensis	CYP109F20	MRQESPVHFDEQRERWDLFRYDDVNRVLTDHDSFTSDRSRMGTASASDTEDGGSILQTMISVDPPDHNRLRGFVNERFQPGTLRDYQPRIEELTGTLLDQIDGTTFDFVDEFAVPLPVIIIAELLGIPAERRDQFKEWSDALIARPDDRSTTTVKQVRERRQQAQQEMGRYFAELLAERQNGTGDDLITLAATTDELTREEQIGFCMLLLLAGNITTTNLLTNALWCFEEHGITDAIRTGKIDRKQAIEEVLRYRSPIQSLDRIAVEDVELSGQRIQAGDVITGWLGAANRDPERFDAPEAFRPERSPNRHIAFGTGVHYCLGAPLARIEADVAFEMLLDRFETIEADLTDLQPIHSLYGLESLICHYEV
WP_264556637.1	Halocatena marina	CYP109F21	MASSDDNVLTEDLLHRPLPTAISTNDAQLHRSDWYAEMRKNHPVHYDDERERWDVFRYADVNEILRDHERFATMFGSDDEAKSMISQEPPEHGRLRNFASSWFTPRVLEGYRDRFAAIADDLIDDIEPGSVDIVPAFTHPYPVMVIAESLGLPVEDYEQFMEWSDASLRVPVRTEDEEEVTPEEQAEAKRAMAEYFSDLIEERAGDDGNDLITIAANNDDLTHGEKIAFCRGILIAGNVTTINLITNALWCFAEFDLFEPIRSGEIDRKRAIEEVLRYRSPAQSVRRVTTQPAEIGGQEIDEGEVVVAWNGSANYDPEVFEAPHEFRPERTPNRHIGFGTGIHVCLGAPLARIETDIALERLLDRFSVIEPDLSDLSAQPIPFGLKSLPCYLEA
WP_248910891.1	Halocatena marina	CYP109F21	MASSDDNVLTEDLLHRPLPTAISTNDAQLHRSDWYAEMRKNHPVHYDDERERWDVFRYADVNEILRDHERFATMFGSDDEAKSMISQEPPEHGRLRNFASSWFTPRVLEGYRDRFAAIADDLIDDIEPGSVDIVPAFTHPYPVMVIAESLGLPVEDYEQFMEWSDASLRVPVRTEDEEEVTPEEQAEAKRAMAEYFSDLIEERAGDDGNDLITIAANNDDLTHGEKIAFCRGILIAGNVTTINLITNALWCFAEFDLFEPIRSGEIGRKRAIEEVLRYRSPAQSVRRVTTQPAEIGGQEIDEGEVVVAWNGSANYDPEVFEAPHEFRPERTPNRHIGFGTGIHVCLGAPLARIETDIALERLLDRFSVIEPDLSDLSAQPIPFGLKSLPCYLEA
WP_248904698.1	Halocatena marina	CYP109F22	MPSVQPPAALRSRERQLAPFEWYAKMRQEAPVHYDEQRKVWDVFGYEDVDRVLTDYELFTSDMVSTEAARFGDDEDHPFFRTMISADPPEHGRLRGFVADRFSPGMIREYRPRIEAVAAEFIDRVADANRIDIVDDFAYPLPVTVIAELLGIPSERRDQFKAWSDTLIARPSEDTKAAVKETQTHRKRAKQEMREYFSTLLDERADSEDDDLVTLTATTDELTREEKTGFCTLLLLAGNVTTTNLITNAVWCFEEQGVTDAVRTGAVDRTQAIEEVLRYRSPVQALRRTTTDAVEIGGQRIDAGEVITAWIGSANRDSEIFDAAAEFRPERSPNPHIAFGKGIHYCLGASLARIEADIALKALLDQFEVLSLEESEKTPLKSLYGVKELPCRVESGH
WP_264555204.1	Halocatena marina	CYP109F22	MPSVQPPAALRSRERQLAPFEWYAKMRQEAPVHYDEQRKVWDVFGHEDVDRVLTDYELFTSDMVSTEAARFGDDEDHPFFRTMISADPPEHGRLRGFVADRFSPGMIREYRPRIEAVAAEFIDRVADANRIDIVDDFAYPLPVTVIAELLGIPSERRDQFKAWSDTLIARPIEDTKAAVKETQTHRKRAKQEMREYFSTLLDGRADSEDDDLVTLTATTDELTREEKTGFCTLLLLAGNVTTTNLITNAVWCFEEQGVTDAVRTGAVDRTQAIEEVLRYRSPVQALRRTTTDAVEIGGQRIDAGEVITAWIGSANRDSEIFDAAAEFRPERSPNPHIAFGKGIHYCLGASLARIEADIALKALLDQFEVLSLEESEKTPLKSLYGVKELPCRVESGH
WP_124954372.1	Halocatena pleomorpha	CYP109F23	MSNEPSTSGVFARQPAPLQDREGRLDPFDWYQKMRDERPVSYDEERRAWDVFKYDAVRTVLSDYETFSSDTPPDDDSGADDSSPLSASMISVDPPEHERLRQFVDDRFQPDAIRDRRPYIETVAESLLDDIEGETFDIVSAYSFPLPVIVIAELLDIPAERRDEFKQWSDALVAAPREQTEETLRKNEQHRTQSIAEMSSFFRNALTERRGSDRDDLVTLAANAEALSPTEQLGFCILLLIAGNITTTNLITNAIWSFAEQDILHAVASGAVDRKQAIEEALRFRSPVQAMSRVATEDTEIDGVEIAADERVTAWIGSANRDESVFDNPDEFLPERSPNRHIAFGTGVHYCLGAPLARLEAGVALSTLFDRYDTIELRDDQFQPVSSPIVYGLESLPLH…
WP_273739581.1	Natrinema soli	CYP109F24	MESPDSVVGVGRSPEAIRSPEGQLSPFEWYAEMRQETPVHFDEQRETWDVFRYEDVERVLKDHDTFTANRAFEADESSNDGDDDSPMLQTMITTDPPTQTRLRGFVDDRFQPGAIREYQPRVETVTEDLLDDLEDENSFDFVDEFAIPLPVIVIAELLGISADRRDQFKEWSDALVARPEDDTPEEIERVQREQKEAQRAMGRFFAELLEERDGGDGDDLITLAANAEELSRGEQIGFCMLLLLAGNITTTNLLTNAIWSVEEHGLTGAIRTGDVDHTQAIEETLRYRSPIQSLKRIAVEDVELHGQRIQAGDVLTLWLGAANRDPEIFDAAEEFRPERRPNRHMAFGTGVHFCLGAHLARMEADVALDRLFDRFDRLDADLSDLEPLSALYGLESLPC…
WP_180841852.1	Natrinema zhouii	CYP109F24	MESPDSVVGVGRSPEAIRSLEGQLSPFEWYAEMRQETPVHFDEQRETWDVFRYEDVERVLKDHDTFTANRAFEADESSNDGDDSDDGLPMLQTMITTDPPTQTRLRGFVDERFQPGAIREYQPQVAEVTETLLDDLEDESCFDFVDEFAIPFPVIVIAELLGIPADRRDQFKEWSDALVARPEDDTPEEMKRVQREQEEAQRAMGRYFAELLEERDGGDGDDLITLAANAEELSRGEQIGFCMLLLLAGNITTTNLLTNAIWSVEEHGLTDAIRTEDVDHTQAIEETLRYRSPIQSLKRIAVEDVELHGQRIQAGDVLTLWLGAANRDPEIFDTPDEFRPERRPNRHMAFGTGVHFCLGAHLARMEADVALDHLFDRFDRLDADLSGLEPLSALYGLES…
WP_135828898.1	Halorussus halobius	CYP109F25	MQSTDSVDSARQHPTALQSREAQLDPFEWYAEMRRADPVHYDERRETWDVFRYEDVDRVLRDQETFSADRSGSGATAAGTEGDGGAVLKTMISTDPPEHERLRGFVNDRFQPGALSEYRPRLEELTDELVDELEDAGEFDFVDEFAVALPVTVIAELLGIPPERRDQFREWSGALIARPESSDEEAIQRMKQRRETAQTEMGRYFAKLLEERQGGDGDDLITLAANADELSRQEKIGFCMILLLAGNITTTNLLTNAIWTFEEQGITEDVGSGDVDRKKAIEEVLRYRSPVQEIQRIASEDAQLGGQQVEAGDVVNVWVGAANRDPEVFDDPETFRPERRPNQHLAFGKGVHYCLGAPLARLEADIALERLLTRFERFDADISDLQPISGHYGLEFLHC…
WP_256397564.1	Halohasta litorea	CYP109F26	MQPSNSVVGVGQSPEAIRNREGQLSPFEWYAEMRREAPVHFDEQREMWDVFRYEDVKHVLKDHDAFTANRAFGADESAGSGDDMPMLQTMITTDPPEHDRLRGFVNDRFQPGAVREYQPQVEEMTKNLLNDLPDEGTFDFVDEFSIPLPVIVIAELLGIPDDRRDQFREWSNALVARPEDDTSEEIQRVQREQERAQKEMGRYFATLLAERQGGNGDDLITLAANTEALNRGERIGFCMLLLLAGNITTTNLLTNAIWAFEAHGVTDAVRTGEVDRQLAIEEVLRYRSPIQSLKRIATKDVELNNQQVQAGDVVTLWLGAANRDPEIFDAPETFRPERHPNRHIAFGTGVHFCLGAHLARMEADIALNYLLEHFERLDADLSELQPLNFLHGLESLPCE…
PSP81568.1	Halobacteriales archaeon QS_1_68_20	CYP109F27	MSSSGSAAALALPPEAISSREGQLAPFGWYAEMRRDRPVDYDPQRQTWDVFRYEDVGRVLDDDGTFTADMTRAEVDVPDEASDGDDGESGQPLGRTMLHTDPPDHERLRGFAEAPFDRNAIRRDRPRFEALTEKLLDRLDDRSRIDLVGDFAEDLPVSIIAELLDVPADRRDRFRNWSKALIAHPDEETRAAYEETRDRQRRAYRELREYFSDLIDERTDGDDLVTLVANEADLDRPERVEFCILVLLAGVISTTSLVTNAVWCFAEHDAIDAVRSGEIDRMQAIEEVLRYRSPEQALRRVAVDDVELAGRQIEAGDIVTVWLGSANRDPDVFDAPDRFRPERHPNPHLAFGKGTHYCLGAPLARVEAEVAIEKLFERFRTIDPDRTDRTPLPTFPYHS…
WP_238717456.1	Natronorubrum halophilum	CYP109F-fragment1	MITTDPPEHDRLRGFVDERFQPGAVRDYQPQVEEVLGDLLDNLEGEERFDFVDEFAIPFPVIVIAELLGIPAKRREQFKAWSDALVARPEDGTQEEMKRVQRERQQAQQEMGRYFATLLEERRGGDGDDLVTLAANAEKLSRGEKVGFCMLLLLAGNITTTNLLTNAIWCFEEQGMTDEIRTGEIDHKRAIEETLRYRSPIQSLKRIAVEDVELNGQQIQAGDVVTLWLGAANRDPEIFDEPEEFWPERHPNRHIAFGTGVHFCLGAHLARMEADVALKQLLERFERVETDLSNLRPLNALYGLESLPCEASRTPNPVE
WP_223302004.1	Haladaptatus sp. R4	CYP109F-fragment1	MISVDPPEHERLRGFVSERFQPGTLREYRPRIEELTEELLDDIEGDDRFDFVDSFAVPLPVIVIAELLGIPSDRRDQFKEWSDALVARSTDGTDIDRIRRERRQAQEEMGRYFAELLEERRGGDGDDLITLAATTEELTQKERVGFCMLLLLAGNITTTNLLTNAIWCLEEEGMMDAVRTGEIDCKKVIEEVLRYRSPIQSLDRIALKDVELNGQQIQAGDVVTGWLGAANRDPELFDDPEEFRPERRPNRHIAFGKGVHYCLGAPLARLEADIALEALLDRFETVEADLTDLQPLSGLYGLESLPCYCEK
WP_256490496.1	Haladaptatus sp. AB643	CYP109F-fragment1	MRRDSPVHFNEERQRWDLFRYEEIDRILGDHEAFTSDRSVLADDSARASDEGGSILQTMISVDPPEHERLRGFVNERFQPGTLREYRPRIEELTEELLDDIEGDDRIDFVDSFAVPLPVIVIAELLGIPSDRRDQFKEWSDALVARSTDGTDIDRIRRERRQAQEEMGRYFAELLEERRGGDGDDLITLAATTEELTQKERVGFCMLLLLAGNITTTNLLTNAIWCLEEKGMMDAVRTGEIDRKKVIEEVLRYRSPIQSLDRIALKDVELNGQQIQAGDVVTGWLGAANRDPELFDDPEEFRPERRPNRHIAFGKGVHYCLGAPLARLEADIALEALLDRFETVEADLTELQPLSGLYGLESLPCCCEK
WP_256487371.1	Haladaptatus sp. AB618	CYP109F-fragment1	MRRDSPVHFNEERQRWDLFRYEEIDRILGDHEAFTSDRSVLADDSARASDEGGSILQTMISVDPPEHERLRGFVNERFQPGTLREYRPRIEELTEELLDDIEGDDRIDFVDSFAVPLPVIVIAELLGIPSDRRDQFKEWSDALVARSTDGTDIDRIRREHRQAQEEMGRYFAELLEERRGGDGDDLITLAATTEELTQKERVGFCMLLLLAGNITTTNLLTNAIWCLEEKGMMDAVRTGEIDRKKVIEEVLRYRSPIQSLDRIALKDVELNGQQIQAGDVVTGWLGAANRDPELFDDPEEFRPERRPNRHIAFGKGVHYCLGAPLARLEADIALEALLDRFETVEADLTELQPLSGLYGLESLPCCCEK
WP_007979029.1	Haladaptatus	CYP109G1	MSSSDPQGLQAFPDELSEREAWLEPFDWYREMRERAPVRYDPTRKVWDVFRYDDVKEMLDDDERFSVSPRNASGFQEPEGEEAGVMLDTMLLQDPPRHDELRGVVDEEFSPRTIRELEPRIRELTTELLDDILDNGDEIDLVSEFAYPLPVIVIAELLGVPTEDREQFKTWSDAIVSAASEDESGAEFVERQEEMRQEMAFYFIQLMEDRRENPQDDLISTLVTAEIDGEPLTHREILGTCILLLVAGNITTTNLITNAMRSFDEVDAVDELAGDDRALTTAIEEVLRYRSPVQAMTRVAMEDVTMHGETIEEGDQIVVWLGSGNRDERQFDDADEFRPDRTPNQHFGFGYGTHYCLGAPLARLEAKVALSELLSRVSNVTIPETTLEPTRSSFIYGVE…
WP_066138271.1	Haladaptatus sp. R4	CYP109G1	MSSSNPQGLQAFPDELSERKAWLEPFDWYREMRDQAPVRYDPVRHVWDVFRYDDVKTILADDERFSVSPRNADGFQEPEGEEAGVMLDTMLLQDPPRHDELRGVVDDEFSPRSIRELEPRIRELTTELLDEILDNGDEIDLVEEFAYPLPVIVIAELLGVPAEDRDQFKTWSDAIVSAASEDENTEEFYERQGEMRQEMAFYFVQLMEDRRENPQDDLISTLVNAEIDGDPLSHREILGTCILLLVAGNITTTNLITNAMRCFDEDDTFDELAGDDKALTTAIEEVLRYRSPVQAMTRVAMEDVTIGGETIEEGDRISVWMGSANRDERKFDDADEFRADRVPNQHLGFGYSTHYCLGAPLARLEAKVALSELFSRVSNITIPETTLEPTRSSFIYGVD…
WP_069450423.1	Haladaptatus sp. W1	CYP109G1	MSSSDPQGLQAFPDELSEREAWLEPFDWYREMRERAPVRYDPTRKVWDVFRYDDVKEMLDDDERFSVSPRNASGFQEPEGEEAGVMLDTMLLQDPPRHDELRGVVDEEFSPRTIRELEPRIRELTTELLDDILDNGDEIDLVSEFAYPLPVIVIAELLGVPTEDREQFKTWSDAIVSAASEDESGAEFVERQEEMRQEMAFYFIQLMEDRRENPQDDLISTLVTAEIDGEPLTHREILGTCILLLVAGNITTTNLITNAMRCFDEVDAVDELAGDDRALTTAIEEVLRYRSPVQAMTRVAMEDVTMHGETIEEGDQLVVWLGSGNRDERQFDDAEEFRPDRTPNQHFGFGYGTHYCLGAPLARLEAKVALSELLSRVSNVTIPVTTLEPTRSSFIYGVE…
WP_253228669.1	unclassified Haladaptatus	CYP109G1	MSSSNPQGLQAFPDELSERKAWLEPFDWYREMREQEPVRYDPVRHVWDVFRYDDVKTILADDERFSVSPRNADGFQEPEGEEAGVMLDTMLLQDPPRHDELRGVVDDEFSPRSIRELEPRIRELTTELLDDILDNGDEIDLVEEFAYPLPVIVIAELLGVPAEDRDQFKTWSDAIVSAASEDENTEEFYERQGEMRQEMAFYFVQLMEDRRENPQDDLISTLVNAEIDGEPLSHREILGTCILLLVAGNITTTNLITNAMRCFDEDDTFDSLTGDDKALTTAIEEVLRYRSPVQAMTRVAMEDVTIGGETIEEGDRISVWMGSANRDERKFDDADEFRADRVPNQHLGFGYSTHYCLGAPLARLEAKVALSELFSRVSNITIPETTLEPTRSSFIYGVD…
WP_231183411.1	Haladaptatus sp. DYF46	CYP109G1	MSSSNPQGLQAFPDELSERKAWLEPFDWYREMREQAPVRYDPTRGVWDVFRYDDVKEMLDDDERFSVSPRNADGFQEPEGEEAGVMLDTMLMQDPPRHDELRGVVDEEFSPRTIRELEPRIRELTTELLDDILDNGGEIDLVEEFAYPLPVIVIAELLGVPPEDREQFKQWSDAIVSAASEDENTEEFYERQDEMRQEMAFYFVQLMEDRRENPRDDLISTLVTAEIDGEPLDHREILGTCILLLVAGNITTTNLITNAMRCFDEDDAFEELAGDDRALTTAIEEVLRYRSPVQAMTRVAMEDVTIHGETIEEGDRIVVWLGSGNRDERQFDDADEFRADRTPNQHFGFGYGTHYCLGAPLARLEAKVALSELLSRVSNVTIPETTLEPTRSSFIYGVD…
WP_066380096.1	Halalkalicoccus paucihalophilus	CYP109G2	MSSAEPRGLQAFPEALSTREAWLEPFGWYREMRENAPVRYDPGRNSWDVFRYADVKRILDDDSTFSVDPSKATDFVEPEGQGAGLILDTMLFEDPPRHDELRGVVEDSFRPRAIRELEPRIRELTREILDDTLEGEGEMDLVSEFAYPLPVVVIAELLGVPVEDRDRFKEWSDAIVSSASDGEGGEEFAERQQEVQREMGFYFLQLIEERRENPQDDLISTIATAEIDGEPLPREEVLGTCMLLLVAGNITTTNLITNAVRCFGENDLFGTYTDAGAVPRSAIEETLRYRAPVQAMTRIATEEVTMNGETIGAGERVIVWMGSANRDGRQFPDGDSFVPDRSPNQHLGFGHGTHYCLGAPLARLEAEVALSELFDRLTDVELVGTDLEPTRSSFIYGVE…
WP_008419022.1	Halalkalicoccus jeotgali	CYP109G2	MSSAEPQGLQAFPEELSTREAWLEPYGWYREMRENEPVRYDPGRNSWDVFRYADVKRILNDDATFSVDPEKATDFVEPEGEGEGLILDTMLFEDPPRHDDLRGVVEDSFRPRAIRELEPRIRELTREILDDALEGEGEMDLVSEFAYPLPVVVIAELLGVPVEDRDRFKEWSDAIVSSASDDEGGAEFAERQQEVQREMGFYFLQLIEERRENPRDDLISTIATAEIDGEPLPREEVLGTCILLLVAGNITTTNLITNAVRCFGENDLFGTYTDAGAVPTPAIEETLRYRAPVQAMTRIATEDVTVGGETIGAGDRVIAWMGSANRDDRQFPEGDSFVPDRSPNQHLGFGHGTHYCLGAPLARLEAEVALSELFDRLAGVEFADARLQPTRSSFIYGVE…
MCL7417549.1	Halalkalicoccus sp.	CYP109G2	MSSAEPRGLQAFPEALSTREAWLEPFGWYREMRENDPVRYDPGRNSWDVFRYADVKRILNDDSTFSVDPEKATDFVEPEGEGAGLILDTMLFEDPPRHDELRGVVEESFRPRAIRELEPRIRELTGEILDDTLENEGEMDLVSAFAYPLPVVVIAELLGVPVEDRDRFKEWSDAIVSSASERESGEEFAQRQQEVQREMGMYFLQLIEERREDPREDLISTIATAEVGGEPLPREEVLGTCMLLLVAGNITTTNLITNAVRCFGEADLFDAYTDTGRVPTPAIEEALRYRAPVQAMTRIATEEATVNGETIGAGDRVIVWLGSANRDDRQFPDGDSFVPDRSPNQHLGFGHGTHYCLGAPLARLEAEVALSELFDRLTDVELVGTDLEPTRSSFIYGVE…
WP_122089830.1	Halalkalicoccus subterraneus	CYP109G2	MSSAEPQGLQAFPEALSTRETWLEPFGWYREMRENAPVRYDSDRNSWDVFRYADVKRILNDDATFSVDPSKATEFVEPEGEGAGLILDTMLFEDPPRHDELRGVVEDSFRPRAIRELEPRIRELTREILDDALEGEGEIDLVSEFAYPLPVVVIAELLGVPVEDRDRFKEWSDAIVSSAGDDEGGAEFAQRQQAVQQEMGMYFLQLIEERRENPQDDLISTIATAEIDGEPLPREEVLGTCILLLVAGNITTTNLITNAVRCFGNNGLFDAYTDTGRVPTSAIEETLRYRAPVQAMTRIATEDVTVGGETIASGERVIVWMGSANRDDRQFSEGDSFIPDRSPNQHLGFGHGTHYCLGAPLARLEAEVALSELFDRLSHVEFADAELEPTRSSFIYGVE…
EMA46390.1	Halococcus morrhuae DSM 1307	CYP109G3	MAQPEALSTRDARLDPFPWYREMHEESPIRYDEDRECWDVFRYDDVHDVLHDPETFSSERPLTAQGEGETDGMALETMLNTDPPRHDELRKVVDDPFKPGAVKHLAPHIRDITNEYIDAVVDDGELDVVADLATPLPVTVIAELIGVPADDREQFKQWSDTIVEGPEAATVSAETVKEAQLQAQAEMATYFTELIERRREDPRDDLISDVIHAEVEGTTLSEGETLGFLALLLIAGNITTTNLITNAIRCFATLHDGIESVRDIASLELAVEEVLRYQSPIQAVSRVATTDTRLGEHSVEAGDRVVVWNGAANHDGDKFDDPGTFVPDRSPNQHLAFGSGVHFCLGAHLARLEARVALSTLFDRFETMQLAETELQPVESTFLYGVQRLPVQFST
WP_244698554.1	Halococcus dombrowskii	CYP109G3	MATSGMSGPVAQPEALSTRDARLDPFPWYREMHEESPIRYDEDRECWDVFRYDDVHDVLHDPETFSSERPLTAQGEGETDGMALETMLNTDPPRHDELRKVVDDPFKPGAVKHLAPHIRDITNEYIDAVVDDGELDVVADLATPLPVTVIAELIGVPADDREQFKQWSDTIVEGPEAATVSAETVKEAQLQAQAEMATYFTELIERRREDPRDDLISDVIHAEVEGTTLSEGETLGFLALLLIAGNITTTNLITNAIRCFATLPDGIESVRDIASLELAVEEVLRYQSPIQAVSRVATTDTQLGGHSVEAGDRVVVWNGAANHDGDKFDDPGTFVPDRSPNQHLAFGSGVHFCLGAHLARLEARVALSTLFDRFETMQLAETELQPVESTFLYGVQRLP…
WP_049916110.1	Halococcus morrhuae	CYP109G3	MATSGMSGPVAQPEALSTRDARLDPFPWYREMHEESPIRYDEDRECWDVFRYDDVHDVLHDPETFSSERPLTAQGEGETDGMALETMLNTDPPRHDELRKVVDDPFKPGAVKHLAPHIRDITNEYIDAVVDDGELDVVADLATPLPVTVIAELIGVPADDREQFKQWSDTIVEGPEAATVSAETVKEAQLQAQAEMATYFTELIERRREDPRDDLISDVIHAEVEGTTLSEGETLGFLALLLIAGNITTTNLITNAIRCFATLHDGIESVRDIASLELAVEEVLRYQSPIQAVSRVATTDTRLGEHSVEAGDRVVVWNGAANHDGDKFDDPGTFVPDRSPNQHLAFGSGVHFCLGAHLARLEARVALSTLFDRFETMQLAETELQPVESTFLYGVQRLP…
WP_006825906.1	Halococcus thailandensis	CYP109G3	MAQPDALSTREAQLDPFPWYREMREESPIRYDEDRECWDVFRYDDVQAVLQNAEEFSSERPLTAQGENETGGMALETMLNTDPPRHDELRKVVDDPFKPGAVKHLAPHIQDITNEYIDAVVDDGEMDIIADLATPLPVTVIAELIGVPADDREQFKQWSDTIVEGPGAATVSAETVREEQLQAQAEMATYFTDLIEQRQEDPRDDLISKVIHAEVEGATLSEGETLGFLALLLIAGNITTTNLITNAVRCFATLPDGIESVRDAASLELAIEEVLRYQSPIQAVSRIAATDTQLGDHDVKAGDRVVAWNGSANHDGDQFDDPDTFVPDRSPNQHLAFGSGIHFCLGAHLARLEARTALSTLFDRFETMQVSETELQPVGSSFLYGVQELPVQFST
WP_049912763.1	Natrialba taiwanensis	CYP109G3	MATSGQTGPVAQPDALSTREAQLDPFPWYREMREESPIRYDEDRECWDVFRYDDVQAVLQNAEEFSSERPLTAQGENETGGMALETMLNTDPPRHDELRKVVDDPFKPGAVKHLAPHIQDITNEYIDAVVDDGEMDIIADLATPLPVTVIAELIGVPADDREQFKQWSDTIVEGPGAATVSAETVREEQLQAQAEMATYFTDLIEQRQEDPRDDLISKVIHAEVEGATLSEGETLGFLALLLIAGNITTTNLITNAVRCFATLPDGIESVRDAASLELAIEEVLRYQSPIQAVSRIAATDTQLGDHDVKAGDRVVAWNGSANHDGDQFDDPDTFVPDRSPNQHLAFGSGIHFCLGAHLARLEARTALSTLFDRFETMQVSETELQPVGSSFLYGVQELP…
WP_273838272.1	Halococcus sp. PRR34	CYP109G3	MAQPDALSTQEAQLDPFPWYREMREESPIRYDEDRECWDVFRYDDVQGVLHNAEEFSSERPLTAQGENEIEGMALETMLNTDPPRHDELRKVVDDPFKPGAVKHLAPHIKDITNEYINAVVDDGEMDIVADLATPLPVTVIAELIGVPADDREQFKQWSDTIVEGPGAATVSAETVREEQLQAQSEMATYFTDLIEQRQEDPRDDLISEVIHAEVEGATLSEGETLGFLALLLIAGNVTTTNLITNAVRCFATLPDGIESVRDNASLELAIEEVLRYQSPIQAVSRIAATDTQLGDHDVKAGDRVVAWNGAANHDGDQFDDPDTFVPDRSPNQHLAFGSGVHYCLGLHLARLEARTALSTLFDRFETMQVSETELQPVGSSFLYGVQRLLVQFST
WP_256684933.1	Halococcus qingdaonensis	CYP109G3	MATSGQAGPVAQPDALSTREARLDPFSWYREMREESPIRYDEDRGCWDVFRYDDVQDVLHNAEEFSSERPLTAQGENETDGMALETMLNTDPPRHDELRKVVDDPFKPGAVKHLAPHIRDITNEYIDAVVDDGEMDIVADLATPLPVTVIAELIGVPADDREQFKQWSDTIVEGPEAATVSAETVREEQLQTQAEMATYFTDLIEQRQEDPRDDLISQVIHAEIEGATLSKGETLGFLALLLIAGNITTTNLITNAVRCFATLPDGIESVRDAASLELAIEEVLRYQSPIQAVSRIATDDTQLGGHDVEAGDRVVVWNGSANHDGDQFDDPDTFVPDRSPNQHLAFGNGIHFCLGAHLARLEARTALSTMFDRFETMQVPETELQPVGSTFLYGVQELP…
WP_004052353.1	Halococcus morrhuae	CYP109G4	MSSADPQGLQAFPEALSEPDAWLEPFDWYREMRDDSPVRYDASRGSWDVFRHADVKRVISDDEAFSVNPRTASDFEGLSGEGEGLILDTMLFQDPPRHDDLRAVVDDAFSPRTVAEMEPRLRDLMSELLDDALAANDGEMDLVEEISYPFPVIVIAELLGVPAEDRAQFKEWSDSLVAAASDEEIAERQQQSQQEMAMYFLDQLQQRREEPRDDLLTTIATAELDDGSKLPQEEALGMCMLLLIAGNITTTNLITNAVRCFGNQGVLSELAGDENAVGPAIEEALRYRAPVQAMTRIARSDVTLGDATIEEGDRVVAWLGSANRDERAFDNADEFVVDRAPTGHLGFGHGTHYCLGAPLARLEARVALSELLSLDGLTLADADLSPTRSSFIYGVESLP…
WP_007743055.1	Halococcus thailandensis	CYP109G4	MSSADPQGLQAFPEALADRDAWLEPFDWYREMRDDSPVRYDASRGSWDVFRHADVKRVISDDEAFSVNPRTASDFEGLSGEGEGLILDTMLFQDPPRHDELRAVVDDAFSPRTVAEMEPRLRDLMRELLDDALAANDGEMDLVEEISYPFPVIVIAELLGVPAEDRAQFKEWSDSLVAAASDEEIAERQQQSQQEMAMYFLDQLQQRREEPRDDLLSTIATAELDDGSKLPQEEALGMCMLLLIAGNITTTNLITNAVRCFGNQGVLSELAGDDNAIGPAIEEALRYRAPVQAMTRIARSDVNLGDATIEEGDRVVAWLGSANRDERAFDDADEFVVDRAPTGHLGFGHGTHYCLGAPLARLEARVALSELLSLDGLALADADLSPTRSSFIYGVESLP…
WP_049997007.1	Halococcus sediminicola	CYP109G4	MSSADPQGLQAFPEALSEPDAWLEPFDWYREMREESPVRYDAARGSWDVFRHADVKRVISDDETFSVNPRTASDFVEPEGEGGGLILDTMLFQDPPRHDDLREIVDDAFSPRTVAELEPRLRELMADLMDDALAANDGEMDLVEELSYPFPVIVIAELLGVPVEDRAQFKEWSDSLVAAASDEETAERQQQSQREMAMYFLDLIQQRREEPRDDLLSTIATAELSDGSKLPQEEALGMCMLLLIAGNITTTNLITNAVRCFGNQDLLSELAGDENAIGTAIEEVLRYRAPVQAMTRVARSDVSLGDATIEEGDRVVAWLGSANRDGRAFENADEFAVDRAPTGHLGFGHGTHYCLGAPLARLEARVALSEILSLDGLALADADLSPTRSSFIYGVESLP…
WP_256687634.1	Halococcus qingdaonensis	CYP109G4	MSSADPQGLQAFPEALSEPDAWLEPFDWYREMRDDSPVRYDASRGSWDVFRHADVKRVISDDEAFSVNPRTASDFEGLSGEGEGLILDTMLFQDPPRHDELRAVVDDAFSPRTVAEMEPRLRDLMSELLDDALAANDGEMDLVEEISYPFPVIVIAELLGVPAEDRAQFKEWSDSLVAAASDEEIAERQQQSQQEMAMYFLDQLQQRREEPRDDLLSTIATAELDDGSKLPQEEALGMCMLLLIAGNITTTNLITNAVRCFGNQGVLSELAGDDNAVGPAIEEALRYRAPVQAMTRIARSDVNLGDATIEEGDRVVAWLGSANRDERAFDNADEFVVDRAPTGHLGFGHGTHYCLGAPLARLEARVALSELLSLDGLALADADLSPTRSSFIYGVESLP…
WP_244699548.1	Halococcus dombrowskii	CYP109G4	MSSADPQGLQAFPEALSEPDAWLEPFDWYREMRDGSPVRYDASRGSWDVFRHADVKRVISDDEAFSVNPRTASDFEGLSGEGEGLILDTMLFQDPPRHDDLRAVVDDAFSPRTVAEMEPRLRDLMSELLDDALAANDGEMDLVEEISYPFPVIVIAELLGVPAEDRAQFKEWSDSLVAAASDEEIAERQQQSQQEMAMYFLDQLQQRREEPRDDLLTTIATAELDDGSKLPQEEALGMCMLLLIAGNITTTNLITNAVRCFGNQGVLSELAGNENAVGPAIEEALRYRAPVQAMTRIARSDVTLGDATIEEGDRVVAWLGSANRDERAFDNADEFVVDRAPTGHLGFGHGTHYCLGAPLARLEARVALSELLSLDGLALADADLSPTRSSFIYGVESLP…
WP_015320257.1	Natronococcus occultus	CYP109G5	MSSADPQGLQVFPDELASREAWLEPFDWYRQMREDAPVRYDPDRRTWDVFRYADVKRVLDDDETFSVNPRLADDFQEPERPEEGLLFETMLFQDPPRHDELRGVVDDAFEPRALRELEPEIRELAIDLLSDALADDRGELDIVEDVAYPLPVVVIAQLLGVPAEDRDQFKRWSDTLVESSSADDESEAFARRQREAQMEMANYFFEMIADRRESPQDDLMTKIVTRELEDGSRLSEEEALGTCMLLLIAGNITTTNLIANAVRCFDAHELFDDLRAEPDAIGRAIEEALRYRAPVQAMSRVATEDVTLRDAEIEAGDRLVVWLGSANRDERQFEDADAFVPDRSPNQHLAFGHGTHYCLGASLARLEARVAFEELCARTATIETVDTDLQPVRSSLVYG…
WP_006113818.1	Halorubrum coriense	CYP109G6	MSSAGPSGLQAVPRALRDRESWLEPFDWYRRMREEAPVRYDADRQTWDVFLYEDVKRVLNDDETFSADPREADDFVEPEEPGEGLILDTMLFKDPPRHDELRGVVDEWFQPRRLRDREPHFRDLAGELLDDAVGAEGRMDVVGDLASPFPVTVIAELLGVPPSDRDRFKTWSDALVAAASDDEGAEAYADRQRQTQMEMAQYFLEMIESRREEPRDDLLSVIVTAESEGGGRLSREEALGMCILLLVAGNITTTNLVANAVRCFADADADLLDELRADDRALERAVEEVLRYRSPVQAMSRVAAEPVTMRGETIEAGDRVIAWIGSANRDDCQFASAETFRPDRSPNQHLGFGHGTHYCLGAPLARLEAKVGLSELLDRVERLRLTDEPLQPTRSSFVY…
WP_008847871.1	Halorubrum kocurii	CYP109G7	MSSADPQGLQAVPEELQSREAWLEPFDWYARMREAAPVRYDPERRTWDVFRYDDVKRVLDDDDVFSVDPQKADDFVEPEGPGEGLILDTMLFEDPPRHDELRGVVDEWFQPRSLADREPHFRELASELLDDAVGADGQMDVVEDLAYPFPVTVIAELLGVPASDRDRFKTWSDTLVEAASDDESADAFADRQQQIQMEMAQYFLEMIEDRRENPRDDLISVIVTAESSEGGRLSREEALGMCILLLVAGNITTTNLIANAVRCFAEADADLFDQLRGDDRALTSAVEEVLRYRSPVQAMSRVATEDVTMRGETIEAGDRIIAWLGSANRDERQFEAADAFQPDRSPNQHVGFGHGTHYCLGAPLARLEAKVGLSELLDRVENVRLAEEPLQPTRSSFIY…
WP_123620394.1	Halorubrum sp. CSM-61	CYP109G7	MSSAGPQGLQTVPRELRDRESWLEPFDWYERMREEAPVRYDAERRTWDVFRYEDVKRVLDDDETFSVDPREASDFVEPERPGEGLILDTMLFEDPPRHDELRGVVDEWFQPRALADREPHFRELAGELVDDAVDAQGRMDVVEDLAYPFPVTVIAELLGVPASDRDRFKTWSNTLVAAASDEESDEAYAERQQQSQMEMGQYFLEMIEDRRESPRDDLLSVIVTAESDAGGRLSREEALGMCILLLVAGNITTTNLITNAVRCFAEADGDPFEELRGDDRALGSAIEEVLRYRSPVQAMSRVATEDVTLRGETVEAGDRLIVWLGSANRDERQFDDADAFRADRSPTQHLGFGHGTHYCLGAPLARLEAKVGLSELLDRVEDVRLAETTLQPTRSSFIY…
WP_008007478.1	Halorubrum lipolyticum	CYP109G7	MSSADPQGLQAVPEELQSREAWLEPFDWYARMRETAPVRYDPERRTWDVFRYDDVKRVLDDDDVFSVDPREATDFVEPEGPGEGLILDTMLFEDPPRHDELRGVVDEWFQPRTLADREPHFRELASELLDDAVGADGRLDVVEDLAYPFPVTVIAELLGVPASDRDRFKTWSNTLVEAASDDESADAFADRQQQIQMEMAQYFLEMIEDRREDPRDDLLSVIVTAESGAGGRLSREEALGMCILLLVAGNITTTNLIANAVRCFAEADGDLFDELRGDDRALTSAVEEVLRYRSPVQAMSRVATEDVTMRGETIEAGDRIIAWLGSANRDERQFEAADAFRPDRSPNQHVGFGHGTHYCLGAPLARLEAKVGLSELLDRVENVRLADVPLQPTRSSFIY…
WP_005044746.1	Halococcus	CYP109G8	MSSADPQGIQAFPEALTEPDAWLEPFEWYQEMREGSPVRYDPARGSWDVFRHADVKRVISDDETFSVDPRNASDFVEAGGEGEGLILDTMLFQDPPRHDELRAIVEEAFSPRVVAELEPRLRELMGDLLDDALATNDGTMDLVDELAYPFPVIVIAEVLGVPSEDRAQFREWSESLVAAADGEAGAEVAERQQASQREMAMYFLELIEDRRENPRDDLLSTIATAELSDGSTLPQQEALGMCMLLLIAGNITTTNLITNAVRCFGNHDLFAELAGEENAIGTAVEEVLRYRAPVQAMTRVARSDVTLGGETIEEGDRLVAWLGSANRDSRQFATADEFVVDRAPTGHLGFGHGTHYCLGAPLARLEARVALSELLSRVDGLALADTDLSPTRSSFIYGV…
WP_008426598.1	Natronococcus jeotgali	CYP109G9	MSSADPQGLQAFPDELASREAWLEPFDWYREMRENEPIRYDPDRRTWDVFRYADVKRVLDDDATFSVDPRLADDFREPERPEEGLIFETMLFEDPPRHDELRGVVDDAFEPRTIRQLEPEIRGLAAELLSDALADDRGELDVVDDFAYPLPVVVIAELLGVPAEDRDRFKRWSDTLVESSSADDETEAFLERQQQAQMEMANYFFEMIADRRESPRDDLMTQIVTRELEDGSRLSEEEALGTCILLLIAGNITTTNLVTNAVRCFDAHDLFEDLRAEPDAIGRAIEEVLRYRSPVQAMSRVATEDVTLRDAEIESGDRVVVWLGSANRDERQFEDAGAFVPDRSPNQHLGFGHGTHYCLGAPLARLEASVALEELCARTATIETIDTDLQPVRSSLIYG…
WP_198061222.1	Halosimplex litoreum	CYP109G10	MSSAGPRGLQGVPEALQDRESWLDPFDWYRRMREEAPVRYDPERRTWDVFRYEDVKRALDDDETFSVDPSRADDFEEPTEPGEGLILDTMLFEDPPRHDELRGVVDDWFQPRTLADRESHFRALAGELLDDAVDGGGELDVVADLAYPFPVTVIAELLGIPPSDRDRFKRWSDTLVAAASDDEGAERFTERQQRSQMEMGQYFLEAIEERRENPRDDLLSVIVTEETDAGERLSHEEALGTCMLLLVAGNITTTNLIANAVRTFAEEDADLFERLRGDDRALTRAVEEVLRYRSPVQAMSRVATEDVRMGGETIAAGDRVVVWLGSANRDERRFDDADAFRPDRSPNQHLGFGHGTHYCLGAPLARLEAEVALSELLDRVEGVRLAETTLQPTRSAFVY…
WP_006883867.1	Halosimplex carlsbadense	CYP109G10	MSSAGPQGLQAVPEALQDRESWLDPFDWYRRMREEAPVRYDPGRRTWDVFRYEDVKRALDDDETFSVDPREADDFEEPEQPGAGFILDTMLFEDPPRHGELRGVVDDWFQPRTLADREPHFRELAGELLDDAVDDSGEMDVVADLAYPFPVTVIAQLLGIPPSDRGRFKTWSDTLVAAASDDEGADEFTERQQQSQMEMAQYFLEAVEDRRENPRDDLLTVIATEESDTGGRLSHEEALGTCILLLVAGNITTTNLLANAVRSFAEADAVRFEELRGDERALSNAIEEVLRYRSPVQAMSRVAVEDVRMGGETIEAGDRVVVWLGSANRDERRFDDADTFDPDRSPNQHLGFGHGTHYCLGAPLARLEAEVGLSELLDRVENVRLADATLQPTRSSFVY…
ELY60111.1	Natronococcus amylolyticus DSM 10524	CYP109G11	MQAFPDELSSREAWLEPFDWYREMRESAPVRYDPSRGCWDVFRYADVKRILGDDGTFSVNPRLADDFQEPERPEEGLLFETMLFKDPPRHDELRGVVDDAFEPRAIRALEPEIRELATDLLSDALADDRGELDVVDDFAYPLPVVVIAELLGVPAEDREQFKRWSDTLVESSSADDETEAFLERQQQAQMEMASYFFEMIADRRESPRDDLMSQIVTRELEDGSRLSEEGALGTCILLLIAGNITTTNLVTNAVRCFDAHDLFDELRAEPDAIGRAIEEVLRYRSPVQAMSRVATEDVTLRDAEIESGDRVVAWLGSANRDERQFEDADAFVPDRSPNQHLGFGHGTHYCLGAPLARLEASVALEELCTRTATIETVDADLQPVRSSLIYGVESLPIRY…
WP_049891383.1	Natronococcus amylolyticus	CYP109G11	MSSADPQGLQAFPDELSSREAWLEPFDWYREMRESAPVRYDPSRGCWDVFRYADVKRILGDDGTFSVNPRLADDFQEPERPEEGLLFETMLFKDPPRHDELRGVVDDAFEPRAIRALEPEIRELATDLLSDALADDRGELDVVDDFAYPLPVVVIAELLGVPAEDREQFKRWSDTLVESSSADDETEAFLERQQQAQMEMASYFFEMIADRRESPRDDLMSQIVTRELEDGSRLSEEGALGTCILLLIAGNITTTNLVTNAVRCFDAHDLFDELRAEPDAIGRAIEEVLRYRSPVQAMSRVATEDVTLRDAEIESGDRVVAWLGSANRDERQFEDADAFVPDRSPNQHLGFGHGTHYCLGAPLARLEASVALEELCTRTATIETVDADLQPVRSSLIYG…
WP_278292153.1	Natronococcus sp. A-GB1	CYP109G11	MSSADPQGLQAFPDELSSREAWLEPFDWYREMRENAPVRYDPSRGCWDVFRYADVKRILDDDGTFSVNPRLADDFQEPERPEEGLLFETMLFKDPPRHDELRGVVDDAFEPRAIRALEPEIRELATDLLSDALADDRGELDIVDDFAYPLPVVVIAQLLGVPAEDREQFKRWSDTLVESSSTDDETEAFTQRQREAQMEMASYFFEMIADRRESPRDDLMSQIVTRELEDGSRLSEEEALGTCILLLIAGNITTTNLVTNAVRCFDAHDLFDELRAEPDAIGRAIEEVLRYRSPVQAMSRVATEDVTLRDTEIESGDRVVVWLGSANRDERQFEDADAFVPNRSPNQHLGFGHGTHYCLGAPLARLEASVALEELCARTATIETVDTDLQPVRSSLIYG…
WP_278300636.1	Natronococcus sp. A-GB7	CYP109G11	MSSADPQGLQAFPDELASREAWLEPFDWYREMRESAPVRYDPSRGCWDVFRYADVKRVLDDDGTFSVNPRLADDFQEPDRPEEGLLFETMLFQDPPRHDELRGVVDDAFEPRAIRALEPEIRELATDLLSDALDDHRGELDVVDDFAYPLPVVVIAELLGVPAEDRDRFKRWSDTLVESSSADDETEAFLERQQQAQMEMASYFFEMIADRRESPQDDLMSQIVTRELEDGSRLSEEEALGTCILLLIAGNITTTNLVTNAVRCFDAHDLFEDLRAEPDAIGRAIEEVLRYRSPVQAMSRVATEDVTLRGAEIESGDRVIAWLGSANRDERQFEDADAFVPDRSPNQHLGFGHGTHYCLGAPLARLEASVALEELCARTATIETVDTDLQPVRSSLIYG…
WP_094525674.1	unclassified Halorubrum	CYP109G12	MSSAGPQGLQAVPEELQDRESWLDPFDWYERMRERSPVRYDPDRRTWDVFRYEDVKRVLDDDDVFSADPREADDFVEPEGPGEGLILDTMLFEDPPRHDELRGVVDEWFQPRTLADREPHFRELAGELLDDAVGTHGEMDVVEDLAYPFPVTVIAELLGVPPSDRDRFKTWSDTIVEAASDDEGADAFAERQQQTQMEMAQYFLEMIEDRRENPQDDLLSVIVTAESDAGGRLSREEALGMCILLLVAGNITTTNLIANAVRCFAEADPDLVDELRGDDRALTSAVEEVLRYRSPVQAMSRVATEDVTMRGETIEAGDRVIAWIGSANRDERRFDAADTFRPDRSPNQHIAFGHGTHYCLGAPLARLEAKVGLSELLDRVDRVRLTETPLEPTRSSFIY…
WP_007997737.1	Halorubrum aidingense	CYP109G12	MSSAGPQGLQAVPRELQDREAWLDPFDWYERMREAAPVRYDPERRTWDVFRYEDVKRVLNDDELFSADPQKADDFVEPEAPGEGLILDTMLFEDPPRHGELRGVVDEWFQPRTLADREPHFRELAGELLDDAVGPHGQMDVVADLAYPFPVTVIAELLGIPPSDRDRFKTWSNTIVEAASDEENADAFAERQQQTQMEMAQYFLEMIEDRREDPQDDLLSVIVTAESDAGGRLSREEALGMCILLLVAGNITTTNLIANAVRCFAEADGDLFDELRGDDRALTSAIEEVLRYRSPVQAMGRVATEDVTMRGETIEAGDRVIVWLGSANRDERQFEAADTFRPNRSPTQHLGFGHGTHYCLGAPLARLEAKVGLSALLDRIEHVRLTEAPLQPTRSSFIY…
WP_121595758.1	Halorubrum sp. Atlit-26R	CYP109G14	MSSAGPRGIQAVPQELRDRESWLDPFDWYRRMRESAPVRYDEERHSWDVFRYADVKRVLDDDETFSVDPREANDFVEPEEPGEGLMLDTMLFEDPPRHGELRGVVDDWFRPRRLADREPRFREIAGGLLEDAVGADGRMDVVADLASPFPVTVIAELLGVPPTDRDRFKTWSDALVEAAGAEESADAYADRQRETQVEMAQYFLEMIEARREEPRDDLLSVIVTAESEAGGRLSREEALGTCMLLLVAGNITTTNLIANAVRCFVEADADLFDELRGDERALASAVEEVLRYRSPVQAMGRVATEDVTLGGETVEAGDRVIAWLGSANRDERQFESAGEFRPDRSPNQHLGFGYGTHYCLGAPLARLEAEVGLSELLDRVERVELAEDRLQPTRSSFIY…
WP_134671106.1	Halorussus marinus	CYP109G15	MSSADPGGLQVLPEELESREAWLEPFDWYRTMREDAPVRYDSDRRTWDVFRYEDVKRILDDDETFSVNPRMADGFREPDRPEEGLIFETMLFQDPPRHDELRGIVDDAFEPRALTDLEPKIREFAIDLLGEAFAGEDGTTELVDAFAYPLPVTVIAELLGVPAEDRDRFKRWSDTLVEATSADEDTEEYNERQRAAQMEMASYFFEMIEDRRESPRDDLMTQIVTRELDDGSRLSEQEALGTCILLLVAGNITTTNLITNAVRCFSDHDLFEELRGEASVQTAIEEVLRYRSPVQAMSRVATEDATIQGSTIEAGDRLIVWLGSANRDERQFDDADAFVPDRTPNQHLGFGHGTHYCLGAPLARLEAKVAIEELLDRTSTVGVADTELQPTRSSLVYGV…
WP_135805883.1	Halorussus marinus	CYP109G15	MSSADPGGLQVLPEELESREAWLEPFDWYRTMREDAPVRYDSDRRTWDVFRYEDVKRILDDDETFSVNPRMADGFREPDRPEEGLIFETMLFQDPPRHDELRGIVDDAFEPRALTDLEPKIREFAIDLLGEAFAGEDGTTELVDAFAYPLPVTVIAELLGVPAEDRDRFKRWSDTLVEATSADEDTEEYNERQRAAQMEMASYFFEMIEDRRESPRDDLMTQIVTRELEDGSRLSEEEALGTCILLLVAGNITTTNLITNAVRCFSDHDLFEELRGEASVQTAIEEVLRYRSPVQAMSRVATEDATIRGSTIEAGDRLIVWLGSANRDERQFDDADAFVPDRTPNQHLGFGHGTHYCLGAPLARLEAKVAIEELLDRTSTVEVADTELQPTRSSLVYGV…
WP_058583662.1	Haloprofundus marisrubri	CYP109G16	MSSANPQGLQAFPDELADRESWLNPFEWYRQMRDDAPVRYDASRGSWDVFRYDDVKRILDDDETFSVDPERANDFVEPENEGEGLILQTMLFEDPPRHDELRGVVEEPFRPRAIRQLEPRIRELTTEILDDVLDDADGKMDIVGDLAYPLPVMVIAELLGVPAEKRDQFKTWSDTLIESAADDVDTQAYMEEQRQVQMEMAWYFLELIEERRENPRDDLISTIVTTELGDGSHLSREEALGTCILLLVAGNITTTNLVTNAVRCFDEADQFDAVRGDDRALTTAIEEVLRYRSPVQAMTRVATRDVDVQDATIGEGDRIVVWLGSGNRDERKFDDADRFVPDRAPNQHLGFGHGTHYCLGAPLARLEAKVVFSELLDRVKNVRVADTELSPLRSSFIYG…
WP_123538204.1	Halosimplex salinum	CYP109G17	MSGADTQGLQSFPEALAGRDAWLEPFDWYRRMRADEPVRYDSNRSCWDVFRYADVKRVLDDDETFSVEPGIASDFVEPDDFGEGLMLETMILRDPPRHDEIRAVVEDEFSPRTLRDREPRIREITRDLLETAVTEGNGRMDVVGDLAYPLPVIVIAEMLGVPPERRDQFKEWSDAIVASTGADDSSEAVADAQSQSLQEMGMYFVQLLEERRDDPRDDLVSTMVSAEAGADAHLSQEEALGMCVLLLIAGNITTTNFLANAVRCLANHDLFDAVADGEYAVPAVLEEVLRYRSPVQAMSRIATREVTLQEETIGEGDRVVVWLGSANRDDRQFDDADTFVPDRSPTQHLAFGHGTHYCLGAPLARLEARVALEELLDGVSELSLVDTPLQPTRSSFVYG…
WP_089673720.1	Halohasta litchfieldiae	CYP109G18	MSAADPSRPAVSFPDALSSRERWLDPFDWYREMRAESPVRYDADRELWDVFRYEDVKRVLNTDERFSSDPATMPGFEEEIADSEGEPPPVFDTMLFADPPEHNRLRGVVEGFFQPRAIAEQADRIRELTEEYLDDIKGGEVDLVSEVAYPVPVDVIAMMLGVPTDDRAQFKRWSDTLIERPNAKTEAAMEEFQQRQQQTQAEMSQYFAELIEARRAEPQDDLITAIIEAEVDGHRLSEREMVGFCTLLLVAGNITTTNLITNAMRCFTAQPGLLDDLRTGDVKLSTAIEEALRYRSPVQALFRVTTESVELSGQEIPAGEGVVAWLGSANRDGDVFDRADEFVADRRPNQHLSFGHGTHYCLGAPLARLEAEIILSSLLERYEAIEPVEADLQPIRSSF…
WP_256396014.1	Halohasta litorea	CYP109G18	MSAADPSRPAVSFPEALSSREQWLEPFGWYREMRADSPVRYDADRELWDVFRYDDVKYVLDNDGLFSADPATAGFGEEIADSEGEPPPVFDTMLFADPPEHDRLRGVVAEFFSPRAINEQADRIRGLTERYLDDLNDEFDLVSELAYPMPVDVIAEMLGVPTDDRAMFKRWSDTLIERPEATTEAEMESFQQRQRETQREMSEYFSSLIETRRADPQDDLITAIIDAEVDGHRLSEREMVGFCTLLLVAGNITTTNLITNAMRCFTSRSGLFDEFRSGETELSTAIEEALRYRSPVQALFRVTTEPIDLGGREIPAGEGVVAWLGSANRDERMFDRPDEFVPDRQPNQHLSFGYGTHYCLGAPLARLEAKIALESLLERFETIEPVETDLRPIRSSFIY…
WP_253738940.1	Halohasta sp. GSL13	CYP109G18	MSAADPSRPAVSFPDALSSRERWLEPFGWYREMRADSPVRYDTDRELWDVFRYDDVKHVLDTDAVFSADPSTAEFGDEVADGEGEPPPVFDTMLFADPPEHDRLRGVVSDFFTPRAISNQADRIRELTEGYVDDLDAEFDLVSELAYPMPVDVIAELLGVPTDDRAQFKRWSDTVIERPDATTEAAMEAFQQRQQETQREMSEYFSQLIDARRAEPRDDLITAIIEAEVDGQRLTERELIGFCTLLLVAGNITTTNLITNAMRCFTSQPELLDEFRADETKLSTAIEEALRYRSPVQAVFRVTAESTTLGGREIPAGEGVVAWLGSANRDERAFDRADEFVVDRQPNQHLSFGYGTHYCLGAPLARLEAKLALRSLLDRFETVEPVDTDLQPIRSSFIY…
WP_089882503.1	Halogeometricum limi	CYP109G19	MSSAPHREAERGGGQQTLERVPLELSTTESWLDPFDWYAEMRENHPVRYDERRRVWDVFRYADAARILSDPMTFSSDPTRATELDLPEPEARGPLFETMLTSDGSRHDRLRGVVEESFRPRSLVPRAPHIRDVADDLLDDVVDRGEMDLIADFAYPLPVVVIAELLGVPTEDRPTFKRWSDTLVETPADTSEAGLEAFARERRRVDDELRAYFEAILDDRRTDPRDDLVSDIVHAESDGETLSHEEAVGFCILLLVAGNVTTTNLLGNAVRCLTAHPDAMARLAADPTLTTTAVEEVLRYRSPVQALVRVATRDVELAGADVHTGDAVVPWLGSANRDPAVFDAPDEFRIDRTPNSHLGFGRGTHYCLGAPLARLEARIALEQLFARVTDVERASTELD…
ERH13285.1	halophilic archaeon J07HB67	CYP109G20	MSETDPAAIQVFPAALREREAWLDPFDWYAQMREEAPIRYDERRDVWDVFRYEDVKYVLDNDDPFSIDPDNADGSMMPGGEGVYTNATMIANDPPRHGELRSVVEEAFQPRRLKKLEPRIRALVDELLDEAIAETDGQFDLAERLSFPLPITVIAELLGVPPEDREQFIRWSYKGIQTGADQETAEEIVDEQEDNATKMVEYFSTKLEARRENPREDLLTTLATNEGADGRLSHREAIGTAMLLLLAGNTTTTNLLTNVVRSLGEPDSPGFEQLREGETTVEGVIEETLRYRSPLQATPRVLTGPAEIRGQQLAAGDEVIVWIGSANHDGREFDDPEAFRPDRASNRHLAFGYGSHYCLGAPLARLEVKVAVEALCDRFDSLRTVDTELQPIESLSAYG…
WP_117595512.1	Haloprofundus halophilus	CYP109G22	MSSADPQGLQAFPDELAGRESWLEPFEWYREMRDDAPVRYDASRGSWDVFRYDDVKRVLDDDETFSVDPERASDYVEPENEGEGLILQTMLFEDPPRHDVLRGVVEEPFRPRAIRQLEPRIRELTTEILDDVLDDASGEMDIVDDLAYPVPVMVIAELLGVPAEKRDQFKTWSDTLVEAASDDIDAQAYVEEQQQVQMEMAWYFLELIEDRRENPRDDLISTIVTAELDDGSKLTREEALGTCILLLVAGNITTTNLVTNAVRCFDEADHFDAVRGDDRALSTAIEEVLRYRSPVQAMTRIATRDVEVQGATIEAGDRIVVWLGSGNRDERTFDDAGTFVPDRAPNQHLGFGHGTHYCLGAPLARLEAKVVLSELLDRVTDLRVAETELSPTRSSFIYG…
WP_233341021.1	Haloprofundus sp. MHR1	CYP109G22	MSSADPQGLQAFPDELAGRESWLEPFEWYREMRDDAPVRYDASRGSWDVFRYDDVKRVLDDDETFSVDPERASDYVEPENEGEGLILQTMLFEDPPRHDVLRGVVEEPFRPRAIRQLEPRIRELTTEILDDVLDDASGEMDIVDDLAYPVPVMVIAELLGVPAEKRDQFKTWSDTLVEAASDDVDAQAYVEEQQQVQMEMAWYFLELIEDRRENPRDDLISTIVTAELDDGSKLTREEALGTCILLLVAGNITTTNLVTNAVRCFDETDHFDAVRGDDRALSTAIEEVLRYRSPVQAMTRVATRDVEVQGATIEAGDRIVVWLGSGNRDERTFDDAGTFVPDRAPNQHLGFGHGTHYCLGAPLARLEAKVVLSELLDRVTDLRVAETELSPTRSSFIYG…
WP_117364902.1	Natrarchaeobaculum sulfurireducens	CYP109G23	MSSTDPRGLQTFPAELESRSAWLEPFDWYREMRANAPVRYDPTRRTWDVFRYEDVKRVLDDDGTFSVDPRRADDYVEPERAEETLIFETMLFTDPPSHGDLRGVVDDAFEPRALGDLEPRIRDLAGDLLERADALGGPDDELDVVDAFAYPLPVIVIAELLGIPPSDRDRFKTWSDTLVEATSADDGDETAEYHERQQQAQMEMATYFLEALEDRRESPRDDLLTQIATGELEDGSRLSQEEALGTCILLLIAGNITTTNLITNAIRCFVDDVDGDGDVLEELRDDERALRTALEEALRYRSPVQAMGRVATEDVTVGGEVIESGDRVIAWLGSANRDERQFDDADTFVPDRTPNQHLGFGHGTHYCLGAPLARLEANVAFEELLARTSSIDLVDVDLE…
WP_128478792.1	Halorussus pelagicus	CYP109G24	MSSANPQGLQAFPEELASRESWLEPFDWYREMRDENPVRYDAKRKSWDVFRYEDVKRILDDDETFSVNPRLADDFVEPDNPGEGLIFDTMLLQDPPRHDDLRSVVDDQFQPRTLREREPHFRELASDLLDDALGDGREGGDDSESGEMEIVDDLAYPFPVTVIAELLGVPAEERDRFKQWSDTLVSAASDDEGDAEYAERQQQAQMEMAQYFIEMISDRRENPRDDLLSRIATAELSDGSQLSQEEALGMCILLLVAGNITTTNLIANAVRSFADAEGNLFDRLRDDERALTSALEETLRYRSPVQAMTRIATEDVTMRGETIEEGDRIVVWLGSANRDERQFEDADEFRPDRSPNQHLGFGHGTHYCLGAPLARLEAKIALTELLERVENVKMSDADL…
WP_224270850.1	Haloprofundus salinisoli	CYP109G25	MSSANPQGLQAFPDELAGRESWLDPFEWYREMRDDAPVRYDTSRGSWDVFRYDDVKRILDDDETFSVDPERANDYVEPENEGEGLILQTMLFEDPPRHDALRGVVDDPFRPRAIRQLEPRIRELTAEILDEVLDEGSSAGVEGEMDIVDDLAYPLPVMVIAELLGVPAEKRDQFKTWSDTLVEAASDDTDAQAYVDEQRQVQMEMAWYFLELIEDRRENPRDDLISQIVTAELDDGSHLSREEALGTCILLLVAGNITTTNLVTNAIRCFDEAEQFDAVRGDDRTLSTAIEEVLRYRSPVQAMTRIATRDVAVQDATIEAGDRIVVWLGSGNRDERTFDDAGTFVPDRAPNQHLGFGHGTHYCLGAPLARLEAKVVLSELLDRVAELRVAESELSPTRS…
WP_224337462.1	Haloprofundus halobius	CYP109G26	MSSTDPQGLQAFPDELSGRESWLEPFDWYREMRDDAPVRYDASRGSWDAFRYDDVKRILDDDGTFSVDPERATDYVEPENEGEGLILQTMLFRDPPRHDELRSVVEEPFRPRAIRQLEPRIRELTTEVLGDALDARGEMDVVEDLAYPLPVLVIAELLGVPAEMRDQFKTWSDTLVEAASDDVDTQAYLEDQRQVQMEMAWYFLDLIEDRRENPRDDLVSRIVTAELDDGSRLSREEALGTCILLLVAGNITTTNLIANAVRCFDGADHFDTVRDDDRALAAALEEVLRYRSPVQAMTRIATEEVTLHDATIEGGDRVVVWLGSGNRDERQFDDAETFVPNRTPNQHLGFGHGTHYCLGAPLARLETKVVLSELLDRVTDLRVADAELSPTRSSFIYGV…
WP_088901336.1	Halorubrum lacusprofundi	CYP109G27	MSSAGPQGLQAIPEELQDRESWLDPFDWYERMREEAPVRYDPERRTWDVFRYEDVKHVLDDDEMFSVDPQEAADFVEPEGPGEGLILDTMLFEDPPRHDELRGVVDEWFQPRTLADREPHFRDLAGELLDDAVDTHGQMDVVEDLAYPFPVTVIAELLGIPSSDRDQFKTWSNTLVEAASDEESADAFAERQQQIQMEMGQYFLEMIEDRRETPREDLLSVIVTAESDAGGRLSREEALGMCILLLVAGNITTTNLIANAVRCFAEADADLFDELRGDDRALTSAIEEVLRYRSPVQAMGRVATEDVTMRGETIEAGDRVIVWLGSANRDERQFEAADTFRPNRSPNQHLGFGHGTHYCLGAPLARLEAKVGLSELLDRVEHVRLTETPLQPTRSSFIY…
WP_222915543.1	Natrinema sp. SYSU A 869	CYP109G28	MSSTDPQGLQVLPDELASREAWLEPFDWYREMRADAPVRYDPARRTWDVFRYEDVKRILADDDTFSVNPRLADEFQEPDRPEEGLLFETMLFQDSPRHDELRGVVNDAFEPRALRELEPEIRDFATDLLSEAVTGEDGTMDLVETFAYPLPVVVIAELLGVPAEDRDRFKRWSNTLVEAASTDEDTKEFTERQQAAQMEMASYFFEMIKDRRETPRDDLMTQLVTRERADGSRLSEEEALGTSILLLVAGNITTTNLITNAVRCFSNHDLFEELRGDADLQTAIEEVLRYRSPVQAMTRVATEDVTMQDETIEAGDRIIVWLGSANRDERQFDDPGTFVPDRTPNQHLGFGYGTHYCLGAPLARLEAAVAFEELLERTATIELVDTELQPTRSSLIYGV…
WP_247004780.1	Halosolutus gelatinilyticus	CYP109G29	MSIEPQGANVFPEALSTREAWLEPFDWYREMRENAPVHYDPERNAWDVFRYADVKRILGDDATFSVDPENAPDFVSPKMDGQEMAISSMVSEDPPRHDELRDVVDDSFRPQAIRELKPRIRDLTGELLDNALDREGEIDLVEEFAYPLPVMVIAELLGVPVEERDQFKEWSDALIAAPSDPESGEAFAERQIELFQEMSGYFMQLIKERRQDPREDLISTIANAEIDGEPLPPENMVGLCILLLVAGNITTTNLIANAMRCFGENDLFETYTEAGVVPTPTIEEVLRYRSPVQAMSRFTTEDVTIGDESIEAGEVVVAWMGSANRDNRQFPEGDSFVPDRSPNQHIGFGYGAHYCLGAPLARLEADVALSELFGRLADVEIPDTTLQPTRSSFIYGVDS…
WP_254270219.1	Halorussus sp. XZYJ18	CYP109G30	MSSANPQGLQAFPEELSSRESWLEPFDWYREMRDDDPVRYDADRRSWDVFRYEDVKRILDDDETFSVNPRLTSDFVEPDNPGEGLIFDTMLFQDPPRHDELRGVVDDEFQPRTLRERESHFRDLAADLLDDAVADGGGRMDVVEDLAYPFPVTVIAELLGVPAEDRDRFKRWSDTLVSAASDDEGGEEYAERQQQAQMEMAQYFVEAIGDRRENPRDDLLSEIATTELSDGGTLSREEALGMCILLLVAGNITTTNLIANAVRCFAEADADLFDRLRGDERGLTTALEETLRYRSPVQAMTRIATEDVTMRGETIEEGDRIIVWLGSANRDERRFEDADEFRPDRSPNQHLGFGHGTHYCLGAPLARLEARIALGELLDSAEDIRIADAELRPTRSSFV…
WP_163522950.1	Halorussus sp. MSC15.2	CYP109G30	MSSANPQGLQAFPEELASRESWLEPFDWYREMRDDDPVRYDPDRRTWDVFRYEDVKRILDDDEAFSVNPRLASDFVEPDNPGEGLIFDTMLFQDPPRHDELRGVVDDEFQPRALRERESHFRDLAGDLLDDAVEDGGGRMDVVEDLAYPFPVTVIAELLGVPAENRDRFKRWSDTLVSAASDDEGSEEYAERQQQAQMEMAQYFVEAIGDRRENPRDDLLSQIATAELSDGSTLSREEALGMCILLLVAGNITTTNLIANAVRCFADADEDLFERLRGDERGLTTALEETLRYRSPVQAMTRIATEDVTMRGETVEEGDRVIVWLGSANRDERRFEDADAFRPDRSPNQHLGFGHGTHYCLGAPLARLEAKIALGELLDRAEDLRIADAELRPTRSSFV…
WP_253520381.1	Halorussus sp. XZYJT10	CYP109G31	MSSANPQGLQAFPEELEGRESWLEPFEWYREMREDDPVRYDPERRSWDVFRYDDVKRILDDDETFSVNPRLASDFVEPDNPGEGLVFDTMLFQDPPRHDELRGVVDEEFQPRALREREPHFRELAADLLDDAVERGGDRLEVVDDLAYPLPVTIIAELLGVPADERDRFKAWSDTLVEAASDEEGDEEYVQRQQQAQMEMAQYFFEMIADRREDPRDDLMSRIVTAELSDGGRLSEQEALGMCILLLIAGNITTTNLITNAVRCFADADADLFERLRGDERGPTNALEEVIRYRSPVQAMTRVATEDVEMRSETVEEGDRVVVWLGSANRDERRFEDADAFRPDRSPNQHLGFGHGTHYCLGAPLARLEAKIGLTELLDRVEDVRLDADELRPTRSSFV…
WP_253484450.1	Halorussus sp. YCN54	CYP109G32	MSSADPRGIQAFPDELRGRESWLEPFDWYREMRDERPVRYDPERRSWDAFRYEDVKAILDDDETFSVDPRNADDFVEPERPGEGLIFDTMLFQDPPRHDDLRSVVEEAFRPRALGDLEPRIRELATDLLDDAVGRDGGEMDVVTDLAYPLPVTVIAELLGVPADDRDRFKAWSDALVAAASDDDEESAAVAERQQEAQQEMAFYFLELIEERREDPRDDLVTRIATAELDDGERLSREEALGMCILLLVAGNITTTNLITNAVRCFANHDLFDSLRGDDAALKPALEEVLRYRSPVQAMTRIATTDVTMRGESIEAGDRIVVWLGSANRDERRFDDADAFVPDRSPNQHLGFGHGTHYCLGAPLARLEASVALSALVDRLDDVRLADTELRPTRSSFIY…
WP_254535586.1	Halomarina sp. BCD28	CYP109G33	MSSAGPLQTFPDALSSRDAWLDPFDWYAEMRATSPVRRDPDRGCWDVFSYADVKAVLGDDETFSTDPRNATGFQARGEEAFMLETMLFQDPPKHDRTRDVVDEFFRPSAVKSLEPFVEAETNRLLDEAMADADGGEVDLVEALAYPIPVIVIAKMLGVPAEDRAQFKQWSDTIVEGTAGDGEGDAEALQQRQMEAGMELANYFRDLIADRRDDPREDLVTRIVQADADMTETELLGFCMLLLVAGNVTTTNLVANTVRCFADADHWPRSGLETTVEEALRYRSPVQAMTRVAREDVTLAGQRVEEGDTLVCWLGSANRDGAQFADADAFVPDRRPNQHLGFGYGTHYCLGAPLARLEATVALRELLGRFEVTPAWDELRPVRSSFIYGVESLPVRLTER
WP_135825209.1	Halorussus ruber	CYP109G38	MSSANPQGLQAFPEELQDRESWLEPFDWYREMREDDPVRYDPDRQTWDVFRYDDVKAILDDDEAFSVNPRLASDFVEPDNPGEGLIFDTMLFQDPPRHDELRSVVDDEFQPRTLREREPHFRELATEMLESAIADDGDEMEVVADLAYPLPVTVIAELLGVPAEERDQFKEWSDTLVSAASDDEGGEEFAERQQQTQMEMAQYFMEMIEDRRENPRDDLMSQIVTAELSDGSHLSQEEALGMCILLLIAGNITTTNLVTNAVRCFADADGDLFDRLRGDEQALTNALEETLRYRSPVQAMSRIAAEDVTMRGETIEEGDRVIVWLGSANRDERQFEDADTFKPDRSPNQHLGFGHGTHYCLGAPLARLEAKIALTELLVRVEDVRIAETELQPTRSSFI…
WP_276302153.1	Halorussus sp. DT80	CYP109G38	MSSANPQGLQAFPDELQDRESWLEPFDWYREMRDENPVRYDPERQSWDVFRYDDVKTILDDDETFSVNPRLANDFVEPDNPGEGLIFDTMLFQDPPRHDELRSVVDDEFQPRTLREREPHFRELATEMLESAIADGDEMELVADLAYPLPVTVIAELLGVPADERDQFKEWSDTLVSAASDDEASEEFAERQQQTQMEMAQYFMEMIADRRENPRDDLMSQIVTAELSDGRNLSQEEALGMCILLLIAGNITTTNLITNAVRCFADADADLFDRLRGDERKLTNALEETLRYRSPVQAMTRIATEDVTMRGETIEEGDRIVVWLGSANRDERRFEDADTFKPDRSPNQHLGFGHGTHYCLGAPLARLEAKIALSELLDRVEDVRLAETELQPTRSSFIY…
WP_276282572.1	Halorussus sp. DT72	CYP109G39	MSSANPQGLQAFPDELEGRESWLEPFDWYREMREENPVRYDADRGSWDVFRYDDVKRILDDDATFSVNPRLANDFVEPDNPGEGLIFDTMLFQDPPRHDELRGVVDDQFRPRTLREREPHFRELAHDLLDTAVAEGGDEMEVVSDLAYPFPVTVIAELLGVPADERDRFKEWSDTLVAAASDDDASEAFLERQQQAQMEMAQYFVEMIADRRENPRDDLLSRIVTAELSDGSRLSREEALGMCILLLVAGNITTTNLIANAVRCFADAGGDLFDRLRGDERGLTTALEEVLRYRSPVQAMTRIAAEDVELRGETIEEGDRIIVWLGSANRDGRQFDAADEFRPDRSPTQQLGFGHGTHYCLGAPLARLEAEIALTGLLDRTEEIRVADDDLRPTRSSFV…
WP_115798867.1	Halorussus	CYP109G40	MSSADPQGLQAFPRELESRESWLEPFDWYREMRDEAPVRYDEDRRTWDVFRYEDVKRVLDDDETFSVNPRLASDFVEPDNPGEGLIFDTMLFQDPPRHDELRGVVDEEFQPRTLREREPHFRELAADLLDEAVEEDGGELEVVDDLAYPFPVTVIAELLGVPAAERDRFKTWSDTLVSAASDDEAGEEFAERQQQTQLEMAQYFMEMIEDRRENPQDDLMSQIVTAETGDGGRLSQEEALGMCILLLIAGNITTTNLIANAVRCFAGGDADLFEELRGDERRLGTALEEVLRHRSPVQAMSRVAAEDVTLRGENIAEGDRIIVWLGSANRDERQFDDPDEFRPDRSPTGHLGFGHGTHYCLGAPLARLEGRIALSELLDRVEGVELAAADLEPTRSSFV…
WP_276299570.1	Halorussus sp. DT80	CYP109G41	MSSIDTQKVKAFPEELKDPEAWLEPFDWYREMRDENPVRYDEDRQSWDVFRYDDVKAILDDDGNFSVDPSNADYYDASASQGPELLQSTMLFQDPPRHDELRSVVDDAFKPQNVRELEPRLNELADDLLDQILAESDGEMDIVTSLAYPYPVITIAEHLGIPSDERAQFKQWSNTIVETARTDDEQSEIAENQQQKNQEMAQYFLRLINQRRENPQDDLLSTIATAESDDGTRLSDEEALGMCVLLLVAGNVTTTNLITNAIRCFGNHDLFGELRGDDDALMSAIDEALRYRSPVQTMARFATDDVTMHGKTIEEGDRVQLWLGSANRDERKFEDADTFKPDRTPNQHLGFGSGTHYCLGSSLARLEAKTVLSKLLDRLESVELVETDLTPTRSTFVYG…
WP_135823569.1	Halorussus ruber	CYP109G41	MSSIDTQEVKAFPDELTDPAAWLEPFDWYREMREENPVRYDESRRSWDVFRYDDVKAILDDDENFSVDPSNADYYDPSAREGPELLQNTMLFQDSPRHDELRSVVDDAFKPHNIRELEPRLNELADDLIDRVLADSDGEMDVVSSLAYPYPVITIAEHLGIPSEERAQFKQWSNTLVETARTDEEQSEIAENQQRETQEMAQYFLRLIHQRRENPQDDLLSTIATTESDDGTRLSDEEALGMCVLLLVAGNVTTTNLITNAVRCFGNHDVFDRLRGDDDALMSAIDEVLRYRSPVQTMARFATDDVTIHGETIEEGDRVQLWLGSANRDERKFEDADGFKPDRTPNQHLGFGSGTHYCLGSSLARLEAKTVLSKLLDRLSDIELVETDLTPTRSTFVYG…
WP_215087849.1	Halorubrum sp. 2020YC2	CYP109G42	MSSAGPQGLQAVPEELHDREAWLDPFDWYERMREEAPVRYDPERRTWDVFRYEDVKRVLDDDDVFSADPEAADDFVEPEGPGEGLILDTMLFEDPPRHDELRNVVDEWFQPRTLADREPHFRDLAGELLDDAVGTGGQMDVVEDLAYPFPVAVIAELLGVPASDRDRFKTWSNTLVEAASDDESADAFAERQQQIQMEMAQYFLEMIEDRRENPQDDLLSVIVTAESDAGETLSREEALGMCILLLVAGNITTTNLIANAVRCFAEADGDLFDELRGDDRALTGAVEEVLRYRSPVQAMSRVATEDVTMRGETIEAGDRVIVWLGSANRDERQFEAADTFRPERSPTQHLGFGHGTHYCLGAPLARLEAKVGLSELLDRVENVRLAETSLQPTRSSFIY…
WP_138006553.1	Halalkalirubrum salinum	CYP109G43	MSSAGPQGLQAVPKELQDRESWLEPFEWYERMREEAPVRYDPERRTWDIFRYEDVKRVLDDDAVFSVNPREADDFVEPERPGEGLIFDTMLFQDPPRHDELRGVVDDWFQPRALADREPHFRELAGELLDDAVGADEQLDIVKDLAYPFPVTVIAELLGVPSSDRDRFKTWSDTLVEAASDDESVDAFADRQQQIQMEMAQYFLEMIEDRRENPQEDLLSVIVTAESSSGERLSQEEALGMCILLLVAGNITTSNLIANAVRCFAEVDADLFDELRGDDRALTSAIEEVLRYRSPVQAMSRVATEDVTMHGETIGAGDRIIAWLGSANRDERQFEAADAFRPDRSPNQHLGFGYGTHYCLGAPLARLEAKVGLSELLDRVENVQLAEAPLQPTRSSFIY…
WP_267648203.1	Halolamina litorea	CYP109G44	MSAADIGGLQTFPAELQDRAAWLEPFEWYAEMRERAPVRYDPDRRTWDVFRYDHVKEILANDDGRFSTSPRNIDGFEEPPEDEGFLLDTMLLQDPPRHDELRSVVDDAFEPRAIRELEPRIRTLTSELLDEALAGADGELDLVDAIAYPLPVIVIADLLGIPREDRDRFKRWSDTIVRGADSGVDPESFVEEQRQAGQEMAMYFLQQLEDRRQNPKDDLLTTIATAEGEGGKLSHREALGMCMLLLIAGNITTTHLITNAVRCFDAHDGDLFDSLADGARELTSAIEEVLRYRAPVQAMTRVPLEDVEIGGETLEAGDGVVVWLGSANRDERQFANADSFVPGRSPNSHLGFGHGRHYCLGAPLARLEANVVLDELTDRISAVEVADADLTPVRSSFIY…
WP_224450280.1	Haloprofundus salilacus	CYP109G45	MSSTDPQGLQAFPDELSSRESWLEPFGWYQKMRDEAPVRYDASRGSWDVFRYDDVKRILDDDETFSADPERANDYIEPETEGEGLILQTMLFEDPPRHDVLRSVVEEPFRSRAIRQLEPRIRELTANLLDDALSNSDGSSNSSGPDKEMDVVGDIAYPLPVMVIAELLGVPVEKRDQFKTWSDTLVEAASDDVDTKAYMDDQRQVQMEMAWYFLELIEERRENPRDDLVSRIATAELDDGSQLAREEVLGTCILLLVAGNITTTNLITNAVRCFDETDSFETVRGDDRALATTIEEVLRYRSPVQAMTRVAKSDVTVHDATIEEGDRIVVWLGSGNRDERKFDDAETFLADRAPNQHLGFGHGTHYCLGAPLARLEAKVVLSELLDRAMDLRVTETELS…
WP_227133902.1	Halorubellus salinus	CYP109G46	MSAADIGGLQTFPAALQARDAWLDPFDWYAEMRERAPVRYDSDRRTWDVFRYDDVKHVLANPDGRFSTSPRNITGFEEPPEDEGFLLDTMLLQDPPRHDELRSVVEDAFEPRAVRELEPRIRTLAGELLDDALADADDELDVVDALAYPLPVIVIADMLGVPRDDRDQFKRWSDTIVRGAGGDTDAETFVEAQRQAGQEMAMYFLTELENRRQDPRDDLLTTIATAEGDAGRLSQREALGMCMLLLIAGNITTTHLVTNAVRCFDGHDRDLFTELGADERALGTAIEEVLRHRSPVQAMTRVPVEPVELGGETLDAGDGVVVWLGAANRDPDRFPDPDAFDPDRSPSSHLGFGHGRHYCLGAPLARLEAKVALDELTDRLTAIEIADTELQPVRSSFIY…
WP_238478596.1	Natranaeroarchaeum sulfidigenes	CYP109G47	MSGADIGGLQTFPDALQGRDAWLDPFDWYAEMRENAPIRYDPTRQTWDVFRYEDVKTILANDDEQFSTSPRNIAGFQEPPEDEGFLLETMLLQDPPRHGELRSVVEGAFEPRSIRELEPRIRTLTAELIDEALVDANGELDVVDALAYPLPVIVIAELLGIPHDDRDQFKRWSDTIVRGADEDVDPEAFVQEQQQAGQEMAAYFLDQIERRRQQPQDDLLTTIATEEGESGQLSHREALGMCMLLLIAGNITTTHLITNAIRCFDEHDDDLFATLSDEDGSLSAAIEEVLRYRGSVQAMTRVPREDVELGGKQLEAGDGIVVWLGAANRDERQFPDADTFVPDRSPNQHLGFGHGIHYCLGAPLARLETRVVLDELLTRLSDITIAPDADLTPVRSSFI…
WP_274324119.1	Halosimplex sp. XZYJT29	CYP109G48	MSSANPQGIQAFPDALTDPDAWLEPFDWYREMRTDAPVRYDPSRNAWDVFRYEDVKRVISDNETFSVNPRIAADFEPADEAGQDMILDTMLFQDPPRHDELRDVVDEAFRARAVAEREPRLRELVDTLLDEAIAANDGEFDLVDELAYPFPVIVIADILGVPADDRAQFREWSDSLVAATSGESGDAIAEQQQESLQEMGMYFLSLIQDRREDPQDDLISRIATAELSDGTPLPQQEALGMCMLLLIAGNITTTNLITNAVRCFENNDLFDELAGDEDAIGTAIEEVLRYRAPVQAMTRIARTDVTLGEESIDEGDRLVAWLGSANRDEQKFDESDQFIVDREPTEHLGFGHGTHYCLGAPLARLEARVALSALLSRFDGLAVAETDLSPTRSSFVYGV…
RBI61067.1	halophilic archaeon	CYP109G49	MSSTDPQGLQAFPDELTTREEWLEPFDWYREMRDEAPVRYDPGRRSWDVFRYDDVKTILDDDETFSANPRKADDFEEPEGMGQGLIFDTMLFQDPPRHDELRDVVDDAFQPRALADLEPEIRGLATDLLDDAVAGDADRMDVVDEFAYPLPVIVIAQLLGVPADERDRFREWSDTLVEASSADEGAREFVERQQETQQEMATYFLEMIADRRENPQDDLMSRIVTAELDDGSRLSQEEVLGMCILLLIAGNITTTNLVTNAVRCFADADCFDSLRGDERALTTAIEEVLRYRSPVQAMTRIATEDVTLRGETIEAGDRIVVWMGSANRDERRFDEPDTFRPDRSPNQHLGFGHGTHYCLGAPLARLEAKVALSELLDRLGGIELADADLEPTRSSFIYG…
WP_158203846.1	Halomarina oriensis	CYP109G50	MSSAGPLLTFPDALAARERRLDPFDWYADRRGASPLHWDPDRGCWDVFSYDEVKRMLGDDETFSVDPRNASGFQPAGDQAFLLETMLFQDPPKHDRTRDVVDEFFRPSAVKSLEPFIAEESRRLVEEALAEREDDVIDVVDALAYPLPVIVIAKLLGVPAEDRDQFKQWSDTIVEGTAGEEEADAADLQQRQMEAGMALANYFRELVADRQENPAEDLVTRIVQADADLNETEILGFCMLLLIAGNITTTNLLTNAVRIFGEEAYWPAAGQRDTAIEEVLRYRAPVQSMTRVAREDLTIDGKRVEAGDTLVCWLGAANRDPAQFADPDTFVPDRRPNQHLGFGYGTHYCLGAPLARLEASVALRELGAEYEVTPAWGDDLDPIDSSFLHGVRSLPVRLD
WP_220587793.1	Halomicroarcula salinisoli	CYP109G51	MSAPTDEGEGQSLERVPQALSTREAWLDPFDWYAEMREEQPVRYDQNRQCWDVFRYEDVDRILDDPETFSSNPRLASAIDLPPEAEQSPILETMLTADGERHGRLRGVVEDWFRPRAITQRAERFEDIAADLLEDAIDGGRMDLIDDFAYPFPVIVIAELLGVPSEDRPQFRGWSETLVETPTDTSEAALEAFRQRQEQASEELAEYFEAKLEDRARDSKDDLISVIAEAAGEERLSHEEALGFCMLLLVAGNITTTNLIGNAMRCLTAHPAAMERVRTGEAPIESTIEEVLRYRSPVQALARIATRDVELQGMSIEEGDTVVPWLGSANRDPAVFDAPDQFRVDRAPNPHFGFGRGTHYCLGAPLARMEARIGLNALFERTADVRPGGERLQPVRSAF…
WP_261652201.1	Haloarchaeobius sp. HME9146	CYP109G52	MAERDPHTPPERPSNARPPGVLSVPEALSTPESWLDPFGWYAEMRETEPVHWDADRECWDVFRHADVSAVLSDPETFSSDPRNASNEAFRRASEGVEMETMLGSDPPKHEHLRGVVEEHFRPRAVADLAPRIEEIAEDCLDDVLADGEMDVVADLAYPLPVIVIAELLGIPSEDRETFKRWSDSLVETPTERSEAAAREVEDRRQQTLDELREYFDDLIDQRKRDPGDDLISKVVTAEIEHRPLSAEEMRGFCVLLLVAGNITTTNLLTNAVWTLTEHPETLERLQSEPTLLTKAVEEVLRYRSPVQALGRVATTDTTLGGQTIRQGDVVVLWVGSANRDPDAFERPEEFVVDRTPNQHLAFGRGIHYCLGAPLARLETRLALSALLDSVDDIEAVATA…
MCH7659454.1	Euryarchaeota archaeon	CYP109G53	MSAADPEAPLATFPEELSTREGWLEPFSWYERMRAEEPIRYDANREIWDVFRYEDTKAVLRNDSVFSSDPQNTPQFDVPEEEQSPIMDTVLFTDPPDHRRLRAVVEEFFRPNAVSDLAPRIEEITDDLLDDALVGGELDVVEGLAYPMPVIVIAELLGVPSEDRGQFKEWSDALVARPEGESEAALERFQARQERVLGELTDYFAEMVEIRRNDPRDDLITALIEAETDGQELTEREILGFCMLLLVAGNITTTNLITNALRCFAERPETMDALREDDLDMRTTIEEVLRYRSPVQALFRVATTDTGLGDHDISAGDGIVTWLGAANRDGEQFASPHEFVPDRRPNQHIAFGYGSHFCLGAGLARLEAKIALRELLDQTSEIEIHTEELSPVRSSFIYG…
WP_066137968.1	Haladaptatus sp. R4	CYP109AN1	MSEKSNEVQLERPPATLSTEDARLEPSEWYQEMRDETPVRFDPDRGVWDVFRYDDVRYVLKQYDLFSSNPMGSRSEDDVERDQSTSSPETMSESERGAFAEMLISTDPPKHERIRSVVNEHFQADAIRSYRPRVEAIADELVSDLELGRIDLVESFSYPFPVDVIAGVLGVPREDRATFKQWSDTITGAADASMDGGLTREEAVMRMSDYFQTLLVDRRENPRDDLLTVIATAGSEESGLSHPEMISLCILLLIAGNVTTTNLLTNAIWCFHEHGLLDDVQNGEIPLDSAIEEVLRYRSPVQRQERVALQDVELGGKTIEEGDYVVAWIGAANRDERKFDSPETFDPTRRPNSHLAFGQGIHYCLGAPLARLEAEVGFRTLFDRFDIADVDTTDLCPLG…
WP_253226347.1	Haladaptatus sp. AB643	CYP109AN1	MSEKSNEVRLERPPAALSTEDARLEPFEWYREMRDEKPVRFDPDRGVWDVFRYDDVRYVLKQYDLFSSNPMGSQSEDDVERDQSTSSPETMSESERGAFAEMLISTDPPKHERIRSVVNEHFQADAIRSYRPRVEAIADELASDLEPGRIELVESFSYPFPVDVIAGVLGVPREDRATFKQWSDTITGAADASMDGGLTREEAVMRMSDYFQTLLVDRRENPRDDLLTVIATAGSEESGMSHPEMISLCILLLIAGNVTTTNLLTNAVWCFHEHGLLDDVQNGEIPLDSAIEEVLRYRSPVQRQERVALQDVELGGKTIGEGEYVVAWIGAANRDERKFDSPETFDPTRRPNGHLAFGQGIHYCLGAPLARLEAEVGFRTLFDRFDIVDVDTTDLRPLG…
WP_253234770.1	Haladaptatus sp. AB618	CYP109AN1	MSEKSNEVRLERPPAALSTEDARLEPFEWYREMRDEKPVRFDPDRGVWDVFRYDDVRYVLKQYDLFSSNPMGSQSEDDVERDQSTSSPETMSESERGAFAEMLISTDPPKHERIRSVVNEHFQADAIRSYRPRVEAIADELASDLEPGRIELVESFSYPFPVDVIAGVLGVPREDRATFKQWSDTITGAADASMDGGLTREEAVMRMSDYFQTLLVDRRENPRDDLLTVIATAGSEESGMSHPEMISLCILLLIAGNVTTTNLLTNAVWCFHEHGLLDDVQNGEIPLDSAIEEVLRYRSPVQRQERVALQDVELGGKTIREGEYVVAWIGAANRDERKFDSPETFDPTRRPNGHLAFGQGIHYCLGAPLARLEAEVGFRTLFDRFDIVDVDTTDLRPLG…
WP_066147188.1	Haladaptatus sp. R4	CYP109AP1	MANQNPELDRRLPKGLEPSERRMDPFPWYETMRRTEPVRYDEARERWDIFGYDDVKRVLSDYETFSSAELSDFDPFGSLGTVLVDENPPEHSRIRGIVDEYFRPGNLESLRPSIRAIADDQLDEALASGPDIDVISELTAPVTARTISRLLGIPADQWDIIKRWTGAMEGSKEDPQKLFAEVREYFGELIEERRVTGGDDLISVIIDTDSHDVPLSKEEQVSFCIFLFLAGHSTTTHAVGNALWTLDEEGYYADLRDGTIDPKMTFEEVLRYRGPVQSLSGRVTTEEVELSGTVIPAGEQITSWIGSANRDPAVFDDPEEFRPERRANRHIAFGFGPHHCLGAPLAKLEGDIILDAVTDHVEDIEVLSESVEPVTSPVSYGFDRLPMKFYT
KZN23463.1	Haladaptatus sp. R4	CYP109AP1	MDPFPWYETMRRTEPVRYDEARERWDIFGYDDVKRVLSDYETFSSAELSDFDPFGSLGTVLVDENPPEHSRIRGIVDEYFRPGNLESLRPSIRAIADDQLDEALASGPDIDVISELTAPVTARTISRLLGIPADQWDIIKRWTGAMEGSKEDPQKLFAEVREYFGELIEERRVTGGDDLISVIIDTDSHDVPLSKEEQVSFCIFLFLAGHSTTTHAVGNALWTLDEEGYYADLRDGTIDPKMTFEEVLRYRGPVQSLSGRVTTEEVELSGTVIPAGEQITSWIGSANRDPAVFDDPEEFRPERRANRHIAFGFGPHHCLGAPLAKLEGDIILDAVTDHVEDIEVLSESVEPVTSPVSYGFDRLPMKFYT
WP_253234523.1	Haladaptatus sp. AB618	CYP109AP1	MANQNPELDRRLPKGLEPSERRMDPFPWYETMRRTEPVRYDEERERWDVFGYDDVKRVLSDYETFSSAELSDFDPFGSLGTVLVDENPPEHSRIRGIVDEYFRPGNLESLRPSIRAIADDQLDEALASGPDIDVISELTAPVTARTISRLLGIPADQWDIIKRWTGAMEGAKGDPQKLFAEVREYFGELIEERRVTGGDDLISVITDTDSHDVPLSKEEQVSFCIFLFLAGHSTTTHAVGNALWTLDEEGYYADLRDGAIDPKMTFEEVLRYRGPVQSLSGRVTTEEVELSGTVIPAGEQITSWIGSANRDSAVFDDPEEFRPERRANRHIAFGFGPHHCLGAPLAKLEGNIILDAVTDHVEDIEVLSESVDPVTSPVSYGFDRLPMKFYT
WP_253225863.1	Haladaptatus sp. AB643	CYP109AP1	MANQNPELDRRLPKGLEPSERRMDPFPWYETMRRTEPVRYDEERERWDVFGYDDVKRVLSDYETFSSAELSDFDPFGSLGTVLVDENPPEHSRIRGIVDEYFRPGNLESLRPSIRAIADDQLDEALASGPDIDVISELTAPVTARTISRLLGIPADQWDIIKRWTGAMEGAKGDPQKLFAEVREYFGELIEERRVTGGDDLISVITDTDSHDVPLSKEEQVSFCIFLFLAGHSTTTHAVGNALWTLDEEGYYADLRDGAIDPKMTFEEVLRYRGPVQSLSGRVTTEEVELSGTVIPAGEQITSWIGSANRDSAVFDDPEEFRPERRANRPIAFGFGPHHCLGAPLAKLEGNIILDAVTDHVEDIEVLSESVDPVTSPVSYGFDRLPMKFYT
WP_152416163.1	Halococcus hamelinensis	CYP109AP2	MATQNPELDMKLPSGLEPSQRRVDPFTWYETMRSTEPVRYDEERERWDVFRYDDVRRVLSDYETFSSAGLSDFDSFDVLGTVLVDENPPEHDRLRGVVDEFFQPGNLESLRSSVRSIVDEQLDRTLEDGPAIDAIGQLTAPVTVLTISRLLGIPREDWDTVKQWSDVMGGGGASESEDWKDAQRTFKEIREYIGTLLEERRGEDRDDVISAITSTEASENALSKEEQISFCIFLFLAGHSTTTHAAGSVLWTLAEENQYENLRDGKLDRELTFEESLRYRGPVQSLSGRHTTEEVELSGVTIPAGEQVTSWIGSANRDPEVFDDPEQFQPDRRANRHIAFGFGPHVCLGAPLARLEGDTILDAVTDRIQDIELAEESFDPEPMSWPLTYGLDSLPMRFY…
EMA37188.1	Halococcus hamelinensis 100A6	CYP109AP2	MKLPSGLEPSQRRVDPFTWYETMRSTEPVRYDEERERWDVFRYDDVRRVLSDYETFSSAGLSDFDSFDVLGTVLVDENPPEHDRLRGVVDEFFQPGNLESLRSSVRSIVDEQLDRTLEDGPAIDAIGQLTAPVTVLTISRLLGIPREDWDTVKQWSDVMGGGGASESEDWKDAQRTFKEIREYIGTLLEERRGEDRDDVISAITSTEASENALSKEEQISFCIFLFLAGHSTTTHAAGSVLWTLAEENQYENLRDGKLDRELTFEESLRYRGPVQSLSGRHTTEEVELSGVTIPAGEQVTSWIGSANRDPEVFDDPEQFQPDRRANRHIAFGFGPHVCLGAPLARLEGDTILDAVTDRIQDIELAEESFDPEPMSWPLTYGLDSLPMRFYGM
WP_233554000.1	Halococcus sp. IIIV-5B	CYP109AP2	MATQNPQLDMKLPSGLEPSQRRVDPFAWYEEMRRTDPVRYDEERQRWDVFRYDDVKRVLSDYETFSSAGLSDFDSFDILGTVLVDENPPEHDRLRGVVDEFFQPGNLESLRPSIRSIVDEQLDRTLEDGPAIDAIGQLTAPVTVLTISRLLGIPREDWETVEQWSDVMGGGGASGSGDWKDAQRTFKEIREYVSTLLEERRGEDRDDVISAITSTDASENALSTEEQVSFCIFLFLAGHSTTTHAAGSVLWTLAEEDQYENLRDGTLDRGLTFEESLRYRGPVQSLSGRHTTEEVELSGVTIPAGEQVTSWIGSANRDPDVFDDPERFRPDRRANRHIAFGFGPHVCLGAPLARLEGDIILDAVTDRIREIELAEESFDPEPMSWPLTYGLDSLPMRFY…
RJT01466.1	Halococcus sp. IIIV-5B	CYP109AP2	MKLPSGLEPSQRRVDPFAWYEEMRRTDPVRYDEERQRWDVFRYDDVKRVLSDYETFSSAGLSDFDSFDILGTVLVDENPPEHDRLRGVVDEFFQPGNLESLRPSIRSIVDEQLDRTLEDGPAIDAIGQLTAPVTVLTISRLLGIPREDWETVEQWSDVMGGGGASGSGDWKDAQRTFKEIREYVSTLLEERRGEDRDDVISAITSTDASENALSTEEQVSFCIFLFLAGHSTTTHAAGSVLWTLAEEDQYENLRDGTLDRGLTFEESLRYRGPVQSLSGRHTTEEVELSGVTIPAGEQVTSWIGSANRDPDVFDDPERFRPDRRANRHIAFGFGPHVCLGAPLARLEGDIILDAVTDRIREIELAEESFDPEPMSWPLTYGLDSLPMRFYER
WP_217629018.1	Halopelagius longus	CYP109AP3	MSQQNPGPDMRPPDELTTEERLMDPFPWYETMRETEPVRYDGSRDCWDVFRYDDVKRALSDHETFTSKGASDFDPNGNLGTLLIDEDPPEHDRLRGVVEEYFQPGNLDELRPSIRSIVDDRLDRALEDGREIDAIGELTAPVTVSTISRLLGVPEDDWDLVRQWSGAMTGDEAGRDAIMEGVGKMYEYFGNLLGERRQNPESDLISVIAGSESDDEPTLSPSEQRAFCVFLFLAGHSTTTHAVGNALWTLEETGEYERLREGELDRRTVFNEVLRYRGPVQSISGRRTTEAVELSGTEIPEGERIVSWIGSANRDPDAFDDPDLFRPDRRPNRHIAFGFGPHYCLGAPLAKLEGDVILDAVTDRVERLEVDEGPSEPVELATSYGFDRLPMTFHPRN
SDQ78732.1	Halopelagius longus	CYP109AP3	MRPPDELTTEERLMDPFPWYETMRETEPVRYDGSRDCWDVFRYDDVKRALSDHETFTSKGASDFDPNGNLGTLLIDEDPPEHDRLRGVVEEYFQPGNLDELRPSIRSIVDDRLDRALEDGREIDAIGELTAPVTVSTISRLLGVPEDDWDLVRQWSGAMTGDEAGRDAIMEGVGKMYEYFGNLLGERRQNPESDLISVIAGSESDDEPTLSPSEQRAFCVFLFLAGHSTTTHAVGNALWTLEETGEYERLREGELDRRTVFNEVLRYRGPVQSISGRRTTEAVELSGTEIPEGERIVSWIGSANRDPDAFDDPDLFRPDRRPNRHIAFGFGPHYCLGAPLAKLEGDVILDAVTDRVERLEVDEGPSEPVELATSYGFDRLPMTFHPRN
RDI73041.1	Halopelagius longus	CYP109AP3	MDPFPWYETMRETEPVRYDGSRDCWDVFRYDDVKRALSDHETFTSKGASDFDPNGNLGTLLIDEDPPEHDRLRGVVEEYFQPGNLDELRPSIRSIVDDRLDRALEDGREIDAIGELTAPVTVSTISRLLGVPEDDWDLVRQWSGAMTGDEAGRDAIMEGVGKMYEYFGNLLGERRQNPESDLISVIAGSESDDEPTLSPSEQRAFCVFLFLAGHSTTTHAVGNALWTLEETGEYERLREGELDRRTVFNEVLRYRGPVQSISGRRTTEAVELSGTEIPEGERIVSWIGSANRDPDAFDDPDLFRPDRRPNRHIAFGFGPHYCLGAPLAKLEGDVILDAVTDRVERLEVDEGPSEPVELATSYGFDRLPMTFHPRN
WP_122091293.1	Halalkalicoccus subterraneus	CYP109AP3	MDPFPWYETMRETKPVRYDERRECWDLFRYEDVKRTLSDYETFTSTGASDFDPNGNLGTLLIDEDPPEHDRLRGVVEEYFRPGNLRGLRPSIRSIVDDRLDQALEDGNEIDAISELTAPVTISTISRLLGVPEDDWDLVRQWSSTMISDESGRDAIMEGIGKMYEYFSGLLEDRRRNPESDLISVIAGSESVGEPTLSPSEQRAFCVFLFLAGHSTTTHAVGNALWTLEETGEYERLRDGELDWQMMFNEVLRYRGPVQSISGRRTTEVVELNGTEIPKGERVVSWIGSANRDPAVFDDPEEFYPTRTPNRHIAFGFGPHYCLGAPLAKLEGDVILDAVTDHVERLEVDEGPSESVELATSYGFDRLPMTFHPRS
QLD91136.1	Natronomonas salina	CYP109AS3	MAWPSALSDRRAKREPFDWYRRMHEAGGIRYDDERNCWDVFSYDAVTSVLTDAETYSSVTAPEDNRGGLPSMLSADPPEHTKLREPVEEYFQPGAVRPLAPEIRETTESLLDEADAETGGDRLDVVDDLAWPLPIHTIAALLGVPADDRAQFKAWSDAVVAGPQLTDGDRLGLETQRQDAALSLADYFAEVCAERREDPQDDLVSKVLVETDLSDMEVLGLFRLLLIAGNVTTTNLITNTLWCLDDAGLVEEVRKARHSGGTAERLDDAIEEALRYRSPVQRTVRRATRETELLGRTIEPDDRLSVWLGAANRDPERFDDPDAFDLDRSPNPHVAFGRGIHVCLGAPLARLEARVALDALLERYVSIDRVDADPDPVASPFIYGVQEFPVAVERAP
WP_246279803.1	Natronomonas salina	CYP109AS3	MTTAEPMAWPSALSDRRAKREPFDWYRRMHEAGGIRYDDERNCWDVFSYDAVTSVLTDAETYSSVTAPEDNRGGLPSMLSADPPEHTKLREPVEEYFQPGAVRPLAPEIRETTESLLDEADAETGGDRLDVVDDLAWPLPIHTIAALLGVPADDRAQFKAWSDAVVAGPQLTDGDRLGLETQRQDAALSLADYFAEVCAERREDPQDDLVSKVLVETDLSDMEVLGLFRLLLIAGNVTTTNLITNTLWCLDDAGLVEEVRKARHSGGTAERLDDAIEEALRYRSPVQRTVRRATRETELLGRTIEPDDRLSVWLGAANRDPERFDDPDAFDLDRSPNPHVAFGRGIHVCLGAPLARLEARVALDALLERYVSIDRVDADPDPVASPFIYGVQEFPVAVE…
WP_159902306.1	Salinirussus salinus	CYP109AS4	MSERGDAAYPAPLRSERRQLEPFGWYREMRESAPVRYDSERDIWGVFRYETVDGILRDHETYSSDREPDVDAPPSMLSSDPPTHTRLREPVEGRFAPGEVERLAPEIRRMATELVEEAVAGGEMDVVDDLARWLPTMTIAALLGVPPEERERFKEWSDTIVAGPQLTGGDREALQERQEAAGREMRDYFMEVMARRAEEPRDDLISDVLLEYDGGDLTEGEIRGIFELLLVAGNVTTTNLITNAVWCLAANDCVGTVRGDEDALERAVEETLRYRSPVQWTSRIPTEPVEVEGHEIAAGTPVRTYIGSANRDPAVFDRPDEFRPDRDPNPHMAFGRGIHFCLGAALARLEARIALSELFDRVEDVRLATTDLEPVAGTFLYGVRELPVRFERRG
WP_006110925.1	Natrialba asiatica	CYP109AU1	MRETNPVRYDETRGCWDVFQYDDVQTVLTDFETFSSEFGSGLGGVSRDSAVDLTDTMIKRDPPEHERLRGVVDEYFQPGNLRTFSDDFEELARDQLDTVLAAGTEFDFAAEFAAPIPASVIGEILGVPRDKREVLIGVRPGGEHTQEELKAYITELVQRRKENPRDDILSEVIHATPDGREMTPEEIYNFCALLLLAGSHTTITLLTNALWMFTKHDLIADIQAGVIDLDTAIEEVLRYQPSVHTVERIASTDVEVNGTTIPEGDQIAAWVASANRDPQQFDDPETFDPERSPNPHMTFGRGIHVCLGAPLARLEARTVLPVFFDRVSDVSFATDERDPIVGPTLYGLQTLPISVQT
WP_006827002.1	Natrialba taiwanensis	CYP109AU1	MRETNPVRYDETRGCWDVFQYDDVQTVLTDFETFSSEFGSGLGGMSKDSAVDLTDTMIKRNPPEHERLRGVVDEYFQPGYLRKFRDDFEELARDQLDTVLAAGTEFDFAAEFAAPIPASVIGEILGVPRDKREVLIGVRPGGEHTQEELKAYITELVQRRKENPRDDILSEVIHATPDGREMTPEEIYNFCALLLLAGSHTTITLLTNALWMFTKHDLIADIQAGVIDLDTAIEEVLRYQPSVHTVERIASTDVEVNGTTIPEGDQIAAWVASANRDPQQFDDPETFDPERSPNPHMTFGRGIHVCLGAPLARLEARTVLPVFFDRVSDVSFATDERDPIVGPTLYGLQTLPISVQT
WP_247995588.1	Halocatena salina	CYP109AU2	MDGSESFTVDHMPDPIASPEGQLDPYPWYQKMRDTAPVRYDETRECWDMFQYDDIQTVLTDFDTFSSEHDISLGNESEDSALDLGETMINRDPPEHERLRGIVDEYFQPGYLRQFEENFEELAHTQLDQILADGTEFDFASEFAAPIPAIVIGEILGIPREKREILTGVRQDGDNTQRELKEYITGLVQERKETPTDDILSEVIHATPDGKEMTAEEIYNFCALLLLAGSHTTVTLLTNAIWMFTEHDFISDVRVGAIDLDTAIEEVLRYQPSVHTVVRTATEDVALHGNTIQEGDRIVAWVGSANRDPRQFDDPETFDPERKPNPHMTFGRGIHVCLGAPLARLEARTVLRVFFDRISDVDVTTDERTPITTPTLWGLQTLPISVRT
WP_248906707.1	Halocatena marina	CYP109AU3	MEETDETHIKHVPDPISTPQGQLNPYPWYRQMREEAPVRYDSERDCWDVFGYDAVKRVATDFETFSSEFDATPIAGPDEERVIDLGETMIRRDPPEHERLRGIVDEYFRPGALREFNEEFEQLTNEQLDRVLEDGESEFDFVREFASPIPSRVIAEILGVPPENQELFVKVGPGSEYSQRELKSYITELIRERTENPTDDILSEVIHAEPDGYKMTEEEIYQFCALLLLAGSQTTITLLTNAVWLFAEHDIVSEIRDGVIDHETAIEEVLRYRPPVHRIRRVATEAVDLDGVTIQAGDRVAAWIGSAHRDPRAFEKPATFDPSRAPNPHLAFGSGIHFCLGAPLARIEANIVLSVFLDRVSDVRLATDDFEPIMNSTMYGLRSLPLSVRTP
WP_264554571.1	Halocatena marina	CYP109AU3	MEETDETHIKHVPDPISTPQGQLNPYPWYRQMREEAPVRYDSERDCWDVFGYDAVKRVATDFETFSSEFDATPIAGPDEERVIDLGETMIRRDPPEHERLRGIVDEYFRPGALREFNEEFEQLTNEQLDRVLEDGESEFDFVREFASPIPSRVIAEILGVPPENQELFVKVGPGSEYSQRELKSYITELIRERTENPTDDILSEVIHAEPDGHKMTEEEIYQFCALLLLAGSQTTITLLTNAVWLFAEHDIVSEIRDGVIDHETAIEEVLRYRPPVHRIRRVATEAVDLDGVTIQAGDRVAAWIGSAHRDPRAFEKPATFDPSRAPNPHLAFGSGIHFCLGAPLARIEANIVLSVFLDRVSDVRLATDDFEPIMNSTMYGLRSLPLSVRTP
WP_075056901.1	Thermogymnomonas acidicola	CYP109AV1	MLFEGIDWLNPFEQYRVMRDRSPVYYDSYDGSWNLFLYEDVARALSEHQTFSSQLNEAAEMPLSQSLIQLDPPRHTRLRALVSKPFSPAWIGKRADKIREICTSLLESVKSDQFDFVRNFSYPLPVMVIADIIGIPRDHMERFKEWSDAVVTGQAFMGQRDYMSEMVTYFSEMVRERQRDPRDDLISMLISSEVDGKPPLSPQELMGFLILLLIAGNETTTNLISNAVYSMNENPGTYDMVVSDRSLIPGMLEETLRYRSPVQSMFRRTKADVTVRGVTIPANSYVTAWIGSANHDERVFEEPEKFNIERKENRHIAFGNGIHYCWVPPLARLEAKIAFEEITERFREIRVGNIDSASMVSSTIVYGFKSLPVSVVR
GGM74540.1	Thermogymnomonas acidicola	CYP109AV1	MLFEGIDWLNPFEQYRVMRDRSPVYYDSYDGSWNLFLYEDVARALSEHQTFSSQLNEAAEMPLSQSLIQLDPPRHTRLRALVSKPFSPAWIGKRADKIREICTSLLESVKSDQFDFVRNFSYPLPVMVIADIIGIPRDHMERFKEWSDAVVTGQAFMGQRDYMSEMVTYFSEMVRERQRDPRDDLISMLISSEVDGKPLSPQELMGFLILLLIAGNETTTNLISNAVYSMNENPGTYDMVVSDRSLIPGMLEETLRYRSPVQSMFRRTKADVTVRGVTIPANSYVTAWIGSANHDERVFEEPEKFNIERKENRHIAFGNGIHYCLGAPLARLEAKIAFEEITERFREIRVGNIDSASMVSSTIVYGFKSLPVSVVR
WP_168367222.1	Acidianus brierleyi	CYP109AW3	MPFNLDPLNPFPFYSIMRKRSPVYFDEKSEIWNVFSYTDVRKVLWDYKNFSWEFEMDGILKGTIINLDPPAHDKLRALVSDPFSPNNVGQLSNRIKDIVNEILNNVKGNEIDIISELAIPVPVRVIANLLGLREEDLWKFKDWTDSLVGVNDYSTDKITELIEYLSEIIAERKTEPKKDLISLLLCSTVDGEKLTEKQLLGFIVLLLIAGNETTTNLIGNGVLTLLENKNSLYELKKDKQKMTTTIEEILRYRSPVQGMFRVAKNDVELSGKKIKKGSAVLAWIGSANRDENQFPNADKFIIDRSPNPHLAFGSGVHTCLGAPLARLEGKIVLSTLLERFSNMELVDQRLEPITNGLFYGVKSLKIYIS
WP_229768217.1	Sulfodiicoccus acidiphilus	CYP109AW-fragment	MEYDHLNPYPFYAYMRRNSPVIRDDMGNWQFFRYEDVRKILTDWSRFSSRFPMGDTVLSGTVLNLDPPRHDKLRALVADPFSAPNVELLEGRVRAIVEELLSEVGREMDVITDLAVPLPVMVIADMLGLPKGDLWKFKEWSDDLVGVGGRDSMGELLEYLQRRIEERRASPRRDLISALLGSVVEGEKLTDRELLGFLVLLLVAGNETTTNLIGNSVLTMLERKDVVGRLAADPRLVTTAVEEFLRYRSPVQGVFRVAKEDMKVGGVEVKEGDMVFAWIGSANRDEEKFQDPDQFVPDRRPNPHLAFGAGVHTCLGAPLARLEGRLALTALLRLLPRMKLSEQKLEPIGNWIFLGVRHLRVELSS
WP_148690207.1	Cuniculiplasma divulgatum	CYP109AX1	MDEMSRDIMNPFPWYKRMRSENPVYYDPEYRLVNVFRYTDVKETLGNFNKFSSQFGKAFNPAGGPISESIINLDPPKHTKLRNIVSRAFTPRTIEKMAPQIREIAESLLNAKKGHEVDIIKEFTSPLPITVIATMLGIPLKDMDMFKKWSDTIVGGSETSFTNFPKTIEDMKGYFQKLMIEKEKNPDESLVYSVLNAEVDGEKLTMMESLGFFILLLVAGNETTTNLLSNALLTFSENPGTYEAMRDDSKLIPQALEEVLRYRSPVQSIYRVARDDTDLSGVPIRKGSIMVPWIGSANRDESIFEDADKFIIGRKENRHIAFGEGIHYCLGAPLARLEAKIAMEYMTENFDSYEILRNRKMIPQESTIVYGFKELWVKLN
MCL4319877.1	Candidatus Thermoplasmatota archaeon	CYP109AX1	MDEMSRDIMNPFPWYKRMRSENPVYYDPEYRLVNVFRYTDVKETLGNFNKFSSQFGKAFNPAGGPISESIINLDPPKHTKLRNIVSRAFTPRTIEKMAPQIREIAESLLNAKKGHEVDIIKEFTSPLPITVIATMLGIPLKDMDMFKKWSDTIVGGSETSFTNFPKTIEDMKGYFQKLMIEKEKNPDESLVYSVLNAEVDGEKLTMMESLGFFILLLVAGNETTTNLLSNALLTFSENPGTYEAMRDDSKLIPQALEEVLRYRSPVQSIYRVARDDTDLSGVPIRKGSIMVPWIGSANRDESIFEDADKFIIGRKENRHIAFGEGIHYCLGA
WP_021789718.1	Cuniculiplasma divulgatum	CYP109AX1	MDEMSRDIMNPFPWYKRMRSENPVYYDPEYRLVNVFRYTDVKETLGNFNKFSSQFGKAFNPAGGPISESIINLDPPKHTKLRNIVSRAFTPRTIEKMAPQIREIAESLLNAKKGHEVDIIKEFTSPLPITVIATMLGIPLKDMDMFKKWSDTIVGGSETSFTNFPKTIEDMKGYFQKLMIEKEKNPDESLVYSVLNAEVDGEKLTMMESLGFFILLLVAGNETTTNLLSNALLTFSENPGTYEAMRDDSKLIPQALEEVLRYRSPVQSIYRVARDDTDLSGVPIRKGSIMVPWIGSANRDESIFEDADKFIIGRKENRHIAFGEGIHYCLGAPLARLEAKIAMEYMTENFGSYEILRNRKMIPQESTIVYGFKELWVKLN
MCL6014205.1	Candidatus Thermoplasmatota archaeon	CYP109AX1	MDEMRRDLMDPFPWYARMRSENPVYYDPEYKLVNVFRYKDVKETLGNFNNFSSQFGKAFNPAGGPISESIINLDPPKHTKLRNIVSKAFTPRTIEKMAPQIREIADNLLNSKKGHEVDIIKGFTSPLPITVIATMLGIPLKDMDKFKKWSDIIIGGSERSFTDFPKTIEDMTRYFQNLMIEKENNPDQSLVYSVLNAEVDGEKLTMMESLGFFILLLVAGNETTTNLISNALLTFNEYHGTYDAIRGDSKLIPQALEEVLRYRSPVQSIYRVARVDTELSGVPVRKGSIMVPWIGSANRDESVFEDADKFMMERKDNRHIAFGEGIHYCLGAPLARLEAKIAMECMTENFESYEILRDRKMIPQESTIVYGFRELWVKLN
MCL5889272.1	Candidatus Thermoplasmatota archaeon	CYP109AX2	MDEMRRDLMNPFPWYAKMRSGNPVYIDPEYRLVNVFRYADVKRTLGNFNEYSSQFGKAFNPAGGPISESIINMDPPKHAKLRNIVSKAFTPRMIEKMAPQIREMAENLLDSKKGKELDIVREFTSPLPIAVIATMLGIPLKDMGKFKTWSDAIVGGSDMLYSNLSGVIGEMTHYFQNLIIEKQNNPDGSLVYSVIDAEVDGEKLTMMESLGFFVLLLVAGNETTTNLISNALLTFSENPGTYDAIAGDHNLIPRAMEEVLRYRSPVQSIYRVAKVDTELGGVPVKKGSIMVPWIGSANRDESVFDNAGRFIIDRKENRHIAFGEGIHYCLGAPLARLEAKVAMEYMAENFQSYEILGNRKMIPQNSTIVYGMKEMWIRLN
MCL5803238.1	Candidatus Thermoplasmatota archaeon	CYP109AX3	MEELKRDLLNPFPWYKVMRSSKPVFRDTDSGLWNVFRYYDVKRVLGNFNEFSSQFGKAFNPAGGPISESIINLDPPRHTKLRNIVSRAFTPRAVEKMEPVIRDICENLLSKHQGGRFDIVKEFTSPLPVTVIATMLGIPISDMDKFKKWSDNVVGGSQRDFAEFPSMMKEMVEYFRRMIAQRKSDPKDDLITAIINAEVDGENLTELESLGFFILLLVAGNETTTNLISNSLLCIDENHETFNELKSSPELIPQAIEEVLRFRSPVQSIYRVAKKDTLINGTMVPAGSIIVPWIGSANRDESIFSNADQFDIHRKENRHIAFGEGIHYCLGAPLARLESKVALEMLLKEYDSIKVDRSIPMIPQNSTIVYGLRELTVKVS
MCL4341401.1	Candidatus Thermoplasmatota archaeon	CYP109AX4	MESTYSRLNPYPFYQNMRKNSPVHFNSDYAMYGVYRYHDVKKVLGDHSLFSSQFGKAFNPEGGPFSESIINQDPPTHTKLRLIVTKAFTPRAIEKMEPGIVEICNRLIEKMKGQNFDIVSTYTSPLPVTVIARMIGIPESDMGKFKQWSDTIVGGSDANYGDFPAIMKEMSSYFMESVRMREKDPKDDLISAVLAAEVDGEKLSPLQIMGFLILLLVAGNETTTNLISNALYVFDQHPGTYDLLRNDRSLIPQAIEEILRFRSPVQSIFRVAKEDVNLSGVTVKKGSVLQPWIGSANHDESVFPEAESFDIYRKDNRHIAFGEGIHYCIGAPLARLESKIALNLLMDHFSSIRVNRNEPLVTQESDIVFGFKKLPVTAVPSK
PSN87358.1	Candidatus Marsarchaeota G1 archaeon OSP_C	CYP109AY1	MQSANLFDWYAQMRKNNPVYFDKSWGCWNVFTYELSLQVLRNPQTFSSSVGEQMFSSSVGENAEGGYLGGSLILMDPPKHTLFRSLVNKSFSARAVQALEPRIEQIANSLLSNLEGEFDFVESFAVPLPVMVIAELLGVSPEDRALFKYLTDSIVGTGGSEDFESAQKKLAQYFLNVIEQRRKQPKRDLISELLASQVEGRTLSQAELLGFVILLLIAGNETTTNLLGNAVYALFENRESLRKLRSNMDELLPLTIEEVLRYYSPVQLLPHRFAKVDTTLGGQKISAGEQIAVWIGSANRDEAKFAQADKFVIERNRTNT
PSN92593.1	Candidatus Marsarchaeota G1 archaeon OSP_B	CYP109AY1	MQSANLFDWYAQMRKNNPVYFDKSWGCWNVFTYELSLQVLRNPQTFSSSVGEQMFSSSVGENAEGGYLGGSLILMDPPKHTLFRSLVNKSFSARAVQALEPRIEQIANSLLSNLEGEFDFVESFAVPLPVMVIAELLGVSPEDRALFKYLTDSIVGTGGSEDFESAQKKLAQYFLNVIEQRR
PSN82351.1	Candidatus Marsarchaeota G1 archaeon OSP_D	CYP109AY1	MQSANLFDWYAQMRKNNPVYFDKSWGCWNVFTYELSLQVLRNPQTFSSSVGEQMFSSSVGENAEGGYLGGSLILMDPPKHTLFRSLVNKSFSARAVQALEPRIEQIANSLLSNLEGEFDFVESFAVPLPVMVIAELLGVSPEDRALFKYLTDSIVGTGGSEDFESAQKKLAQYFLNVIEQRRKQPKRDLISELLASQVEGRTLSQAELLGFVILLLIAGNETTTNLLGNAVYALFENRESLRKLRSNMDELLPLTIEEVLRYYSPVQLLPHRFAKVDTTLGGQKISAGEQIAVWIGSANRDEAKFAQADKFVIERKPNEHIAFGAGPHMCLGAPLARLEAKVALRAFLTSFREFEVLQDKAQKIQGGIIYGFKRLPVEVKRA
PSO04359.1	Candidatus Marsarchaeota G2 archaeon ECH_B_SAG-G16	CYP109AY1	MQSANLFDWYAQMRKNNPVYFDKSWGCWNVFTYELSLQVLRNPQTFSSSVGEQMFSSSVGENAEGGYLGGSLILMDPPKHTLFRSLVNKSFSARAVQALEPRIEQIANSLLSNLEGEFDFVESFAVPLPVMVIAELLGVSPEDRALFKYLTDSIVGTGGSEDFESAQKKLAEYFLNVIEQRRKQPKRDLISELLASQVEGRTLSQAELLGFVILLLIAGNETTTNLLGNAVYALFENRESLRKLRSNMDELLPLTIEEVLRYYSPVQLLPHRFAKVDTTLGGQKISAGEQIAVWIGSANRDEAKFAQADKFVIERKPNEHIAFGAGPHMCLGAPLARLEAKVALRAFLTSFREVEVLQDKAQKIQGGIIYGFKRLPVEVKRA
PSN84975.1	Candidatus Marsarchaeota G1 archaeon BE_D	CYP109AY1	MQSANLFDWYAQMRKNNPVYFDKSWGCWKVFTYELSLQVLRNPQTFSSSVGEQMFSSSVGENAEGGYLGGSLILMDPPKHTLFRSLVNKSFSARAVQALEPRIEQIANSLLSNLEGEFDFVESFAVPLPVMVIAELLGVSPEDRALFKDLTDSIVGTGGSEDFESAQKKLAQYFLNVIEQRRKQPKRDLISELLASQVEGRTLSQAELLGFVILLLIAGNETTTNLLGNAVYALFENRESLRKLRSNMDELLPLTIEEVLRYYSPVQLPHRFAKVDTTLGGQKISAGEQIAVWIGSANRDEAKFAQADKFVIERKPNEHIAFGAGPHMCLGAPLARLEAKVALRAFLTSFREVEVLQDKAQKIQGGIIYGFKRLPVEVKRA
PSN98845.1	Candidatus Marsarchaeota G2 archaeon ECH_B_3	CYP109AY2	MRETSPVYFDKDWNCWNIYTYDYALQALRNPTVFSSTPPIQGSADSLSGSMILMDPPKHTVFRSLVNRFFTAKAVQVLEPQIERLAENLLNSVECEDAFDFVEAFAVPLPVTVIARLLGVPEEDMPLFKKWTDSIVGVDGGGGYTSSQEGLNEYFKEIIESRRAEPKSDLISELLSSEVDGRSLSTSELLGFCTLLLVAGNETTTNLLSNAVKAFSENPEAQEKLLANPEATLQLGIEEVLRYYSPVQVLPHRFAKMDTTIGGQTIRSGEQVAIWLGSANRDERKFVNAEKFVVDRRPNEHIAFGSGSHMCLGAPLARLEAKVGLSVFFRRFKGLSVKEFEMLSGPLIYGYRRLIVEVEQR
PSN90412.1	Candidatus Marsarchaeota G2 archaeon OSP_D	CYP109AY2	MLAGESLFSWYRNMRETSPVYFDKDWNCWNIYTYDYALQALRNPTVFSSTPPIQGSADSLSGSMILMDPPKHTVFRSLVNRFFTAKAVQVLEPQIERLAENLLNSVECEDAFDFVEAFAVPLPVTVIARLLGVPEEDMPLFKKWTDSIVGVDGGGGYTSSQEGLNEYFKEIIESRRAEPKSDLISELLSSEVDGRSLSTSELLGFCTLLLVAGNETTTNLLSNAVKAFSENPEAQEKLLANPEATLQLGIEEVLRYYSPVQVLPHRFAKMDTTIGGQTIRSGEQVAIWLGSANRDERKFVNAEKFVVDRRPNEHIAFGSGSHMCLGAPLARLEAKVGLSVFFRRFKGLSVKEFEMLSGPLIYGYRRLIVEVEQR
PSO07092.1	Candidatus Marsarchaeota G2 archaeon BE_D	CYP109AY2	MLAGESLFSWYRNMRETSPVYFDKDWNCWNIYTYDYALQALRNPTVFSSTPPIQGSADSLSGSMILMDPPKHTVFRSLVNRFFTAKAVQVLEPQIERLAENLLNSVEWEDAFDFVEAFAVPLPVTVIARLLGVPEEDMPLFKKWTDSIVGVDGGGGYTSSQEGLNEYFKEIIESRRAEPKSDLISELLSSEVDGRSLSTSELLGFCTLLLVAGNETTTNLLSNAVKAFSENPEAQEKLLANPEATLQLGIEEVLRYYSPVQVLPHRFAKMDTTIGGQTIRSGEQVAIWLGSANRDERKFVNAEKFVVDRRPNEHIAFGSGSHMCLGAPLARLEAKVGLSVFFRRFKGLSVKEFEMLSGPLIYGYRRLIVEVEQR
PSO07249.1	Candidatus Marsarchaeota G2 archaeon BE_D	CYP109AY3	MASESLFSWYKNMRETSPVYFDKDWNCWNIYTYDYALQALRNPSVFSSSPPIQGSADSLSSSMILMDPPKHTVFRSLVNRFFTARAVQELEPRIESLAETLLRRVEGESAFDFVGSLAVPLPVTVIAGLLGVPAEDMSLFKQWTDSIVGVDGGGGDGGSGEGYRSSQQGLVEYFGRIIEQRRAQPRNDLVSQLLTSEVEGRSLTAKELLGFCTLLLIAGNETTTNLLSSTVKALSDNPESCGKLLSNLNDALPLAIEEALRYYSPVQVLPHRFAKTDMVLGGQTIRAGEQVAVWIGSANRDERKFPNAGKFVVDRRPNEHIAFGSGPHMCLGAPLARLEAKVALRVFLKRFRWFRVKEAHMLSGPLIYGFRKLVVEVEPRRVDSS
WP_227717319.1	Nitrososphaera viennensis	CYP109AZ2	MRKSNPVEYNDKADLWNAYRYDDVKKILTNHVDFSSDFTKASPPLPPSSSSSSSSAPRPTQSQEGPFRRTLISTDPPLHRYLRGTISSAFSATTIERLEPRIRDIANDMIDKVIEKGSMDLVRDFSYPLPVTVIAELLGIPSKDRDLFKRWADELLKSIDEAVETGGRRNNDKMQQLQKEMDDYFLNVIAEKRKKPGQDLVTQLINAETDKIKLSQDDILSFCALLLQAGHLTTVNLINNCMWSLLEHPQQLVKLKNNLSSLLTSAIEETLRYRSPVQALVRFATKDVQVGGRTIKSGQRIIPWIGSANRDEAVFGNPEEFDITRGPNPHIAFGAGIHLCLGAPLARLESHVAMEILLSRLQDLEFGDDPRNFEPIDGSLFLYGVKSLPLLFKARQH
QIO24742.1	Haloarcula sp. JP-L23	CYP109BB1	MATANQREYIPMPEPLQTDRAWLDPSDWYREQRAENPVRFDPERQVWDVFTYDETKEILEDHETFTSDLTQAAAFDFPAPEEGSPIRNSVLRMDPPKHTALRGVADDEFLPGVIQKLTPQIEAHTDELLDAVADDGEMDVIEDLAYPLPVTVIAQLLGIPPSDSDQFKEWSDLLLADAGSADDPEAVLKAQRDALTDMRAFFLDLIEERRADPSKDLVSVIATAQPDGEYLADEDAVGYCMILLIAGNITTTNLIGNSLRTFKEKGLIEQLRNDDELLDAAIEEVLRYRSPSQALTRVATSKAEVNGHTIEPGEFVITWLGSANRDEAQFEDPETFNLDRSPNNHLAFGHGIHFCQGASLARLEAKVSLKKLLGRFESIQLTHDQLEPVDSAFLYGTTS…
WP_188997472.1	Halomicroarcula pellucida	CYP109BB1	MATANQREYIPMPKPLQTDRAWLDPSDWYREQRAENPVRFDPERQVWDVFTYDETKEILEDHETFTSDLTQATAFDFPAPEEGSPIRNSVLRMDPPKHTALRGVADDEFLPGVIQKLTPQIAAHTDELLDAVADDGEMDVIEDLAYPLPVTVIAQLLGIPPSDSDQFKQWSDLLLADAGSADDPEAVLKAQRDALTDMRAYFLDLIEERRADPSKDLVSVIATAQPDGEYLADEDAVGYCMILLIAGNITTTNLIGNSLRTFKEKGLIEQLRNDDELLDAAIEEVLRYRSPSQALTRVATRKAEVNGHTIEPGEFVITWLGSANRDEAQFEDPETFNLDRSPNNHLAFGHGIHFCQGASLARLEAKVALKKLLGRFESIQLTHDQLEPVDSAFLYGTTS…
WP_247380437.1	Halorientalis brevis	CYP109BB2	MAAATQRQFLPMPAALSSRAARLEPFDWYREMRTEAPVRYDDDRQVWDVFRYDDTKRVLADTESFSSDVARADVFEFPDEDLFRPLQRSILRSDPPRHTWLRDVVDDQFQPGAIGALAPHVREIADELLDERLADGEMDVVEDLAYPLPVIVIAELLGVPADDRDRFKQWSDVLVADVSAAADPQTIIERQEETIRELRAYFEDLIKQRRAIPEDDLITHIATTDPDGHRLTDEDVLGYCILLLVAGNVTTTNLIGNAIRCFDERPELYDELAADRDVLAAAIEEVLRYRSPVQALSRVATTDVELRGETIESGDLVVTWLGSANRDESQFDDPDEFQPERRPNQHIAFGHGVHFCLGAPLARLEARISLGRLLDRAEGIQCVAEERPPVSSSFLHGVE…
WP_247995870.1	Halocatena salina	CYP109BK1	MVGAQTPVLDEQYLVVEARRKRELVERVDIEVLLDRFLSLEDRFAPLANVEDVARFALAVGPNALGNYKTTFTIKLTAFPKPPISMEMQANPNPELDEKLPTEIDSIEAQRNPYSWYKEMRETNPIRYDENRKRWDVFRYDDVERILTNHETFISSKISDIDPVGAFGARVFGDTDLPDHQRQRGAVDDFFRPGKLRDFRPELRTKVDKLLDQVLETGSAIDVANELSTPITVWSITEILGVPSDHTDQLTELVTEVLDTTEAEPMTITVDGKTFGPGGHDVMEAYFKYLLDKRARDPKDGVISRIAQADDLSEEEQYWMTIFLYSAGVETSAKSIDIALWTFAEEDVYSQLRDGKINQKLAFEESLRYRTALQSMAGRSPVEDVEINGTIIPEGDQIC…
PSP75063.1	Halobacteriales archaeon QS_1_68_20	CYP109EK1	MSDQKVRPMDAFPRPLQDPGAQLDPFDWYRSQRAAGGVRYDEFRDCYDVFDYETVKRVLADHETFSSNKLTSPDYTEETTTAISRSMLHRDPPEHTELRETVEDLFRPGTVAELAPDVEQMAEDFLDRAVAASDGEFDLVESFAYPLPVTVIAGLLGVPPEDRDQFREWSTTAISSSAMGPDDGADVREELYEVLAEMRTYFEDLLAARRENPTNDLLSRIAATGELSAEQMFGFVVLLLIAGNVTTTSLVTNAVWTFGERDLFDDLRGDEEALDLAIEEVLRYRSPVRTMERWTTEAVTLGDHEIPAGSSVVAWLGAANRDEAVFEDPDSFVPDRQPNRHVAFGHGVHTCLGASLARLEARTALTALLDRFETIDPVTEDLPPTGSMLVYGPRSLAVQ…
WP_122090450.1	Halalkalicoccus subterraneus	CYP109EL1	MAQSDDQQFLTLPAEAATTARQRDPFPWFRERHAESPVRYDPDRRSWDVFGYAAVKRVLGDPEAFTSNGSMATGGDLDIIGTSLINTDPPRHDRLRSMVESFFRPGAIADLESDVERIASDLLDEAESEMDLVEEFAYPLPVMMIAELLGVPTEDRAQFREWSLGLAGDTDLVDPTTVNTDRAERIQGELGVYLTDLIEQRKADPRDDLVSALIEEDLSEWDLLGFCALLLVAGNITTTNLLTNAVRSFSDAEDGEAIHEDLPAATEETIRYRAPVQAIARYATRDATVAGERIEAGEHVHVWLGAANHDPTVFDSPEMFRPGREVAHVGFGHGIHYCLGAQFARLEARVALETLYDRYPNLAVVDGEHPPVTSPFLHGLRSLPVRLE
WP_124953256.1	Halocatena pleomorpha	CYP109EM1	MSSTSPQEYEEFPDALQTRKARLEPFDWYHEMREKRPVRYDPKREVWDVFRYTDIKTLLTDDETFSIDPRNVADYDSDEDEGLETTTMIGTDPPRHDELRGIVSDAFQKRNLNGLKSGIKKATSNILEEILHDDSGVIDIANELAQPLVISTIAELLGVPADDRERFELWSRSLVTTEETNGGTGEVIRRKRRAQREIQKYLSTILDERQKNPQNDLLSRIATAEADDQVRFSHQEALGMCFLLFHASSNTTRNLLTNFVWCFATRGLWSELKHSDRLRQTAIEEALRYRSPVQATTRVATTEVTIQGETIGAGDRLMVWLGSANRDERQFDAPETFIPDRSPNHHMGFGHGSHYCLGGSLARLEADIVLSELLDTFETIELGDATLRPTQSLCSYGVE…
NUE02997.1	Halorubraceae archaeon YAN	CYP109EN1	MSVGPLGDYPPELSKPTEQLHPQQVYEELHANGSLRWDQNRGCWDIYGYELVKEVANDHDRFSVRFDADPEFVEPEGGMITGKSMLYQDPPRHDELRSVVDDFFKPGAVRSLTPEIEATADRLLTEATAAGGEFDLVTALSYPLPVLVIAEMIGVPADDRELFREWSTFAVSASGSKGPEDEMMQQFRDGITAYFDDLVAKRRENPKDDLLSKVIATEGLDREEMLGFFIILLIAGNITTTNLITNAVWTLAEEDSFDTLRENPEMIDVALEEVLRYRSPVQTHTRVAVKDTELDGKSISAGDRIGVWFGAANHDPTVFDRPDEFIIDRQPNPHVAFGHGTHFCLGAHLARLEAKVAIKTLLDRFETITLVEKPTKPSGSMLVYGPQSLRVSVS
WP_250583866.1	Natronocalculus amylovorans	CYP109EN1	MSVGPLGDYPPELSKPTEQLHPQQVYEELHANGSLRWDQNRGCWDIYGYELVKEVANDHDRFSVRFDADPEFVEPEGGMITGKSMLYQDPPRHDELRSVVDDFFKPGAVRSLTPEIETTADRLLTEATAAGGEFDLVTALSYPLPVLVIAEMIGVPADDRELFREWSTFAVSASGNKGPEDEMMQQFRDGITAYFDDLVAKRRENPKDDLLSKVIATEGLDREEMLGFFIILLIAGNITTTNLITNAVWTLAEEDSFDTLRENPEMIDVALEEVLRYRSPVQTHTRVAVKDTELDGKSISAGDRIGVWFGAANHDPTVFDRPDEFIIGRQPNPHVAFGHGTHFCLGAHLARLEAKVAIKTLLDRFETITLVEKPTKPSGSMLVYGPQSLRVSVS
PSP75062.1	Halobacteriales archaeon QS_1_68_20	CYP109EP1	MSNQKSKPLGQFPETLQSPAAQLDPFDWYRSQRAAGGVRYDEDRECYDVFDYETVKRVLADHDTFSADPMTHPDNTRDNTSSITRSMLYQDPPRHTELRGTVEDFFRPGTVAELAPDIERLAEDLLDRAVDGAEGRFDLVERFAYPLPVTVIAGLLGVPPEDRDQFREWTMSLVGTSTGSGDDEDRAQKKLEIYAELESYFEDLLAARRENPRDDLLSRIARAGELTADEIFGFCHLLLIAGNVTTTSLIANAVWTLSEHDHFQALHDDEEALHDDEEALDLAIEEVLRYRTPVHAMQRWTTQPVTIGDYEIPEQTSVVAWLGAANRDEAVFEDPDSFVPDRQPNRHVAFGHGRPGRPYGRCWTASRRSTP
PON17302.1	Candidatus Entotheonella serta	CYP109EQ1	MTTITEFNPFAPDVKENPYPYYAWLRREHPVYYQERLGFWVLSRYEDIEAAARQPELFSSAQGIGPDWQPGLTMITKDPPEHTRLRKLVSKAFTPRMVQTLAPRIQDIVEHLIDAVIDRGAFDLVQDLAYPLPVIVIAEMLGVDPEQRDDFKRWSDDVVHIVASGQNEARLAQYMQSWEAFKTYFVELIEERRQAPKDDLVSALVTAQEERDALTLSEILNACLLLLVAGNETTTNLIGNGALALFTYPEEGLKLQQRPDLIHSMIEEVLRFDSPIQGVFRSTTRDVDIRGTTIPAQSKVLLSWGSANRDGDVFPEPDRFDIERHIERYLAFGIGIHFCLGAPLARLEARIATETILRRMQSIAAPPDGTIERVDNPLFRGLKRFPLTFEATA
PSP77730.1	Halobacteriales archaeon QS_1_68_20	CYP109ER1	MASEVTEQYEGAPSGISTRERQLNPHPWFAEMREEHPVRWDPERETWDVFTYDAVTDVLRNHEVFSSETEIESDAVDTAAREFLQGILFNVDPPEHTRQRELLQDFFRRDNIWELQPEGEAIADDLLDDVEDDGHMDLVEDFSQPMTNRMIATMLGIPREDHDKFDEWGHVIYQVVNGQENLKQPTAKIGQEMVTYMTDLIAERREDPGDGLVSMLANAEMDGEPVGDMQIIQFCMLMMVGGTTTAITSNVVRSLAEKPHLFDELADDPGRLQDAIEEGARYETTSAGVSRVATQDFEFRGHQIEEGDFVVPWLMSANRDAEVFEDPHEFKPDRKPNPHLAFGYGIHACLGNSLGRLETFVALKRLLQRFEFVEVHDDDLTPVGNPFRHNVRELPITFE…
WP_124953248.1	Halocatena pleomorpha	CYP109ES1	MTSNGPPTQLGQIPTELALTERQLDPFPWYETMRETAPVRYDEKRDCWDIFRYNDIDTVLCNHEQFSSRLSSTDGSTRGTSPGERKDTMIRVDPPEHGRLRGPVDEHFTAGSLRNYRPELERLVDETLDKALADGSEIEIVSEVAFPITIGVIAELLGLPTNDRDQFIQWSRGMLPPQKTRGEDPRRERTNPVNKIHKYFEEIIDERKRNPGDGLISELVRYGEDGSRLTEKEVFDTCNLLLGAGHITSVSLLTSAIWMFAKHNIVPEIRDGSISLDSAVDEVLRYRSPLHTMPRITRTEVEVGDTQIPKGERVVAWIGSANRDEQEFETPAEFVPTRTPNRHIAFGAGAHYCLGAPLARLEADVALSKFFERVYEIEITTRKCEPIVHPTLHGIKSLQ…
WP_255197592.1	Salinirubellus sp. BND22	CYP109ET1	MDTSKPGQRGAFEIPDEVADDDGQLNPYPWYDQMRERAPVRFDEERSVWDVFRYDDVERVISDYSVFSSESGATNTIDMLLNANEKTETTDTLASVDPPKHTEFRGIIDDVFRPGYLKRYQETFEAMAEGFVEEAVTGQDEIDFVEDVAWTFPVTVIAEILGVPPEDREQFKTWSDELVAAPDKRTPEAKKRAHENRVEVHQEMTDYFADIVAQRRDDPKDDLITTIIEDGEDVLTEQEIYNFGLFLLLAGNVTTRHILTNAIWTFVEQDVVDELQDGSIPMDRAVEEVLRYRTSVHVVRRQTSEAVELQGKTIPEGDFVVAHLGAANRDPRQFDEPDTFDPTRQPNTHLAFGRGPHTCLGAPVARLEATIMLSAFLDAVDTVEIATDDLEPFYGSNVY…
MCL4334685.1	Candidatus Thermoplasmatota archaeon	CYP109EU1	MFDSGFPEEMFQGDNRFSWYSMMRSSSPVFHVGNRKLWMFFKYNDVNKIFMDHENFSSVPPRRFADNEGGISNSFILMDHPEHAIYRSLVADPFLPSHIKEMEPTIEKIVFSLLEKIGDQGTFDFVSKFAIPLPVTVIADLLGIPESDREKFRYWSDVIIGNKDPTGAYSLFQDDMKKYFTTIIEKKRRDPDDSIIKLLTESEIGGNKISNDEIISFCQLLMVGGNETTTNLLGNMFSIFSQKPDLISYLESSSSSIESAIEESLRYYSPIQMIPHRWARNDISFQGNEIRKGDGIILWIGSANRDEAKYDDPETFRVDRMPKDHLAFGMGIHMCLGAPLARLEAKIALQYLIPYFKNYRIEESGKSIIKNPLVYGYEKMILKRD
MBV9668028.1	Nitrososphaeraceae archaeon	CYP109EV1	MNIFPSPEQSLSPFQFYADMRHNNPVAYDDRNNIWGVFRYYDVQSILGDYMHFSSAAPPTKLNDLSKEVKDGEDQKMQFSRPSLLRSDPPYHRALRAVVASAFTPTTISKLEPRIESITHDLLNHVIEKGNMDLINDLAYPLPVTVIAELLGVPLQDRDTFRTWADKLVSSAGSQLNAEQHGSAKNIVVLQSEMDDYFNAIIDKRTITPQSDLISNLIKAEADGHRLSREEILAFCTLLLLAGHVTTVNLIGNTILSLLQNPQQFKKLKEDRTSLPSLIPSTIEETLRYRSPVQAVFRVATQEITIGGAQKIPSGQGIIVWLGSANHDESVFPDPEKFDISRIPHAHSHVGFGHGIHFCLGAPLARLEARVALKIILERLQNLELDDSNIEPIKPLHSL…
MBV9176024.1	Nitrososphaeraceae archaeon	CYP109EV1	MNIFPSPEQSLSPFQFYADMRHNNPVAYDDRNNIWGVFRYYDVQSILGDYMHFSSAAPPTKLNDLSKEVKDGEDQKMQFSRPSLLRSDPPYHRALRAVVASAFTPTTISKLEPRIESITHDLLNHVIEKGNMDLINDLAYPLPVTVIAELLGVPLQDRDTFRTWADKLVSSAGSQLNAEQHGSAKNIVVLQSEMDDYFNAIIDKRTITPQSDLISNLIKAEADGHRLSREEILAFCTLLLLAGHVTTVNLIGNTILSLLQNPQQFKKLKEDRTSLPSLIPSTIEETLRYRSPVQAVFRVATQEITIGGAQKIPSGQGIIVWLGSANHDESVFPDPEKFDISRIPHAHSHVGFGHGIHFCLGAPLARLEARVALKIILERLQNLELDDSNIEPIKPLHSL…
WP_236561804.1	Nitrososphaera sp. AFS	CYP109EV2	QRLYPFRFYAEMRRLNPITYDERSNFWGVFRYSDIQNILGDYMTFSSAAPKLDFPSTEKNQNANAAAFQRPSLLQSDPPYHRTLRGVISSAFTPMIIAKLEPHIENIAHELLNRVIQKGSMDLIDDLAYPLPVTIIAELLGVPIEDRDLFRGWADRIVSSTAVEGEMSDDENVTSKNIIRMIDEMDSYFSNIVEERTKNPREDLITNLIKAQADGRHLYKDEILTFCRLLLLAGHVTTVNLIGNTILSLLQNPHELRLVQSDRTLIPSTIEETLRYRSPVQAVARIVIKDTSLGRQKLQLGQRIIAWLGSANHDESMFEDPERFDIASNKSSSHPAHIGFGHGIHFCLGAPLARLEGQVALRVIVQRLQDLKLDSRDKENKQADLIPLQSVFFHGVTHL…
NAL78719.1	Nitrososphaera sp. AFS	CYP109EV2	MRRLNPITYDERSNFWGVFRYSDIQNILGDYMTFSSAAPKLDFPSTEKNQNANAAAFQRPSLLQSDPPYHRTLRGVISSAFTPMIIAKLEPHIENIAHELLNRVIQKGSMDLIDDLAYPLPVTIIAELLGVPIEDRDLFRGWADRIVSSTAVEGEMSDDENVTSKNIIRMIDEMDSYFSNIVEERTKNPREDLITNLIKAQADGRHLYKDEILTFCRLLLLAGHVTTVNLIGNTILSLLQNPHELRLVQSDRTLIPSTIEETLRYRSPVQAVARIVIKDTSLGRQKLQLGQRIIAWLGSANHDESMFEDPERFDIASNKSSSHPAHIGFGHGIHFCLGAPLARLEGQVALRVIVQRLQDLKLDSRDKENKQADLIPLQSVFFHGVTHLPLMFQKRSDKG
MBV9176108.1	Nitrososphaeraceae archaeon	CYP109EV3	MNIFPPSDQRLYPFEFYAEMRRLNPVAYDDHHNLWGVFRYSDIQNILGDYVTFSSAPQKLDSWSTEKNQNADTAYRFQRQNLVQSDPPYHRTLRGVIASAFTPTIIAKLEPHIEEIAHEMLNKLIQKGSMDLIEDLAYPLPVTIIAELLGVPIEDRDLFRGWADKILPSTPAERYRTDDEHGTSKNIAQVINEMNSYFSNIVEKRTQNPREDLITNLIQARADGRSLYKDEILTFCTLLLLAGHVTTVNLIGNTILSLLQNPREFRLLQGDRTLIPSTIEETLRYRSPAQAVGRTVTKDTELGGQKLQSGQRIIAWLGSANHDESVFTDPERFDITRFKSFHHPAHIGFCNGIHFCLGAPLARLEGQVVLRIILQRLQDLRLDIDSQDQKSKRQDLIPV…
MCL5068894.1	Nitrososphaerota archaeon	CYP109EW1	MRHNAPVTYIEEAGSWWVFKYPDVENVLTQFRTFSSQFTGPQRVQRTEEKNAESAGSTIGLSMIGTDPPLHTKLRNMVSKSFTPKAIESLEHRVTEITLDLLDKMDRKQTFDVIRDLAEPLPVTVISEMLGIPLEDRRKFKEWSDSIVGASESAGIETNLELSRYFGKIIDERIKNPTDDLISSVIHQQVDGQRLSREETIGFCILLLVAGNETTTNLLGNAVDLFVKHDTFHRLWSDPNLIPDAVEEVLRLSSPVKGMFRVCTKDTEIGGQKIRAGQSLMAWIGSANRDESIFKDASEFKIDRKPNPHIAFGHGIHMCLGAPLARLEARVALKLFSERFGDHELQIDRNLVQPMPSFIIHGLKNLPVRVN
MCL4518108.1	Nitrososphaerota archaeon	CYP109EW1	MNSRPSIPRPGTREWLLDPAPWYDFMRHNAPVTYIEEAGSWWVFKYPDVENVLTQFRTFSSQFTGPQRVQRTEEKNAESAGSTIGLSMIGTDPPLHTKLRNMVSKSFTPKAIESLEHRVTEITLDLLDKMDRKQTFDVIRDLAEPLPVTVISEMLGIPLEDRRKFKEWSDSIVGASESAGIETNLELSRYFGKIIDERIKNPTDDLISSVIHQQVDGQRLSREETIGFCILLLVAGNETTTNLLGNAVDLFVKHDTFHRLWSDPNLIPDAVEEVLRLSSPVKGMFRVCTKDTEIGGQKIRAGQSLMAWIGSANRDESIFKDASEFKIDRKPNPHIAFGHGIHMCLGAPLARLEARVALKLFSERFGDHELQIDRNLVQPMPSFIIHGLKNLPVRVN
Bacteria
WP_014113986.1	Bacillus spizizenii	CYP109A1	MTNQTARPSKEERYANLIPMEELHSEKDRLFPFPIYDKLRRESPVRYDQQRDCWDVFKYDDVQFVLKNPKFFSSKRGIQTESILTMDPPKHTKLRALVNRAFTPKAVKQLETRIKDVTAFLLQEARQKSTIDIIEDFAGPLPVIIIAEMLGAPIEDRHLIKTYSDVLVAGAKDSSDKAVADMLHNRRDGHAFLSDYFRDILSKRRTEPKEDLMTMLLQAEIDGEHLTEEQLIGFCILLLVAGNETTTNLIANAVRYLTEDSVVQQQVRQNTDNIANVIEETLRYYPPVQAIGRVAAEDTELGGVFIKKGSSVISWIASANRDEDKFCEPDCFKIDRPSYPHLSFGFGIHFCLGAPLARLEANIALSSLLSMSACIEKADHDEKLEAIPSPFVFGVKRLP…
KXJ38907.1	Bacillus intestinalis	CYP109A1	MTNQTARPSKEERYANLIPMEELHSEKDRLFPFTIYDKLRRESPVRYDQQRDCWDVFKYDDVQFVLKNPKFFSSKRGIQTESILTMDPPKHTKLRALVNRAFTPKAVKQLETRIKDVTAFLLQEARQKSTIDIIEDFAGPLPVIIIAEMLGAPIEDRHLIKTYSDVLVAGAKDSSDKAVADMLHNRRDGHAFLSDYFRDILSKRRTEPKEDLMTMLLQAEIDGEHLTEEQLIGFCILLLVAGNETTTNLIANAVRYLTEDSVVQQQVRQNTDNIANVIEETLRYYPPVQAIGRVAAEDTELGGVFIKKGSSVISWIASANRDEDKFCEPDCFKIDRPSYPHLSFGFGIHFCLGAPLARLEANIALSSLLSMSACIEKADHDEKLEAIPSPFVFGVKRLP…
OPG92296.1	Bacillus intestinalis	CYP109A1	MTNQTARPSKEERYANLIPMEELHSEKDRLFPFPIYDKLRRESPVRYDQQRDCWDVFKYDDVQFVLKNPKFFSSKRGIQTESILTMDPPKHTKLRALVNRAFTPKAVKQLETRIKDVTAFLLQEARQKSTIDIIEDFAGPLPVIIIAEMLGAPIEDRHLIKTYSDVLVAGAKDSSDKAVADMLHNRRDGHAFLSDYFRDILSKRRTEPKEDLMTMLLQAEIDGEHLTEEQLIGFCILLLVAGNETTTNLIANAVRYLTEDSVVQQQVRQNTDNIANVIEETLRYYPPVQAIGRVAAEDTELGGVFIKKGSSVISWIASANRDEDKFCEPDCFKIDRPSYPHLSFGFGIHFCLGAPLARLEANIALSSLLSMSACIEKADHDEKLEAIPSSFVFGVKRLP…
OUL06430.1	Bacillus intestinalis	CYP109A1	MTNQTARPSKEERYANLIPMEELHSEKDRLFPFPIYDKLRRESPVRYDQQRDCWDVFKYDDVQFVLKNPKFFSSKRGIQTESILTMDPPKHTKLRALVNRAFTPKAVKQLETRIKDVTAFLLQEARQKSTIDIIEDFAGPLPVIIIAEMLGAPIEDRHLIKTYSDVLVAGAKDSSDKAVADMLHNRRDGHAFLSDYFRDILSKRRTEPKEDLMTMLLQAKIDGEHLTEEQLIGFCILLLVAGNETTTNLIANAVRYLTEDSVVQQQVRQNTDNIANVIEETLRYYPPVQAIGRVAAEDTELGGVFIKKGSSVISWIASANRDEDKFCEPDCFKIDRPSYPHLSFGFGIHFCLGAPLARLEANIALSSLLSMSACIEKADHDEKLEAIPSPFVFGVKRLP…
SCV41512.1	Bacillus subtilis	CYP109A1	MTNQTARPSKEERYANLIPMEELHSEKDRLFPFPIYDKLRRESPVRYDQQRDCWDVFKYDDVQFVLKNPKFFSSKRGIQTESILTMDPPKHTKLRALVNRAFTPKAVKQLETRIKDVTAFLLQEARQKSTIDIIEDFAGPLPVIIIAEMLGAPIEDRRLIKTYSDVLVAGAKDSSDKAVADMLHNRRDGHAFLSDYFRDILSKRRTEPKEDLMTMLLQAEIDGEHLTEEQLIGFCILLLVAGNETTTNLIANAVRYLTEDSVVQQQVRQNTDNIANVIEETLRYYPPVQAIGRVAAEDTELGGVFIKKGSSVISWIASANRDEDKFCEPDCFKIDRPSYPHLSFGFGIHFCLGAPLARLEANIALSPFYQCQPVSKKLIMMKSLKRSLVPLCLALNVYQ…
MBK4203193.1	Bacillus subtilis	CYP109A1	MTNQTARPSKEERYANLIPMEELHSEKDRLFPFPIYDKLRRESPVRYDQQRDCWDVFKYDDVQFVLKNPKFFSSKRGIQTESILTMDPPKHTKLRALVNRAFTPKAVKQLETRIKDVTAFLLQEARQKSTIDIIEDFAGPLPVIIIAELLGAPIEDRHLIKTYSDVLVAGAKDSSDKAVADMLHNRRGDHAFLSDYFRDILSKRRAEPKEDLMTMLLQAEIDGEHLTEEQLIGFCILLLVAGNETTTNLIANAVRYLTEDSVVQQEVRQNTDNVANVIEETLRYYPPVQAIGRVAAEDTELGGVFIKKGSSVISWIASANRDEDKFCEPDCFKIDRPSYPHLSFGFGIHFCLGAPLARLEANVALSSLLSMSACIEKADHDEKLEAIPSPFVFGVKRLP…
CUB28760.1	Bacillus cereus	CYP109A1	MTNQTAHPSKEERYANLIPMEELHSEKDRLFPFPIYDKLRRESPVRYDQQRDCWDVFKYDDVQFVLKNPKFFSSKRGIQTESILTMDPPKHTKLRALVNRAFTPKAVKQLETRIKDVTAFLLQEARQKSTIDIIEDFAGPLPVIIIAEMLGAPIEDRHLIKTYSDVLVAGAKDSSDKAVADMVHNRRDGQAFLSDYFSDILSKRRTEPKEDLMTMLLQTEVDGEYLTEEQLIGFCILLLVAGNETTTNLIANAVRYLTEDSVVQQQVRQNTDNVANVIEETLRYYPPVQAIGRVAAEDTELGGVFIKKGSSVISWIASANRDEDKFCEPDCFKIDRPSYPHLSFGFGIHFCLGAPLARLEANIALSSLLSMSACIEKADHDEKLEAIPSPFVFGVKRLP…
OWV38305.1	Bacillus intestinalis	CYP109A1	MTNQTAHPSKEERYANLIPMEELHSEKDRLFPFPIYDKLRRESPVRYDQQRDCWDVFKYDDVQFVLKNPKFFSSKRGIQTESILTMDPPKHTKLRALVNRAFTPKAVKQLETRIKDVTAFLLQEARQKSTIDIIEDFAGPLPVIIIAEMLGAPIEDRHLIKTYSDVLVAGAKDSSDKAVADMVHNRRDGQAFLSDYFSDILSKRRTEPKEDLMTMLLQTEVDGEYLTEEQLIGFCILLLVAGNETTTNLIANAVRYLTEDSVVQQQVRQNTDNVANVIEETLRYYPPVQAIGRVAAEDTELGGVFIKKGSSVISWIASANRDEDKFCEPDCFKIERPSYPHLSFGFGIHFCLGAPLARLEANIALSSLLSMSACIEKADHDEKLEAIPSPFVFGVKRLP…
WP_003220340.1	Bacillus spizizenii	CYP109A1	MTNQTARSSKKERYANLIPMEELHSEKDRLFPFPIYDKLRRESPVRYDPLRDCWDVFKYDDVQFVLKNPKLFSSKRGIQTESILTMDPPKHTKLRALVSRAFTPKAVKQLETRIKDVTAFLLQEARQKSTIDIIEDFAGPLPVIIIAEMLGAPIEDRHLIKTYSDVLVAGAKDSSDKAVADMVHNRRDGHAFLSDYFRDILSKRRAEPKEDLMTMLLQAEIDGEYLTEEQLIGFCILLLVAGNETTTNLIANAVRYLTEDSVVQQQVRQNTDNVANVIEETLRYYSPVQAIGRVATEDTELGGVFIKKGSSVISWIASANRDEDKFCKPDCFKIDRPSYPHLSFGFGIHFCLGAPLARLEANIALSSLLSMSACIEKAAHDEKLEAIPSPFVFGVKRLP…
WP_044445243.1	Bacillus spizizenii	CYP109A1	MTNQTARSSKKERYANLIPMEELHSEKDRLFPFPIYDKLRRESPVRYDPLRDCWDVFKYDDVQFVLKNPKLFSSKRGIQTESILTMDPPKHTKLRALVSRAFTPKAVKQLETRIKDVTAFLLQEARQKSTIDIIEDFAGPLPVIIIAEMLGAPIEDRHLIKTYSDVLVAGAKDSSDKAVADMVHNRRDGHAFLSDYFRDILSKRRAEPKEDLMTMLLQAEIDGEYLTEEQLIGFCILLLVAGNETTTNLIANAVRYLTEDSVVQQQVRQNTDNVANVIEETLRYYSPVQAIGRVATEDTELGGVFIKKGSSVISWIASANRDEDKFCKPDCFKIDRPSYPHLSFGFGIHFCLGAPLARLEANIALSSLLSMSACIEKADHDEKLEAIPSPFVFGVKRLP…
KFI01489.1	Bacillus sp. BSC154	CYP109A1	MTNQTARSSKKERYANLIPMEELHSEKDRLFPFPIYDKLRRESPVRYDPLRDCWDVFKYDDVQFVLKNPKLFSSKRGIQTESILTTDPPKHTKLRALVSRAFTPKAVKQLETRIKDVTAFLLQEARQKSTIDIIEDFAGPLPVIIIAEMLGAPIEDRHLIKTYSDVLVAGAKDSSDKAVADMVHNRRDGHAFLSDYFRDILSKRRAEPKEDLMTMLLQAEIDGEYLTEEQLIGFCILLLVAGNETTTNLIANAVRYLTEDSVVQQQVRQNTDNVANVIEETLRYYSPVQAIGRVATEDTELGGVFIKKGSSVISWIASANRDEDKFCKPDCFKIDRPSYPHLSFGFGIHFCLGAPLARLEANIALSSLLSMSACIEKAAHDEKLEAIPSPFVFGVKRLP…
WP_044454022.1	Bacillus spizizenii	CYP109A1	MTNQTARSSKKERYANLIPMEELHSEKDRLFPFPIYDKLRRESPVRYDPLRDCWDVFKYDDVQFVLKNPKLFSSKRGIQTESILTMDPPKHTKLRALVSRAFTPKAVKQLETRIKDVTAFLLQEARQKSTIDIIEDFAGPLPVIIIAEMLGAPIEDRHLIKTYSDVLVAGAKDSSDKAVADMVHNRRDGHAFLSDYFRDILSKRRAEPKEDLMTVLLQAEIDGEYLTEEQLIGFCILLLVAGNETTTNLIANAVRYLTEDSVVQQQVRQNTDNVANVIEETLRYYSPVQAIGRVATEDTELGGVFIKKGSSVISWIASANRDEDKFCKPDCFKIDRPSYPHLSFGFGIHFCLGAPLARLEANIALSSLLSMSACIEKADHDEKLEAIPSPFVFGVKRLP…
WP_187952796.1	Bacillus spizizenii	CYP109A1	MEELHSEKDRLFPFPIYDKLRRESPVRYDPLRNCWDVFKYDDVQFVLKNPKLFSSKRGIQTESILTMDPPKHTKLRALVSRAFTPKAVKQLETRIKDVTAFLLQEARQKSTIDIIEDFAGPLPVIIIAEMLGAPIEDRHLIKTYSDVLVAGAKDSSDKAVADMVHNRRDGHAFLCDYFRDILSKRRAEPKEDLMTMLLQAEIDGEYLTEEQLIGFCILLLVAGNETTTNLIANAVRYLTEDSVVQQQVRQNTDNVANVIEETLRYYSPVQAIGRVATEDTELGGVFIKKRSSVISWIASANRDEDKFCKPDCFKIDRPSYPHLSFGFGIHFCLGAPLARLEANIALSSLLSMSACIEKADHDEKLEAIPSPFVFGVKRLPVRITFK
WP_019714574.1	Bacillus spizizenii	CYP109A1	MTNQTARPSKEERYANLIPMKELYSEKDQLLPFPIYNKLRRESPVRYDPLRDCWDVFTYDDVQFVLKNPKLFSSKRGIQTESILTMDPPKHTKLRALVNRAFTPKAVKQLETRIKDVTAFLLQETRQKSTIDFIEDFAGPLPVIIIAEMLGAPIEDRHLIKTYSDVLVAGAKDSSDQAVADMVHNRRDGHAFLSDYFRDILSKRRAEPKEDLMTMLLQAEIDGECLTEEQLIGFCILLLVAGNETTTNLIANAVRYLTEDSVVQQQVRQNTDNVANVIEETLRYYPPVQAIGRVTTEDTELGGMFIKKGSSVISWIASANRDEDKFCEPDCFKIDRPSYHHLSFGFGIHFCLGAPLARLEATIALSSLLSMSACIEKADYDEKLEAIPSPFVFGVKRLP…
WP_013082916.1	Priestia megaterium	CYP109A2	MNPKAVKRENRYANLIPMQEIKSVEQQLYPFDIYNSLRQEAPIRYDESRNCWDVFDYETVKYILKNPSLFSSKRAMEERQESILMMDPPKHTKLRNLVNKAFTPRAIQHLEGHIEEIADYLLDEVSSKEKFDIVEDFAGPLPIIVIAELLGVPIQDRALFKKYSDDLVSGAENNSDEAFAKMMQKRNEGVIFLQGYFKEIIAERQQNKQEDLISLLLEAEIDGEHLTEEEVLGFCILLLVAGNETTTNLITNGVRYMTEDVDVQNEVRRDISLVPNLVEETLRYYPPIQAIGRIAAEDVELGECKIKRGQQVISWAASANRDSAKFEWPDTFVVHRKTNPHVSFGFGIHFCLGAPLARMEGKIAFTKLLEKGGFSKVQNQSLKPIDSPFVFGVKKYEIA…
5OFQ_A	Priestia megaterium DSM 319	CYP109A2	MNPKAVKRENRYANLIPMQEIKSVEQQLYPFDIYNSLRQEAPIRYDESRNCWDVFDYETVKYILKNPSLFSSKRAMEERQESILMMDPPKHTKLRNLVNKAFTPRAIQHLEGHIEEIADYLLDEVSSKEKFDIVEDFAGPLPIIVIAELLGVPIQDRALFKKYSDDLVSGAENNSDEAFAKMMQKRNEGVIFLQGYFKEIIAERQQNKQEDLISLLLEAEIDGEHLTEEEVLGFCILLLVAGNETTTNLITNGVRYMTEDVDVQNEVRRDISLVPNLVEETLRYYPPIQAIGRIAAEDVELGECKIKRGQQVISWAASANRDSAKFEWPDTFVVHRKTNPHVSFGFGIHFCLGAPLARMEGKIAFTKLLEKGGFSKVQNQSLKPIDSPFVFGVKKYEIA…
WP_216875107.1	Priestia	CYP109A2	MNPKAVKRENRYANLIPMQEIKSVEQQLYPFDIYNSLRQEAPIRYDESRNCWDVFDYETVKYILKNPSLFSSKRAMEERQESILMMDPPKHTKLRNLVNKAFTPRAIQHLEGHIEEIADYLLDEVSSKEKFDIVEDFAGPLPIIVIAELLGVPIQDRALFKKYSDDLVSGAENNSDEAFAKMMQKRSEGVIFLQGYFKEIIAERQQNKQEDLISLLLEAEIDGEHLTEEEVLGFCILLLVAGNETTTNLITNGVRYMTEDVDVQNEVRRDISLVPNLVEETLRYYPPIQAIGRIAAEDVELGECKIKRGQQVISWAASANRDSAKFEWPDTFVVHRKTNPHVSFGFGIHFCLGAPLARMEGKIAFTKLLEKGGFSKVQNQSLKPIDSPFVFGVKKYEIA…
WP_047933445.1	Priestia megaterium	CYP109A2	MNPKAVKRENRYANLIPMQEIKSVEQQLYPFDIYNSLRQEAPIRYDESRNCWDVFDYETVKYILKNPSLFSSKRAMEERQESILMMDPPKHTKLRNLVNKAFTPRAIQHLEGHIEEIADYLLDEVSSKEKFDIVEDFAGPLPIIVIAELLGVPIQDRALFKKYSDDLVSGAENNSDEAFAKMMQKRNEGVIFLQGYFKEIIAERQQNKQEDLISLLLEAEIDGEHLTEEEVLGFCILLLVAGNETTTNLITNGVRYMTEDVDVQNEVRRDISLVPNLVEETLRYYPPIQAIGRIATEDVELGECKIKRGQQVISWAASANRDSAKFEWPDTFVVHRKTNPHVSFGFGIHFCLGAPLARMEGKIAFTKLLEKGGFSKVQNQSLKPIDSPFVFGVKKYEIA…
WP_171777320.1	Priestia megaterium	CYP109A2	MNPKAVKRENRYANLIPMQEIKSVEQQLYPFDIYNSLRQEAPIRYDESRNCWDVFDYETVKYILKNPSLFSSKRAMEERQESILMMDPPKHTKLRNLVNKAFTPRAIQHLEGHIEEIADYLLDEVSSKEKFDIVEDFAGPLPIIVIAELLGVPIQDRALFKKYSDDLVSGAENNSDEAFAKMMQKRNEGVIFLQGYFKEIIAERQQNKQEDLISLLLEAEIDGEHLTEEEVLGFCILLLVAGNETTTNLITNGVRYMTEDVDVQNEVRRDISLVPNLVEETLRYYPPIQAIGRIAAEDVELGECKIKRGQQVISWAASANRDSAKFEWPDTFVVHRKTNPHVSFGFGIHFCLGAPLARMEGKITFTKLLEKGGFSKVQNQSLKPIDSPFVFGVKKYEIA…
WP_258356089.1	Priestia megaterium	CYP109A2	MNPKAVKRENRYANLIPMQEIKSVEQQLYPFDIYNSLRQEAPIRYDESRNCWDVFDYETVKYILKNPSLFSSKRAMEERQESILMMDPPKHTKLRNLVNKAFTPRAIQHLEGHIEEIADYLLDEVSRKEKFDIVEDFAGPLPIIVIAELLGVPIQDRALFKKYSDDLVSGAENNSDEAFAKMMQKRNEGVIFLQGYFKEIIAERQQNKQEDLISLLLEAEIDGEHLTEEEVLGFCILLLVAGNETTTNLITNGVRYMTEDVDVQNEVRRDISLVPNLVEETLRYYPPIQAIGRIAAEDVELGECKIKRGQQVISWAASANRDSAKFEWPDTFVVHRKTNPHVSFGFGIHFCLGAPLARMEGKIAFTKLLEKGGFSKVQNQSLKPIDSPFVFGVKKYEIA…
WP_128820775.1	Priestia megaterium	CYP109A2	MNPKAVKRENRYANLIPMQEIKSVEQQLYPFDIYNSLRQEAPIRYDESRNCWDVFDYETVKYILKNPSLFSSKRAMEERQESILMMDPPKHTKLRNLVNKAFTPRAIQHLEGHIEEIADYLLGEVSSKEKFDIVEDFAGPLPIIVIAELLGVPIQDRALFKKYSDDLVSGAENNSDEAFAKMMQKRNEGVIFLQGYFKEIIAERQQNKQEDLISLLLEAEIDGEHLTEEEVLGFCILLLVAGNETTTNLITNGVRYMTEDVDVQNEVRRDISLVPNLVEETLRYYPPIQAIGRIAAEDVELGECKIKRGQQVISWAASANRDSAKFEWPDTFVVHRKTNPHVSFGFGIHFCLGAPLARMEGKIAFTKLLEKGGFSKVQNQSLKPIDSPFVFGVKKYEIA…
WP_241097120.1	Priestia megaterium	CYP109A2	MNPKAVKRENRYANLIPMQEIKSVEQQLYPFDIYNSLRQEAPIRYDESRNCWDVFDYETVKYILKNPSLFSSKRAMEERQESILMMDPPKHTKLRNLVNKAFTPRAIQHLEGHIEEIADYLLDEVSSKEKFDIVEDFAGPLPIIVIAELLGVPIQDRALFKKYSDDLVSGAENNSDEAFAKMMQKRNEGVIFLQGYFKEIIAERQQNKQEDLISLLLEAEIDGEHLTEEEVLGFCILLLVAGNETTTNLITNGVRYMTEDVDVQNEVRRDISLVPNLVEETLRYYPPIQAIGRIAAEDVELGECKVKRGQQVISWAASANRDSAKFEWPDTFVVHRKTNPHVSFGFGIHFCLGAPLARMEGKIAFTKLLEKGGFSKVQNQSLKPIDSPFVFGVKKYEIA…
WP_074895930.1	Priestia megaterium	CYP109A2	MNPKAVKRENRYANLIPMQEIKSVEQQLYPFDIYNSLRQEAPIRYDESRNCWDVFDYETVKYILKNPLLFSSKRAMEERQESILMMDPPKHTKLRNLVNKAFTPRAIQHLEGHIEEIADYLLDEVSSKEKFDIVEDFAGPLPIIVIAELLGVPIQDRALFKKYSDDLVSGAENNSDEAFAKMMQKRNEGVIFLQGYFKEIIAERQQNKQEDLISLLLEAEIDGEHLTEEEVLGFCILLLVAGNETTTNLITNGVRYMTEDVDVQNEVRRDISLVPNLVEETLRYYPPIQAIGRIAAEDVELGECKIKRGQQVISWAASANRDSAKFEWPDTFVVHRKTNPHVSFGFGIHFCLGAPLARMEGKIAFTKLLEKGGFSKVQNQSLKPIDSPFVFGVKKYEIA…
WP_280170197.1	Priestia megaterium	CYP109A2	MNPKAVKRENRYANLIPMQEIKSVEQQLYPFDIYNSLRQEAPIRYDESRNCWDVFDYETVKYILKNPSLFSSKRAMEERQESILMMDPPKHTKLRNLVNKAFTPRAIQHLEGHIEEIADYLLDEVSSKEKFDIVEDFAGPLPIIVIAELLGVPIQDRALFKKYSDDLVSGAENNSDEAFAKMMQKRNEGVIFLQGYFKEIIAERQQNKQEDLISLLLEAEIDGEHLTEEEVLGFCILLLVAGNETTTNLITNGVRYMTEDVDVQNEVRRDISLVPNLVEETLRYYPPIQAIGRIAAEDVELGECKIKRGQQVISWAASANRDSAKFEWPDTFVVHRKTNPHLSFGFGIHFCLGAPLARMEGKIAFTKLLEKGRFSKVQNQSLKPIDSPFVFGVKKYEIA…
WP_182005556.1	Priestia aryabhattai	CYP109A2	MNPKAVKRENRYANLIPMQEIKSVEQQLYPFDIYNSLRQEAPIRYDESRNCWDVFDYETVKYILKNPSLFSSKRAMEERQESILMMDPPKHTKLRNLVNKAFTPRAIQHLEGHIEEIADYLLDEVSSKEKFDIVEDFAGPLPIIVIAELLGVPIQDRALFKKYSDDLVSGAENNSDEAFAKMMQKRNEGVIFLQGYFKEIIAERQKNKQEDLISLLLEAEIDGEHLTEEEVLGFCILLLVAGNETTTNLITNGVRYMTEDVDVQNEVRQDISLVPNLVEETLRYYPPIQAIGRIAAEDVELGECKIKKGQQVISWAASANRDSAKFEWPDTFVVHRKTNPHVSFGFGIHFCLGAPLARMEGKIAFTKLLEKGGFSKVQNQSLKPIDSPFVFGVKKYEIA…
WP_271992810.1	Priestia sp. AB	CYP109A2	MNPKAVKRENRYANLILMQEIKSVEQQLYPFDIYNSLRQEAPIRYDESRNCWDVFDYETVKYILKNPSLFSSKRAMEERQESILMMDPPKHTKLRNLVNKAFTPRAIQHLEGHIEEIADYLLDEVSSKKKFDIVEDFAGPLPIIVIAELLGVPIQDRALFKKYSDDLVSGAENNSDEAFAKMMQKRNDGVLFLQGYFKEIIAERQKNKQEDLISLLLEAEIDGEHLTEEEVLGFCILLLVAGNETTTNLITNGVRYMTEDVDVQNEVRRDISLVPNLVEETLRYYPPIQAIGRIAAEDVELGECKIKRGQQVISWAASANRDSAKFEWPDTFVVHRKTNPHVSFGFGIHFCLGAPLARMEGKIAFTKLLEKGGFSKVQNQSLKPIDSPFVFGVKKYEIA…
WP_176584788.1	Priestia megaterium	CYP109A2	MNPKAVKRENRYANLIPMQEIKSVEQQLYPFDIYNSLRQEAPIRYDESRNCWDVFDYETVKYILKNPSLFSSKRAMEERQESILMMDPPKHTKLRNLVNKAFTPRAIQHLEGHIEEIADYLLDEVSSKKKFDIVEDFAGPLPIIVIAELLGVPIQDRALFKKYSDDLVSGAENNSDEAFAKMMQKRNDGVLFLQGYFKEIIAERQKNKQEDLISLLLEAEIDGEHLTEEEVLGFCILLLVAGNETTTNLITNGVRYMTEDVDVQNEVRRDISLVPNLVEETLRYYPPIQAIGRIAAEDVELGECKIKRGQQVISWAASANRDSAKFEWPDTFVVHRKTNPHVSFGFGIHFCLGAPLARMEGKIAFTKLLEKGGFSKVQNQSLKPIESPFVFGVKKYEIA…
WP_264133209.1	Priestia megaterium	CYP109A2	MNPKAVKRENRYANLIPMQEIKSVEQQLYPFDIYNSLRQEAPIRYDESRNCWDVFDYETVKYILKNPSLFSSKRAMEERQESILMMDPPKHTKLRNLVNKAFTPRAIQHLEGHIEEIADYLLDEVSSKEKFDIVEDFAGPLPIIVIAELLGVPIQDRALFKKYSDDLVSGAENNSDEAFAKMMQKRNEGVIFLQGYFKEIIAERQKNKQEDLISLLLEAEIDGEHLTEEEVLGFCILLLVAGNETTTNLITNGVRYMTEDVDVQNEVRQDISLVPNLVEETLRYYPPIQAIGRIAAEDVELGECKIKKGQQVISWAASANRDSAKFERSNTFVVHRKTNPHVSFGFGIHFCLGAPLARMEGKIAFTKLLEKGGFSKVQNQSLKPIDSPFVFGVKKYEIA…
WP_074681946.1	Priestia	CYP109A2	MNPKAVKREKRYANLIPMQEIKSVEQQLYPFDIYNSLRQEAPIRYDESRNCWDVFDYETVKYILKNPSLFSSKRAMEERQESILMMDPPKHTKLRNLVNKAFTPRAIQHLEGHIEEIADYLLDEVSSKEKFDIVEDFAGPLPIIVIAELLGVPIQDRALFKKYSDDLVSGAENNSDEAFAKMMQKRNDGVLFLQGYFKEIIAERQKNKQEDLISLLLEAEIDGEHLTEEEVLGFCILLLVAGNETTTNLITNGVRYMTEDVDVQNEVRQDISLVPNLVEETLRYYPPIQAIGRIAAEDVELGECKIKKGQQVISWAASANRDSAKFERSNTFVVHRKTNPHVSFGFGIHFCLGAPLARMEGKIAFAKLLEKGGFSKVQNQSLKPIDSPFVFGVKKYEIA…
WP_013056782.1	Priestia	CYP109A2	MNSKAVKRENRYANWIPMQEIKSVEQQLYPFDIYNSLRQEAPIRYDESRNCWDVFDYETVKYILKNPSLFSSKRAMEERQESILMMDPPKHTKLRNLVNKAFTPRAIQHLEGHIEEIADYLLDEVSSKKKFDIVEDFAGPLPIIVIAELLGVPIQDRALFKKYSDDLVSGAENNSDEAFAKMMQKRNEGVIFLQGYFKEIIAERQQNKQEDLISLLLEAEIDGEHLTEEEVLGFCILLLVAGNETTTNLITNGVRYMTEDVDVQNEVRRDISLVPNLVEETLRYYPPIQAIGRIAAEDVELGECKIKKGQQVISWAASANRDSAKFERPDTFVVHRKTNPHVSFGFGIHFCLGAPLARMEGKIAFTKLLEKGEFSKVQNQSLKPIGSPFVFGVKKYEIT…
WP_098757233.1	Priestia megaterium	CYP109A2	MNSKAVKRENRYANWIPMQEIKSVEQQLYPFDIYNSLRQEAPIRYDESRNCWDVFDYETVKYILKNPSLFSSKRAMEERQESILMMDPPKHTKLRNLVNKAFTPRAIQHLEGHIEEIADYLLDEVSSKKKFDIVEDFAGPLPIIVIAELLGVPIQDRALFKKYSDDLVSGAENNSDEAFAKMMQKRNEGVIFLQGYFKEIIAERQQNKQEDLISLLLEAEIDGKHLTEEEVLGFCILLLVAGNETTTNLITNGVRYMTEDVDVQNEVRRDISLVPNLVEETLRYYPPIQAIGRIAAEDVELGECKIKKGQQVISWAASANRDSAKFERPDTFVVHRKTNPHVSFGFGIHFCLGAPLARMEGKIAFTKLLEKGEFSKVQNQSLKPIGSPFVFGVKKYEIT…
WP_098382945.1	Priestia megaterium	CYP109A2	MNSKAVKRENRYANWIPMQEIKSVEQQLYPFDIYNSLRQEAPIRYDESRNCWDVFDYETVKYILKNPSLFSSKRAMEERQESILMMDPPKHTKLRNLVNKAFTPRAIQHLEGHIEEIADYLLDEVSSKKKFDIVEDFAGPLPIIVIAELLGVPIQDRALFKKYSDDLVSGAENNSDEAFAKMMQKRNEGVIFLQGYFKEIIAERQQNKQEDLISLLLEAEIDGEHLTEEEVLGFCILLLVAGNETTTNLIANGVRYMTEDVDVQNEVRRDISLVPNLVEETLRYYPPIQAIGRIAAEDVELGECKIKKGQQVISWAASANRDSAKFERPDTFVVHRKTNPHVSFGFGIHFCLGAPLARMEGKIAFTKLLEKGEFSKVQNQSLKPIGSPFVFGVKKYEIT…
WP_057273071.1	Priestia megaterium	CYP109A2	MNSKAVKRENRYANWIPMQEIKSVEQQLYPFDIYNSLRQEAPIRYDESRNCWDVFDYETVKYILKNPSLFSSKRAMEERQESILMMDPPKHTKLRNLVNKAFTPRAIQHLEGHIEEIADYLLDEVSSKKKFDIVEDFAGPLPIIVIAELLGVPIQDRALFKKYSDDLVSGAENNSDEAFAKMMQKRNEGVIFLQGYFKEIIAERQQNKQEDLISLLLEAEIDGEHLTEEEVLGFCILLLVAGNETTTNLITNGVRYMTEDVDVQNEVRGDISLVPNLVEETLRYYPPIQAIGRIAAEDVELGECKIKKGQQVISWAASANRDSAKFERPDTFVVHRKTNPHVSFGFGIHFCLGAPLARMEGKIAFTKLLEKGEFSKVQNQSLKPIGSPFVFGVKKYEIT…
WP_098900679.1	Priestia megaterium	CYP109A2	MNSKAVKRENRYANWIPMQEIKSVEQQLYPFDIYNSLRQEAPIRYDESRNCWDVFDYETVKYILKNPSLFSSKRAMEERQESILMMDPPKHTKLRNLVNKAFTPRAIQHLEGHIEEIADYLLDEVSSKKKFDIVEDFAGPLPIIVIAELLGVPIQDRALFKKYSDDLVSGAENNSDEAFAKMMQKRNEGVIFLQGYFKEIIAERQQNKQEDLISLLLEAEIDGEHLTEEEVLGFCILLLVAGNETTTNLITNGVRYMTEDVDVQNEVRRDISLVPNLVEETLRYYPPIQAIGRIAAEDVELGECKIKKGQQVISWAASANRDSAKFERPDTFVVHRKTNPHVSFGFGIHFCLGAPLARMEGKIAFTKLLEKGEFSKVQNQSLKSIGSPFVFGVKKYEIT…
WP_078081750.1	[Priestia megaterium	CYP109A2	MNSKAVKRENRYANWIPMQEIKSVEQQLYPFDIYNSLRQEAPIRYDESRYCWDVFDYETVKYILKNPSLFSSKRAMEERQESILMMDPPKHTKLRNLVNKAFTPRAIQHLEGHIEEIADYLLDEVSSKKKFDIVEDFAGPLPIIVIAELLGVPIQDRALFKKYSDDLVSGAENNSDEAFAKMMQKRNEGVIFLQGYFKEIIAERQQNKQEDLISLLLEAEIDGEHLTEEEVLGFCILLLVAGNETTTNLITNGVRYMTEDVDVQNEVRRDISLVPNLVEETLRYYPPIQAIGRIAAEDVELGECKIKKGQQVISWAASANRDSAKFERPDTFVVHRKTNPHVSFGFGIHFCLGAPLARMEGKIAFTKLLEKGEFSKVQNQSLKPIGSPFVFGVKKYEIT…
WP_053487223.1	Priestia megaterium	CYP109A2	MNSKAVKRENRYANWIPMQEIKSVEQQLYPFDIYNSLRQEAPIRYDESRNCWDVFDYETVKYIFKNPSLFSSKRAMEERQESILMMDPPKHTKLRNLVNKAFTPRAIQHLEGHIEEIADYLLDEVSSKKKFDIVEDFAGPLPIIVIAELLGVPIQDRALFKKYSDDLVSGAENNSDEAFAKMMQKRNEGVIFLQGYFKEIIAERQQNKQEDLISLLLEAEIDGEHLTEEEVLGFCILLLVAGNETTTNLITNGVRYMTEDVDVQNEVRRDISLVPNLVEETLRYYPPIQAIGRIAAEDVELGECKIKKGQQVISWAASANRDSAKFERPDTFVVHRKTNPHVSFGFGIHFCLGAPLARMEGKIAFTKLLEKGEFSKVQNQSLKPIGSPFVFGVKKYEIT…
WP_098793385.1	Priestia megaterium	CYP109A2	MNSKAVKRENRYANWIPMQEIKSVEQQLYPFDIYNSLRQEAPIRYDESRNCWDVFDYETVKYILKNASLFSSKRAMEERQESILMMDPPKHTKLRNLVNKAFTPRAIQHLEGHIEEIADYLLDEVSSKKKFDIVEDFAGPLPIIVIAELLGVPIQDRALFKKYSDDLVSGAENNSDEAFAKMMQKRNEGVIFLQGYFKEIIAERQQNKQEDLISLLLEAEIDGEHLTEEEVLGFCILLLVAGNETTTNLITNGVRYMTEDVDVQNEVRRDISLVPNLVEETLRYYPPIQAIGRIAAEDVELGECKIKKGQQVISWAASANRDSAKFERPDTFVVHRKTNPHVSFGFGIHFCLGAPLARMEGKIAFTKLLEKGEFSKVQNQSLKPIGSPFVFGVKKYEIT…
WP_146273980.1	Priestia megaterium	CYP109A2	MNSKAVKKENRYANWIPMQEIKSVEQQLYPFDIYNSLRQEAPIRYDESRNCWDVFDYETVKYILKNPSLFSSKRGMEERQESILMMDPPKHTKLRNLVNKAFTPRAIQHLEGHIEEIADYLLDEVSSKKKFDIVEDFAGPLPIIVIAELLGVPIQDRALFKKYSDDLVSGAENNSDEAFAKMMQKRNEGVIFLQGYFKEIIAERQQNKQEDLISLLLEAEIDGEHLTEEEVLGFCILLLVAGNETTTNLITNGVRYMTEDVDVQNEVRRDISLVPNLVEETLRYYPPIQAIGRIAAEDVELGECKIKKGQQVISWAASANRDSAKFERPDTFVVHRKTNPHVSFGFGIHFCLGAPLARMEGKIAFTKLLEKGEFSKVQNQSLKPIGSPFVFGVKKYEIT…
WP_258303972.1	Priestia megaterium	CYP109A2	MNSKAVKRENRYANWIPMQEIKSVKQQLYPFDIYNSLRQEAPIRYDESRNCWDVFDYETVKYILKNPSLFSSKRAMEERQESILMMDPPKHTKLRNLVNKAFTPRAIQHLEGHIEEIADYLLDEVSSKKKFDIVEDFAGPLPIIVIAELLGVPIQDRALFKKYSDDLVSGAENNSDEAFAKMMQKRNEGVIFLQGYFKEIIAERQQNKQEDLISLLLEAEIDGKHLTEEEVLGFCILLLVAGNETTTNLITNGVRYMTEDVDVQNEVRRDISLVPNLVEETLRYYPPIQAIGRIAAEDVELGECKIKKGQQVISWAASANRDSAKFERPDTFVVHRKTNPHVSFGFGIHFCLGAPLARMEGKIAFTKLLEKGEFSKVQNQSLKPIGSPFVFGVKKYEIT…
WP_211078786.1	Priestia megaterium	CYP109A2	MNSKAVKRENRYANWIPMQEIKSVEQKLYPFDIYNSLRQEAPIRYDESRNCWDVFDYETVKYILKNPSLFSSKRAMEERQESILMMDPPKHTKLRNLVNKAFTPRAIQHLEGHIEEIADYLLDEVSSKKKFDIVEDFAGPLPIIVIAELLGVPIQDRALFKKYSDDLVSGAENNSDEAFAKMMQKRNEGVIFLQGYFKEIIAERQQNKQEDLISLLLEAEIDGEHLTEEEVLGFCILLLVAGNETTTNLITNGVRYMTEDVDVQNEVRRDISLVPNLVDETLRYYPPIQAIGRIAAEDVELGECKIKKGQQVISWAASANRDSAKFERPDTFVVHRKTNPHVSFGFGIHFCLGAPLARMEGKIAFTKLLEKGEFSKVQNQSLKPIGSPFVFGVKKYEIT…
WP_150368800.1	Priestia megaterium	CYP109A2	MNSKAVKKENRYANWIPMQEIKSVEQQLYPFDIYNSLRQEAPIRYDESRNCWDVFDYETVKYIFKNPSLFSSKRAMEERQESILMMDPPKHTKLRNLVNKAFTPRAIQHLEGHIEEIADYLLDEVSSKKKFDIVEDFAGPLPIIVIAELLGVPIQDRALFKKYSDDLVSGAENNSDEAFAKMMQKRNEGVIFLQGYFKEIIAERQQNKQEDLISLLLEAEIDGEHLTEEEVLGFCILLLVAGNETTTNLITNGVRYMTEDVDVQNEVRRDISLVPNLVEETLRYYPPIQAIGRIAAEDVELGECKIKKGQQVISWAASANRDSAKFERPDTFVVHRKTNPHVSFGFGIHFCLGAPLARMEGKIAFTKLLEKGEFSKVQNQSLKPIGSPFVFGVKKYEIT…
WP_207372031.1	Priestia megaterium	CYP109A2	MNSKAVKRENRYANWIPMQEIKSVEQQLYPFDIYNSLRQEAPIRYDESRNCWDVFDYETVKYIFKNPSLFSSKRAMEERQESILMMDPPKHTKLRNLVNKAFTPRAIQHLEGHIEEIADYLLDEVSSKKKFDIVEDFAGPLPIIVIAELLGVPIQDRALFKKYSDDLVSGAENNSDEAFAKMMQKRNEGVIFLQGYFKEIIAERQQNKQEDLISLLLEAEIDGEHLTEEEVLGFCILLLVAGNETTTNLITNGVRYMTEDVDVQNEVRRDISLVPNLVEETLRYYPPIQAIGRIAAEDVELGECKIKKGQQVISWAASANRDSAKFERPDTFVVHRKTNPHVSFGFGIHFCLGAPLARMEGKIAFTKLLEKEEFSKVQNQSLKPIGSPFVFGVKKYEIT…
WP_098547610.1	Priestia megaterium	CYP109A2	MNSKAVKRENRYANWIPMQEIKSVEQQLYPFDIYNSLRQEAPIRYDESRNCWDVFDYETVKYILKNPSLFSSKRAMEERQESILMMDPPKHTKLRNLVNKAFTPRAIQHLEGHIEEIADYLLDEVSSKKKFDIVEDFAGPLPIIVIAELLGVPIQDRALFKKYSDDLVSGAENNSDEAFAKMMQKRNEGVIFLQGYFKEIIAERQQNKQEDLISLLLEAEIDGEHLTEEEVLGLCILLLVAGNETTTNLITNGVRYMTEDVDVQNEVRRDISLVPNLVEETLRYYPPIQAIGRIAAEDVELGECKIKKGQQVISWAASANRDSAKFERPDTFVVHRKTNPHVSFGFGIHFCLGAPLARMEGKIAFTKLLEKGEFSKVQNQSLKSIGSPFVFGVKKYEIT…
WP_121944974.1	Priestia megaterium	CYP109A2	MNSKAVKRENRYANLIPMQEIQSVEQQLYPFDIYNSLRQEAPIRYDESRNCWDVFDYETVKYILKNPSLFSSKRAMEERQESILMMDPPKHTKLRNLVNKAFTPRAIQHLEGHIEEIADYLLDEVSSKKKFDIVEDFAGPLPIIVIAELLGVPIQDRALFKKYSDDLVSGAENNSDEAFAKMMQKRNEGVIFLQRYFKEIIAERQQNKQEDLISLLLEAEIDGEHLTEAEVLGFCILLLVAGNETTTNLITNGVRYMTEDVDVQNEVRRDISLVPNLVEETLRYYPPIQAIGRIAAEDVELGECKIKKGQQVISWAASANRDSAKFERPDTFVVHRKTNPHVSFGFGIHFCLGAPLARMEGKIAFTKLLEKGEFSKVQNQSLKPIGSPFVFGVKKYEIT…
WP_280160004.1	Priestia megaterium	CYP109A2	MNSKAVKRENRYANLIPMQEIKSVEQQLYPFDIYNSLRQEAPIRYDESRNCWDVFDYETVKYILKNPSLFSSKRAMEERQESILMMDPPKHTKLRNLVNKAFTPRAIQHLEGHIEEIADYLLDEVSSKKKFDIVEDFAGPLPIIVIAELLGVPIQDRALFKQYSDDLVSGAENNSDEAFAKMMQKRNEGVIFLQGYFKEIIAKRQQNKQEDLISLLLEAEIDGEHLTEEEVLGFCILLLVAGNETTTNLITNGVRYMTEDVDVQNEVRRDISLVPNLVEETLRYYPPIQAIGRIAAEDVELGECKIEKGQQVISWAASANRDSAKFERPDTFVVHRKTNPHVSFGFGIHFCLGAPLARMEGKIAFTKLLEKGEFSKVQNQSLKPIGSPFVFGVKKYEIT…
WP_116515856.1	Priestia megaterium	CYP109A2	MNSKAVKRENRYANLIPMQEIQSVEQQLYPFDIYNSLRQEAPIRYDESRNCWDVFDYETVKYILKNPSLFSSKRAMEERQESILMMDPPKHTKLRNLVNKAFTPRAIQHLEGHIEEIADYLLDEVSSKKKFDIVEDFAGPLPIIVIAELLGVPIQDRALFKKYSDDLVSGAENNSDEAFAKMMQKRNEGVIFLQRYFKEIIAERQQNKQEDLISLLLEAEIDGEHLTEAEVLGFCILLLVAGNETTTNLITNGVRYMTEDVEVQNEVRRDISLVPNLVEETLRYYPPIQAIGRIAAEDVELGECKIKKGQQVISWAASANRDSAKFERPDTFVVHRKTNPHVSFGFGIHFCLGAPLARMEGKIAFTKLLEKGEFSKVQNQSLKPIGSPFVFGVKKYEIT…
WP_028408735.1	Priestia megaterium	CYP109A2	MNSKAVKRENRYANLIPMQEIQSVEQQLYPFDIYNSLRQEAPIRYDESRNCWDVFDYETVKYILKNPSLFSSKRAMEERQESILMMDPPKHTKLRNLVNKAFTPRAIQHLEGHIEEIADYLLDQVSSKKKFDIVEDFAGPLPIIVIAELLGVPIQDRELFKKYSDDLVSGAENNSDEAFAKMMQKRNEGVIFLQGYFKEIIAERQQNKQEDLISLLLEAEIDGEHLTEEEVLGFCILLLVAGNETTTNLITNGVRYMTEDVDVQNEVRRDISLVPNLVEETLRYYPPIQAIGRIAAEDVELGECKIKKGQQVISWAASANRDSAKFERPDTFVVHRKTNPHVSFGFGIHFCLGAPLARMEGKIAFTKLLEKGEFLKVENQSLKPIGSPFVFGVKKYEIT…
WP_251567983.1	Priestia megaterium	CYP109A2	MNSKAVKRENRYANLIPMQEIKSVEQQLYPFDIYNSLRQEAPIRYDESRNCWDVFDYETVKYILKNPSLFSSKRAMEERQESILMMDPPKHTKLRNLVNKAFTPRAIQHLEGHIEEIADYLLDQVSNKKKFDIVEDFAGPLPIIVIAELLGVPIQDRALFKKYSDDLVSGAENNSDEAFAKMMQNRNKGVIFLQGYFQEIIAERQQNKQEDLISLLLEAEIDGEHLTEEEVLGFCILLLVAGNETTTNLITNGVRYMTEDVDVQNEVRQDISLVPNLVEETLRYYPPIQAIGRIAAEDVELGECKIKKGQQVISWAASANRDSAKFERPDTFVVHRKTNPHVSFGFGIHFCLGAPLARMEGKIAFTKLLEKGEFSKVQNQSLKPIGSPFVFGVKKYEIT…
WP_075420084.1	Priestia megaterium	CYP109A2	MNPKAVKRENRYANLIPMQEIKSVEQQLYPFDIYNSLRQEAPIRYDESRNCWDVFDYETVKYILKKPSLFSSKRAMEERQESILMMDPPKHTKLRNLVNKAFTPRAIQHLEGHIEEIADYLLDEVSSKEKFDIVEDFAGPLPIIVIAELLGVPIQDRALFKKYSDDLVSGAENNSDEAFAKMMQKRNEGVIFLQGYFKEIIAERQKNKQEDLISLLLEAEIDGEHLTEVEVLGFCILLLVAGNETTTNLITNGVRYMTEDVDVQNEVRQDISLVPNLVEETLRYYPPIQAIGRIAAEDVELGECKIKKGQQVISWAASANRDSAKFERPDTFVVHRKTNPHVSFGFGIHFCLGAPLARMEGKIAFTKLLEKGEFSKVQNQSLKPIGSPFVFGVKKYEIT…
WP_214987141.1	Priestia megaterium	CYP109A2	MNSKAVKRENRYANLIPMQEIKSVEQQLYPFDIYNSLRQEAPIRYDESRNCWDVFDYETVKYILKNPSLFSSKRAMEERQESILMMDPPKHTKLRNLVNKAFTPRAIQHLEGHIEEIADYLLNEVSSKKQFDIVEDFAGPLPIIVIAELLGVPIQDRALFKKYSDDLVSGAENNSDEAFAKMMQKRNEGVIFLQGYFKEIIAERQQNKQEDLISLLLEAEIDGEHLTEEEVLGFCILLLVAGNETTTNLITNGVRYMTEDVDVQNEVRQDISLVPNLVEETLRYYPPIQAIGRIAAQDIELGECKIKKGQQVISWAASANRDSAKFERPNTFVVHRKTNPHVSFGFGIHFCLGAPLARMEGKIAFTKLLEKGEFSKVQNQSLKPIGSPFVFGVKKYEIT…
WP_098333283.1	Priestia megaterium	CYP109A2	MNSKAVKRENRYANLIPMQEIQSVEQQLYPFDIYNSLRQEAPIRYDESRNCWDVFDYETVKYILKNPSLFSSKRAMKERQESILMMDPPKHTKLRNLVNKAFTPRAIQHLEGHIEEIADYLLDQVSSKKKFDIVEDFAGPLPIIVIAELLGVPIQDRELFKKYSDDLVSGAENNSDEAFAKMMQKRNEGVIFLQGYFKEIIAERQQNKQEDLISLLLEAEIDGEHLTEEEVLGFCILLLVAGNETTTNLITNGVRYMTEDVDVQNEVRRDISLVPNLVEETLRYYPPIQAIGRIAAEDVELGECKIKKGQQVISWAASANRDSAKFERPDTFVVHRKTNPHVSFGFGIHFCLGAPLARMEGKIAFTKLLEKGEFLKVENQSLKPIGSPFVFGVKKYEIT…
WP_098579569.1	Priestia megaterium	CYP109A2	MNSKAVKRENRYANLIPMQEIQSVEQQLYPFDIYNSLRQEAPIRYDESRNCWDVFDYETVKYILKNPSLFSSKRAMEERQESILMMDPPKHTKLRNLVNKAFTPRAIQHLEGHIEEIADYLLDQVSSKKKFDIVEDFAGPLPIIVIAELLGVPIQDRELFKKYSDDLVSGAENNSDEAFAKMMQKRNEGVIFLQGYFKEIIAERQQNKQEDLISLLLEAEIDGEHLTEKEVLGFCILLLVAGNETTTNLITNGVRYMTEDVDVQNEVRRDISLVPNLVEETLRYYPPIQAIGRIAAEDVELGECKIKKGQQVISWAASANRDSAKFERPDTFVVHRKTNPHVSFGFGIHFCLGAPLARMEGKIAFTKLLEKGEFLKVENQSLKPIGSPFVFGVKKYEIT…
WP_230183953.1	Priestia megaterium	CYP109A2	MNSKAVKRENRYANLIPMQEIKSVEQQLYPFDIYNSLRQEAPIRYDESRNCWDVFDYETVKYILKNPSLFSSKRAMEERQESILMMDPPKHTKLRNLVNKAFTPRAIQHLESHIEEIADYLLDEVSRKKKFDIVEDFAGPLPIIVIAELLGVPIQDRELFKKYSDDLVSGAENNSDEAFAKMMQKRNEGVIFLQGYFKEIIAERQQNKQEDLISLLLEAEIDGEHLTEEEVLGFCILLLVAGNETTTNLITNGVRYMTEDVDVQNEVRRDISLVPNLVEETLRYYPPIQAIGRIAAEDVELGECKIKRGQQVISWAASANRDSAKFERPDTFVVHRKTNPHVSFGFGIHFCLGAPLARMEGEIAFTKLLEKGEFSKVQNQSLKPIDSPFVFGVKKYEIT…
WP_263035818.1	Priestia megaterium	CYP109A2	MNSKAVKRENRYANLIPMQEIQSVEQQLYPFDIYNSLRQEAPIRYDESRNCWDVFDYETVKYILKNPSLFSSKRAMEERQESILMMDPPKHTKLRNLVNKAFTPRAIQHLEGHIEEIADYLLDQVSSKKKFDIVEDFAGPLPIIVIAELLGVPIQDRELFKKYSDDLVSGAENNSDEAFAKMMQKRNEGVIFLQGYFKEIIAERQQNKQEDLISLLLEAEIDGEHLTEEEVLGFCILLLVAGNETTTNLITNGVRYMTEDVDVQNEVRRDISLVPNLVEETLRYYPPIQAIGRIAAEDVELGECKIKKGQQVISWAASANRDSAKFERPDTFVVHRKTNPHVSFGFGIHFCLGAPLARMEGEIAFTKLLEKGEFLKVENQSLKPIGSPFVFGVKKYEIT…
WP_279620649.1	Priestia megaterium	CYP109A2	MNSKAVKRENRYANLIPMQEIQSVEQQLYPFDIYNSLRQEAPIRYDESRNCWDVFDYETVKYILKNPSLFSSKRAMEERQESILMMDPPKHTKLRNLVNKAFTPRAIQHLEGHIEEIADYLLDQVSSKKKFDIVEDFAGPLPIIVIAELLGVPIHDRELFKKYSDDLVSGAENNSDEAFAKMMQKRNEGVIFLQGYFKEIIAERQQNKQEDLISLLLEAEIDGEHLTEEEVLGFCILLLVAGNETTTNLITNGVRYMTEDVDVQNEVRRDISLVPNLVEETLRYYPPIQAIGRIAAEDVELGECKIKKGQQVISWAASANRDSAKFERPDTFVVHRKTNPHVSFGFGIHFCLGAPLARMEGKIAFTKLLEKGEFLKVENQSLKPIGSPFVFGVKKYEIT…
WP_274156396.1	Priestia sp. CNPSo 3706	CYP109A2	MNSKAVKRENRYANLIPMQEIKSVEQQLYPFDIYNSLRQEAPIRYDESRNCWDVFDYETVKYILKNPSLFSSKRAMEERQESILMMDPPKHTKLRNLVNKAFTPRAIQHLEGHIEEIADYLLDEVSRKKKFDIVEDFAGPLPIIVIAELLGVPIQDRELFKKYSDDLVSGAENNSDEAFAKMMQKRNEGVIFLQGYFKEIIAERQQNKQEDLISLLLEAEIDGEHLTEEEVLGFCILLLVAGNETTTNLITNGVRYMTEDVDVQDEVRRDISLVPNLVEETLRYYPPIQAIGRIAAEDVELGECKIKRGQQVISWAASANRDSAKFERPDTFVVHRKTNPHVSFGFGIHFCLGAPLARMEGKIAFTKLLEKGKFSKVQNQSLKPIDSPFVFGVKKYEIT…
WP_217598790.1	Priestia	CYP109A2	MNSKAVKRENRYANLIPMQEIQSVEQQLYPFDIYNSLRQEAPIRYDESRNCWDVFDYETVKYILKNPSLFSSKRAMEERQESILMMDPPKHTKLRNLVNKAFTPRAIQHLEGHIEEIADYLLDQVSSKKKFDIVEDFAGPLPIIVIAELLGVPIQDRELFKKYSDDLVSGAENNSDEAFAKMMQKRNEGVIFLQGYFKEIIAERQQNKQEDLISLLLEAEIDGEHLTEEEVLGFCILLLVAGNETTTNLITNGVRYMTEDVDVQNEVRRDISLVPNLVEETLRYYPPIQAIGRIAAEDVELGECKIKKGQQVISWAASANRDLAKFERPDTFVVHRKTNPHVSFGFGIHFCLGAPLARMEGKIAFTKLLEKGEFLKVENQSLKPIGSPFVFGVKKYEIT…
WP_251443341.1	Priestia megaterium	CYP109A2	MNPKAVKRENRYANLIPMQEIKSVEQQLYPFDIYNSLRQEAPIRYDESRNCWDVFDYETVKYILKKPSLFSSKRAMEERQESILMMDPPKHTKLRNLVNKAFTPRAIQHLEGHIEEIADYLLDEVSSKEKFDIVEDFAGPLPIIVIAELLGVPIQDRALFKKYSDDLVSGAENNSDEAFAKMMQKRNEGVIFLQGYFKEIIAERQKNKQEDLISLLLEAEIDGEHLTEVEVLGFCILLLVAGNETTTNLITNGVRYMTEDVDVQNEVRQDISLVPNLVEETLRYYPPIQAIGRIAAEDVELGECKIKKGQQVISWAASANRDSAKFERPDTFVMHRKTNPHVSFGFGIHFCLGAPLARMEGKIAFTKLLEKGEFSKVQNQSLKPIGSPFVFGVKKYEIT…
WP_195694276.1	Priestia	CYP109A2	MNSKAVKRENRYANLIPMQEIKSVEQQLYPFDIYNSLRQEAPIRYDESRNCWDVFDYETVKYILKNPSLFSSKRAMEERQESILMMDPPKHTKLRNLVNKAFTPRAIQHLEGHIEEIADYLLDQVSNKKKFDIVEDFAGPLPIIVIAELLGVPIQDRALFKKYSDDLVSGAENNSDEAFAKMMQNRNKGVIFLQGYFQEIIAERQQNKQEDLISLLLEAEIDGEHLTEEEVLGFCILLLVAGNETTTNLITNGVRYMTEDVDVQNEVRQDISLVPNLVEETLRYYPPIQAIGRIAAEDVELGECKIKKGQQVISWAASANRDSAKFERPETFVVHRKTNPHVSFGFGIHFCLGAPLARMEGKIAFTKLLEKGEFSKVQNQSLKPIGSPFVFGVKKYEIT…
WP_098331622.1	Priestia megaterium	CYP109A2	MNSKAVKRENRYANLIPMQEIQSVEQQLYPFDIYNSLRQEAPIRYDESRNCWDVFDYETVKYILKNPSLFSSKRAMKERQESILMMDPPKHTKLRNLVNKAFTPRAIQHLEGHIEEIADYLLDQVSSKKKFDIVEDFAGPLPIIVIAELLGVPIQDRELFKKYSDDLVSGAENNSDEAFAKMMQKRNEGVIFLQGYFKEIIAERQQNKQEDLISLLLEAEIDGEHLTEEEVLGFCILLLVAGNETTTNLITNGVRYMTEDVDVQNEVRRDISLVPNLVEETLRYYPPIQAIGRIAAEDVELGECKIKKGQQVISWAASANRDSAKFERPDTFVVHRKTNPHVSFGFGIHFCLGAPLARMEGKIAFTKLLEQGEFLKVENQSLKPIGSPFVFGVKKYEIT…
WP_098432697.1	Priestia megaterium	CYP109A2	MNSKAVKRENRYANLIPMQEIQSFEQQLYPFDIYNSLRQEAPIRYDESRNCWDVFDYETVKYILKNPSLFSSKRAMEERQESILMMDPPKHTKLRNLVNKAFTPRAIQHLEGHIEEIADYLLDQVSSKKKFDIVEDFAGPLPIIVIAELLGVPIQDRELFKKYSDDLVSGAENNSDEAFAKMMQKRNEGVIFLQGYFKEIIAERQQNKQEDLISLLLEAEIDGEHLTEEEVLGFCILLLVAGNETTTNLITNGVRYMTEDVDVQNEVRRDISLVPNLVEETLRYYPPIQAIGRIAAEDVELGECKIKKGQQVISWAASANRDSAKFERPDTFVVHRKTNPHVSFGFGIHFCLGAPLARMEGKIAFTKLLEQGEFLKVENQSLKPIGSPFVFGVKKYEIT…
WP_043982109.1	Priestia megaterium	CYP109A2	MNSKAVKRENRYANLIPMQEIKSVEQQLYPFDIYNSLRQEAPIRYDESRNCWDVFDYETVKYILKNPSLFSSKRAMEERQESILMMDPPKHTKLRNLVNKAFTPRAIQHLESHIEEIADYLLDEVSRKKKFDIVEDFAGPLPIIVIAELLGVPIQDRELFKKYSDDLVSGAENNSDEAFAKMMQKRNEGVIFLQGYFKEIIAERQQNKQEDLISLLLEAEIDGEHLTEEEVLGFCILLLVAGNETTTNLITNGVRYMTEDVDVQNEVRQDILLVPNLVEETLRYYPPIQAIGRIAAEDVELGECKIKRGQQVISWAASANRDSAKFERPDTFVVHRKTNPHVSFGFGIHFCLGAPLARMEGKIAFTKLLEKGEFSKVQNQSLKPIDSPFVFGVKKYEIT…
WP_098658462.1	Priestia megaterium	CYP109A2	MNSKAVKRENRYANLIPMQEIQSVEQQLYPFDIYNSLRQEAPIRYDESRNCWDVFDYETVKYILKKPSLFSSKRAMEERQESILMMDPPKHTKLRNLVNKAFTPRAIQHLEGHIEEIADYLLDQVSSKKKFDIVEDFAGPLPIIVIAELLGVPIQDRELFKKYSDDLVSGAENNSDEAFAKMMQKRNEGVIFLQGYFKEIIAERQRNKQEDLISLLLEAEIDGEHLTEEEVLGFCILLLVAGNETTTNLITNGVRYMTEDVDVQNEVRRDISLVPNLVEETLRYYPPIQAIGRIAAEDVELGECKIKKGQQVISWAASANRDSAKFERPDTFVVHRKTNPHVSFGFGIHFCLGAPLARMEGKIAFTKLLEKGEFLKVENQSLKPIGSPFVFGVKKYEIT…
WP_192997267.1	Priestia megaterium	CYP109A2	MNSKAVKRENRYANLIPMQEIKSVEQQLYPFDIYNSLRQEAPIRYDESRNCWDVFDYETVKYILKKPSLFSSKRAMEERQESILMMDPPKHTKLRNLVNKAFTPRAIQHLEGHIEEIADYLLNEVSSKKQFDIVEDFAGPLPIIVIAELLGVPIQDRALFKKYSDDLVSGAENNSDEAFAKMMQKRNEGVIFLQGYFKEIIAERQQNKQEDLISLLLEAEIDGEHLTEEEVLGFCILLLVAGNETTTNLITNGVRYMTEDVDVQNEVRQDISLVPNLVEETLRYYPPIQAIGRIAAQDIELGECKIKKGQQVISWAASANRDSAKFERPNTFVVHRKTNPHVSFGFGIHFCLGAPLARMEGKIAFTKLLEKGEFSKVQNQSLKPIGSPFVFGVKKYEIT…
NEW01668.1	Priestia megaterium	CYP109A2	MQEIKSVEQQLYPFDIYNSLRQEAPIRYDESRNCWDVFDYETVKYILKNPSLFSSKRAMEESQESILMMDPPKHTKLRNLVNKAFTPRAIQHLESHIEEIADYLLDEVSRKKKFDIVEDFAGPLPIIVIAELLGVPIQDRELFKKYSDDLVSGAENNSDEAFAKMMQKRNEGVIFLQGYFKEIIAERQQNKQEDLISLLLEAEIDGEHLTEEEVLGFCILLLVAGNETTTNLITNGVRYMTEDVDVQNEVRQDILLVPNLVEETLRYYPPIQAIGRIAAEDVELGECKIKRGQQVISWAASANRDSAKFERPDTFVVHRKTNPHVSFGFGIHFCLGAPLARMEGKIAFTKLLEKGEFSKVQNQSLKPIDSPFVFGVKKYEITFNKA
NGY82323.1	Priestia megaterium	CYP109A2	MQEIKSVEQQLYPFDIYNSLRQEAPIRYDESRNCWDVFDYETVKYILKNPSLFSSKRAMEERQESILMMDPPKHTKLRNLVNKAFTPRAIQHLESHIEEIADYLLDEVSRKKKFDIVEDFAGPLPIIVIAELLGVPIQDRELFKKYSDDLVSGAENNSDEAFAKMMQKRNEGVIFLQGYFKEIIAERQQNKQEDLISLLLEAEIDGEHLTEEEVLGFCILLLVAGNETTTNLITNGVRYMTEDVDVQNEVRQDILLVPNLVEETLRYYPPIQAIGRIAAEDVELGECKIKRGQQVISWATSANRDSAKFERPDTFVVHRKTNPHVSFGFGIHFCLGAPLARMEGKIAFTKLLEKGEFSKVQNQSLKPIDSPFVFGVKKYEITFNKA
WP_216890103.1	Priestia megaterium	CYP109A2	MNSKAVKRENRYANLIPMQEIKSVEQQLYPFDIYNSLRQEAPIRYDESRNCWDVFDYETVKYILKNPSLFSSKRAMEERQESILMMDPPKHTKLRNLVNKAFTPRAIQHLEGHIEEIADYLLDEVSSKKKFDIVEDFAGPLPIIVIAELLGVPIQDRALFKKYSDDLVSGAENNSDEAFAKMMQKRNEGVIFLQRYFKEIIAERQQNKQEDLISLLLEAEIDGEHLTEEEVLGFCILLLVAGNETTTNLITNGVRYMTEDVDVQNEVRQDISLVPNLVEETLRYYPPIQAIGRIAAEDVGLGECKIKKGQQVISWAASANRDSAKFERPDTFVVHRKTNPHVSFGFGIHFCLGAPLARMEGKIAFTKLLEKGEFLKVENQSLKPIDSPFVFGVKKYEIA…
WP_268575423.1	Priestia megaterium	CYP109A2	MNSKAVKRENRYANLIPMQEIKSVEQQLYPFDIYNSLRQEAPIRYDESRNCWDVFDYETVKYIFKNPSLFSSKRAMEERQESILMMDPPKHTKLRNLVNKAFTPRAIQHLEGHIEEIADYLLNEVSSKKQFDIVEDFAGPLPIIVIAELLGVPIQDRALFKKYSDDLVSGAENNSDEAFAKMMQKRNEGVIFLQGYFKEIIAERQQNKQEDLISLLLEAEIDGEHLTEEEVLGFCILLLVAGNETTTNLITNGVRYMTEDVDVQNEVRQDISLVPNLVEETLRYYPPIQAIGRIAAQDIELGECKIKKGQQVISWAASANRDSAKFERPNTFVVHRKTNPHVSFGFGIHFCLGAPLARMEGKIAFTKLLEKGEFSKVQKQSLKPIGSPFVFGVKKYEIT…
WP_097823591.1	Priestia megaterium	CYP109A2	MNSKAVKRENRYANLIPMQEIKSVEQQLYPFDIYNSLRQEAPIRYDESRNCWDVFDYETVKYILKNPSLFSSKRAMEERQESILMMDPPKHTKLRNLVNKAFTPRAIQHLESHIEEIADYLLDEVSRKKKFDIVEDFAGPLPIIVIAELLGVPIQDRELFKKYSDDLVSGAENNSDEAFAKMMQKRNEGVIFLQGYFKEIIVERQQNKQEDLISLLLEAEIDGEHLTEEGVLGFCILLLVAGNETTTNLITNGVRYMTEDVDVQNEVRQDISLVPNLVEETLRYYPPIQAIGRIAAEDVELGECKIKKGQQVISWAASANRDSAKFERPDTFVVHRKTNPHVSFGFGIHFCLGAPLARMEGKIAFTKLLEKGEFLKVENQSLKPIGSPFVFGVKKYEIT…
WP_129708628.1	Priestia megaterium	CYP109A2	MNSKAVKRENRYANLIPMQEIKSVEQQLYPFDIYNSLRQEAPIRYDESRNCWDVFDYETVKYILKNPSLFSSKRAMEERQESILMMDPPKHTKLRNLVNKAFTPRAIQHLEGHIEEIADYLLDEVCSKKKFDIVEDFAGPLPIIVIAELLGVPIQDRALFKKYSDDLVSGAENNSDEAFAKMMQKRNEGVIFLQRYFKEIIAGRQQNKQEDLISLLLEAEIDGEHLTEEEVLGFCILLLVAGNETTTNLITNGVRYMTEDVDVQNEVRQDISLVPNLVEETLRYYPPIQAIGRIAAEDVELGECKIKKGQQVISWAASANRDSAKFERPDTFVVHRKTNPHVSFGFGIHFCLGAPLARMEGKIAFTKLLEKGEFLKVENQSLKPIDSPFVFGVKKYEIA…
WP_164797922.1	Priestia megaterium	CYP109A2	MNSKAVKRENRYANLIPMKEIKSVEQQLYPFDIYNSLRQEAPIRYDESRNCWDVFDYETVKYILKNPSLFSSKRAMEERQESILMMDPPKHTKLRNLVNKAFTPRAIQHLEGHIEEIADYLLDEVSSKKKFDIVEDFAGPLPIIVIAELLGVPIQDRALFKKYSDDLVSGAENNSDEAFAKMMQKRNEGVLFLQRYFKEIIAERQKDKQEDLISLLLEAEIDGEHLTEEEVLGFCILLLVAGNETTTNLITNGVRYMTEDVDVQNEVRQDISLVPNLVEETLRYYPPIQAIGRIAAEDVELGECKIKKGQQVISWAASANRDSAKFERSNTFVVHRKANPHVSFGFGIHFCLGAPLARMEGKIAFAKLLEKGEFSKVQNQSLKPIDSPFVFGVKKYEIT…
WP_014460375.1	Priestia	CYP109A2	MNPKAVKRENRYANLIPMQEITSVEQQLYPFDVYNSLRQEAPIRYDESRNCWDVFDYETVKYILKNPSLFSSKRAMEERQESILMMDPPKHTKLRNLVNKAFTPRAIQHLEGHIEEIADYLLDEVSSKKKFDIVEDFAGPLPIIVIAELLGVPIQDRALFKKYSDDLVSGAENNSDEAFAKMMQKRNEGVLFLQGYFKEIIAQRQRKKQEDLISLLLEAEIDGEQLTEEEVLGFCILLLVAGNETTTNLITNGVRYMTEDLDVQNEVRQDISLVPNLVEETLRYYPPIQAIGRIAAEDVELGECKIKKGQQVISWAASANRDSVKFERPDTFVVHRKTNPHVSFGFGIHFCLGAPLARMEGKIAFTKLLEKGEFSKVQNQSLKPIDSPFVFGVKKYEIA…
WP_182420670.1	Priestia megaterium	CYP109A2	MNPKAVKRENRYANLIPMQEITSVEQQLYPFDVYNSLRQEAPIRYDESRNCWDVFDYETVKYILKNPSLFSSKRAMEERQESILMMDPPKHTKLRNLVNKAFTPRAIQHLEGHIEEIADYLLDEVSSKKKFDIVEDFAGPLPIIVIAELLGVPIQDRALFKKYSDDLVSGAENNSDEAFAKMMQKRNEGVLFLQGYFKEIIAQRQRKKQEDLISLLLEAEIDGEQLTEEEVLGFCILLLVAGNETTTNLITNGVRYMTEDLDVQNEVRQDISLVPNLVEETLRYYPPIQAIGRIAAEDVELGECKIKKGQQVISWAASANRDSVKFERPDTFVVHRKTNPHVSFGFGIHFCLGAPLARMEGKIAFTKLLEKGEFSKVQNQSLKPIDSPFVFGVKKYEIV…
WP_208732395.1	Priestia megaterium	CYP109A2	MNPKAVKRENRYANLIPMQEITSVEQQLYPFDVYNSLRQEAPIRYDESRNCWDVFDYETVKYILKNPSLFSSKRAMEERQESILMMDPPKHTKLRNLVNKAFTPRAIQHLEGHIEEIADYLLDEVSSKKKFDIVEDFAGPLPIIVIAELLGVPIQDRALFKKYSDDLVSGAENNSDEAFAKMMQKRNEGVLFLQGYFKEIIAQRQRKKQEDLISLLLEAEIDGEQLTEEEVLGFCILLLVAGNETTTNLITNGVRYMTEDLDVQNEVRQDISLVPNLVEETLRYYPPIQAIGRIAAEDVELGECKIKKGQQVISWAASANRDSVKFERPDTFVVHRKTNPHVSFGFGIHFCLGAPLARMEGKIAFTKLLEKGEFAKVQNQSLKPIDSPFVFGVKKYEIA…
WP_221779816.1	Priestia aryabhattai	CYP109A2	MNPKAVKRENRYANLIPMQEITSVEQQIYPFDVYNSLRQEAPIRYDESRNCWDVFDYETVKYILKNPSLFSSKRAMEERQESILMMDPPKHTKLRNLVNKAFTPRAIQHLEGHIEEIADYLLDEVSSKKKFDIVEDFAGPLPIIVIAELLGVPIQDRALFKKYSDDLVRGAENNSDEAFAKMMQKRNEGVLFLQGYFKEIIAQRQRKKQEDLISLLLEAEIDGEQLTEEEVLGFCILLLVAGNETTTNLITNGVRYMTEDLDVQNEVRQDISLVPNLVEETLRYYPPIQAIGRIAAEDVELGECKIKKGQQVISWAASANRDSVKFERPDTFVVHRKTNPHVSFGFGIHFCLGAPLARMEGKIAFTKLLEKGEFSKVQNQSLKPIDSPFVFGVKKYEIA…
WP_243556937.1	Priestia megaterium	CYP109A2	MNPKAVKRENRYANLIPMQEITSVEQQLYPFDVYNSLRQEAPIRYDESRNCWDVFDYETVKYILKNPSLFSSKRAMEERQESILMMDPPKHTKLRNLVNKAFTPRAIQHLEGHIEEIADYLLDEVSSKKKFDIVEDFAGPLPIIVIAELLGVPIQDRALFKKYSDDLVSGAENNSDEAFAKMMQKRNEGVLFLQGYFKEIIAQRQRKKQEDLISLLLEAEIDGEQLTEEEVLGFCILLLVAGNETTTNLITNGVRYMTEDLDVQNEVRQDRSLVPNLVEETLRYYPPIQAIGRIAAEDVELGECKIKKGQQVISWAASANRDSVKFERPDTFVVHRKTNPHVSFGFGIHFCLGAPLARMEGKIAFTKLLEKGEFAKVQNQSLKPIDSPFVFGVKKYEIA…
WP_226556230.1	Priestia aryabhattai	CYP109A2	MNPKAVKRENRYANLIPMQEITSVEQQLYPFDVYNSLRQEAPIRYDESRNCWDVFDYETVKYILKNPSLFSSKRAMEERQESILMMDPPKHTKLRNLVNKAFTPRAIQHLEGHIEEIADYLLDEVSSKKKFDIVEDFAGPLPIIVIAELLGVPIQDRALFKKYSDDLVRGAENNSDEAFAKMMQKRNEGVLFLQGYFKEIIAQRQRKKQEDLISLLLEAEIDGEQLTEEEVLGFCILLLVAGNETTTNLITNGVRYMTEDLDVQNEVRQDISLVPNLVEETLRYYPPIQAIGRIAAEDVELGECKIKKGQQVISWAASANRDSVKFERPDTFVVHRKTNPHVSFGFGIHFCLGAPLARMEGKIAFTKLLEKGEFSKVQNQSLKPIDSPFVFGVKKYEIV…
MBU8853161.1	Bacillus sp. FJAT-26377	CYP109A2	MNPKAVKRENRYANLIPMQEITSVEQQLYPFDVYNSLRQEAPIRYDESRNCWDVFDYETVKYILKKPSLFSSKRAMEERQESILMMDPPKHTKLRNLVNKAFTPRAIQHLEGHIEEIADYLLDEVSNKKKFDIVEDFAGPLPIIVIAELLGVPIQDRALFKKYSDDLVSGAENNSDEAFAKMMQKRNEGVLFLQGYFKEIIAERQRKKQEDLISLLLEAEIDGEQLTEEEVLGFCILLLVAGNETTTNLITNGVRYMTEDLDVQNEVRQDISLVPNLVEETLRYYPPIQAIGRIAAEDVELGECKIKKGQQVISWAASANRDSVKFERPDTFVVHRKTNPHVSFGFGIHFCLGAPLARMEGKIAFTKLLEIGEFSKVQNQSLKPIDSPFVFGVKKYEIA…
WP_154988925.1	Priestia megaterium	CYP109A2	MNPKAVKRENRYANLIPMQEIKSVEQQLYPFDIYNSLRQEAPIRYDESRNCWDVFDYETVKYILKNPSLFSSKRAMEERQESILMMDPPKHTKLRNLVNKAFTPRAIQHLEGHIEEIADYLLDEVSSKKKFDIVEDFAGPLPIIVIAELLGVPIQDRALFKKYSDDLVSGAENNSDEAFAKMMQKRNEGVLFLQGYFKEIIAERQRKKQEDLISLLLEAEIDGEHLTEEEVLGFCILLLVAGNETTTNLITNGVRYMTEDVDIQNEVRQDISLVPNLVEETLRYYPPIQAIGRIAAEDVELGECKIKKGQQVISWAASANRDSAKFEWSNTFVVRRKTNPHVSFGFGIHFCLGAPLARMEGKIAFAKLLEKGEFSKVQNQSLKPIDSPFVFGVKKYEIT…
KRD91572.1	Bacillus sp. Root147	CYP109A2	MNSKAVKRENRYANLIPMQEIKSVEQQLYPFDIYKSLRQEAPIRYDESRNCWDVFDYETVKYILKNPSLFSSKRAMEERQESILMMDPPKHTKLRNLVNKAFTPRAIQHLEGHIEEIADYLLDEVSSKKKFDIVEDFAGPLPIIVIAELLGVPIQDRALFKKYSDDLVSGAENNSDEAFAKMMQKRNEGVIFLQGYFKEIITERQKNKQEDLISLLLEAEIDGEHLTEEEVLGFCILLLVAGNETTTNLITNGVRYMTEDVDLQNEVRQDISLVPNLVEETLRYYPPIQAIGRIAAQDIELGECKIKKGQQVISWAASANRDSAKFERPDTFFVHRKTNPHVSFGFGIHFCLGAPLARMEGKIAFTKLLEQGKFLKAENQSLKPIDSPFVFGVKKYEIA…
WP_050689970.1	Priestia megaterium	CYP109A2	MNSKAVKRENRYANLIPMQEIKSVEQQLYPFDIYNCLRQEASIRYDESRNCWDVFDYETVKYILKNPSLFSSKRAMEERQESILMMDPPKHTKLRNLVNKAFTPRAIQHLEGHIEEIADYLLDQVSNKKKFDIVEDFAGPLPIIVIAELLGVPIQDRALFKKYSDDLVSGAENNSDEAFAKMMQKRNEGVIFLQGYFQEIIAERQQNKQEDLISLLLEAEIDGEHLKEEEVLGFCILLLVAGNETTTNLITNGVRYMAEDVDVQNEVRQDISLVPNLVEETLRYYPPIQAIGRIAAEDVELGECKIKKGQQVISWAASANRDSAKFERPDTFVVHRKTNPHVSFGFGIHFCLGAPLARMEGKIAFAKLLEQGKFSKVENQSLKPIDSPFVFGVKKYEIA…
WP_153253874.1	Priestia megaterium	CYP109A2	MNSKPVKRENRYANLIPMQEIQSVEQQLYPFDIYNSLRQEASIRYDKSRNCWDVFDYETVKYILKNPSLFSSKRAMEERQESILMMDPPKHTKLRNLVNKAFTPRAIQHLEVHIEEIADYLLDQVSNKKKFDIVEDFAGPLPIIVIAELLGVPIQDRALFKKYSDNLVSGAENNSDEAFAKMMQKRNEGVIFLQGYFQEIIAERQQNKQEDLISLLLEAEIDGEKLTEGEVLGFCILLLVAGNETTTNLITNGVRYMTEDVDVQNEVRQDISLVPNLVEETLRYYPPIQAIGRIAAEDVELGECKIKKGQQVISWAASANRDSAKFERPDTFVVHRKTNPHVSFGFGIHFCLGAPLARMEGKIAFAKLLEQGKFSKVENQSLKPIDSPFVFGVKKYEIA…
WP_251396475.1	Priestia aryabhattai	CYP109A2	MNPKVVKRENRYANLIPMQEIKSVEQQLYPFDIYNTLRQEAPIRYDESRNCWDVFDYETVKYILKNPLLFSSKRAMEERQESILMMDPPKHTKLRNLVNKAFTPRAIQHLESHIEEIADYLLNEVNSKKQFDIVEDFAGPLPIIVIAELLGVPIQDRALFKKYSDDLVSGAENNSDEAFAKMMQKRNDGVIFLQGYFKEIIAKRKKNKQEDLISLLLEAEIDGEHLTEEEVLGFCILLLVAGNETTTNLITNGVRYMTEDLDVQDEVRQDISLVPNLVEETLRYYPPIQAIGRIAAEDVEFGECKIKKGQQVISWAASANRDSAKFEIPNTFVVNRKKNPHVSFGFGIHFCLGAPLARMEGKIAFAKLLEKGGFSKVQNQSLKPIDSPFVFGVKKYEIA…
WP_251467753.1	Priestia megaterium	CYP109A2	MNSKAVKRENRYANLIPMKEIKSVEQQLYPFDIYNSLRQEASIRYDKSRNCWDVFDYETVKYILKNPSLFSSKRAMEERQESILMMDPPKHTKLRNLVNKAFTPRAIQHLEGHIEEIADYLLDEVSSKKKFDIVEDFAGPLPIIVIAELLGVPIQDRALFKKYSDDLVSGAENNSDEAFAKMMQKRNEGVLFLQGYFKEIIAERQKDKQEDLISLLLEAEIDGEHLTEEEVLGFCILLLVAGNETTTNLITNGVRYMTEDVDVQNEVRQDISLVPNLVEETLRYYPPIQAIGRIAAEDVELGECKIKKGQQVISWAASANRDSAKFERSNTFVVHRKANPHVSFGFGIHFCLGAPLARMEGKIAFAKLLEKGEFSKVQNQSLKPIDSPFVFGVKKYEIT…
WP_116372857.1	Priestia megaterium	CYP109A2	MNSKAVKRENRYANLIPMQEIQSVEQQLYPFDIYNSLRQEASIRYDKSRNCWDVFDYETVKYILKNPSLFSSKRAMEERQESILMMDPPKHTKLRNLVNKAFTPRAIQHLEGHIEEIADYLLNEVSSKKQFDVVEDFAGPLPIIVIAELLGVPIQDRALFKKYSDDLVSGAENNSDEAFAKMMQKRNEGVIFLQGYFQEIIAERQQNKQEDLISLLLEAEIDGEKLTEGEVLGFCILLLVAGNETTTNLITNGVRYMTEDVDVQNKVRQDISLVPNLVEETLRYYPPIQAIGRIAAEDVELGECKIKKGQQVISWAASANRDSAKFERPDTFVVHRKTNPHVSFGFGIHFCLGAPLARMEGKIAFAKLLEKGEFSKVQNQSLKPIDSPFVFGVKKYEIT…
WP_045290592.1	Priestia aryabhattai	CYP109A2	MNPKAVKRENRYANLIPMQEIKSVEQQLYPFDIYNSLRQEAPIRYDESRNCWDVFDYETVKYILKNPSLFSSKRAMEERQESILMMDPPKHTKLRNLVNKAFTPRAIQHLEGHIEEIADYLLDEVSSKKKFDIVEDFAGPLPIIVIAELLGVPIKDRALFKKYSDDLVSGAEDNSDEAFAKMMQKRNDGVLFLQGYFKEIIAERQKNKQEDLISLLLEAEIDGEHLTEEEVLGFCILLLVAGNETTTNLITNGVRYMTEDVDVQNEVRQDISLVPNLVEETLRYYPPIQAIGRIAAEDVELGECKIKKGQQVISWAASANRDSAKFERSNTFVVHRKANPHVSFGFGIHFCLGAPLARMEGKIAFAKLLEKGEFSKVQNQYLKPIDSPFVFGVKKYEIT…
WP_193425852.1	Priestia aryabhattai	CYP109A2	MNSKAVKRENRYANLIPMKEIQSVEQQLYPFDIYNSLRQEASIRYDKSRNCWDVFDYETVKYILKNPSLFSSKRAMEERQESILMMDPPKHTKLRNLVNKAFTPRAIQHLEGHIEEIADYLLDEVSSKKKFDIVEDFAGPLPIIVIAELLGVPIQDRALFKKYSDDLVSGAENNSDEAFAKMMQKRNEGVLFLQGYFKEIIAERQKDKQEDLISLLLEAEIDGEHLTEEEVLGFCILLLVAGNETTTNLITNGVRYMTEDVDVQNEVRQDISLVPNLVEETLRYYPPIQAIGRIAAEDVELGECKIKKGQQVISWAASANRDSAKFERSNTFVVHRKANPHVSFGFGIHFCLGAPLARMEGKIAFAKLLEKGEFSKVQNQSLKPIDSPFVFGVKKYEIT…
WP_144633361.1	Priestia megaterium	CYP109A2	MNSKAVKRENRYANLIPMQEIQSVEQQLYPFDIYNSLRQEASIRYDKSRNCWDVFDYETVKYILKNPSLFSSKRAMEERQESILMMDPPKHTKLRNLVNKAFTPRAIQHLEGHIEEIADYLLNEVSSKKQFDVVEDFAGPLPIIVIAELLGVPIQDRALFKKYSDDLVSGAENNSDEAFAKMMQKRNEGVIFLQGYFQEIIAERQQNKQEDLISLLLEAEIDGEKLTEGEVLGFCILLLVAGNETTTNLITNGVRYMTEDVDVQNKVRQDISLVPNLVEETLRYYPPIQAIGRIAAEDVKLGECKIKKGQQVISWAASANRDSAKFERPDTFVVHRKTNPHVSFGFGIHFCLGAPLARMEGKIAFAKLLEKGEFSKVQNQSLKPIDSPFVFGVKKYEIT…
WP_098599330.1	Priestia megaterium	CYP109A2	MNSKAVKRENRYANLIPMQEIQSVEQQLYPFDIYNSLRQEASIRYDKSRNCWDVFDYETVKYILKNPSLFSSKRAMEERQESILMMDPPKHTKLRNLVNKAFTPRAIQHLEGHIEEIADYLLNEVSSKKQFDVVEDFAGPLPIIVIAELLGVPIQDRALFKKYSDDLVSGAENNSDEAFAKMMQKRNEGVIFLQGYFQEIIAERQQNKQEDLISLLLEAEIDGEKLTEGEVLGFCILLLVAGNETTTNLITNGVRYMTEDVDVQNKVRQDIPLVPNLVEETLRYYPPIQAIGRIAAEDVELGECKIKKGQQVISWAASANRDSAKFERPDTFVVHRKTNPHVSFGFGIHFCLGAPLARMEGKIAFAKLLEKGEFSKVQNQSLKPIDSPFVFGVKKYEIT…
WP_025752096.1	Priestia megaterium	CYP109A2	MNSKAVKRENRYANLIPMQEIQSVEQQLYPFDIYNSLRQEASIRYDKSRNCWDVFDYETVKYILKNPSLFSSKRAMEERQESILMMDPPKHTKLRNLVNKAFTPRAIQHLEGHIEEIADYLLNEVSSKKQFDVVEDFAGPLPIIVIAELLGVPIQDRALFKKYSDDLVSGAENNSDEAFAKMMQKRNEGVIFLQGYFQEIIAERQQNKQEDLISLLLEAEIDGEKLTEGEVLGFCILLLVAGNETTTNLITNGIRYMTEDVDVQNKVRQDISLVPNLVEETLRYYPPIQAIGRIAAEDVELGECKIKKGQQVISWAASANRDSAKFERPDTFVVHRKTNPHVSFGFGIHFCLGAPLARMEGKIAFAKLLEKGEFSKVQNQSLKPIDSPFVFGVKKYEIT…
KRE01826.1	Bacillus sp. Root239	CYP109A2	MNSKAVKRENRYANLIPMQEIQSVEQQLYPFDIYNSLRQEASIRYDKSRNCWDVFDYETVKYILKNPSLFSSKRAMEERQESILMMDPPKHTKLRNLVNKAFTPRAIQHLEGHIEEIADYLLDEVSSKKKFDIVEDFAGPLPVIVIAELLGVPIQDRALFKKYSDDLVSGAENNSDEAFAKMRQKRNEGVLFLQGYFKEIIAERQKDKQEDLISLLLEAEIDGEHLTEEEVLGFCILLLVAGNETTTNLITNGVRYMTEDVDVQNEVRQDISLVPNLVEETLRYYPPIQAIGRIAAEDVELGECKIKKGQQVISWAASANRDSAKFERSNTFVVHRKANPHVSFGFGIHFCLGAPLARMEGKIAFAKLLEKGEFSKVQNQSLKPIDSPFVFGVKKYEIT…
AXI28959.1	Priestia megaterium	CYP109A2	MNSKAVKRENRYANLIPMQEIQSVEQQLYPFDIYNSLRQEASIRYDKSRNCWDVFDYETVKYILKNPSLFSSKRAMEERQESILMMDPPKHTKLRNLVNKAFTPRAIQHLEGHIEEIADYLLNEVSSKKQFDVVEDFAGPLPIIVIAELLGVPIQDRALFKKYSDDLVSGSENNSDEAFAKMMQKRNDGVLFLQGYFKEIIAKRQKDKQEDLISLLLEAEIDGEHLTEEEVLGFCILLLVAGNETTTNLITNGVRYMTEDVDVQNEVRQDISLVPNLVEETLRYYPPIQAIGRIAAEDVELGECKIKKGQQVISWAASANRDSAKFERSNTFVVHRKANPHVSFGFGIHFCLGAPLARMEGKIAFAKLLEKGEFSKVQNQSLKPIDSPFVFGVKKYEIT…
WP_116072652.1	Priestia megaterium	CYP109A2	MNPKAVKRENRYANLIPMQEIKSVEQQLYPFDIYNSLRQEAPIRYDESRNCWDVFDYETVKYILKNPSLFSSKRAMEERQESILMMDPPKHTKLRNLVNKAFTPRAIQYLEGHIEEIADYLLDEVSSKKKFDIVEDFAGPLPIIVIAELLGVPIQDRALFKKYSDDLVSGAENNSDEAFAKMMQKRNEGVIFLQGYFKEIIAERQKNKQEDLISLLLEAEIDGEQLTEEEVLGFCILLLVAGNETTTNLITNGVRYMTEDVDVQNEVRQDISLVPNLVEETLRYYPPIQAIGRIAAEDVELGECKIKKGQQVISWAASANRDSAKFERPDTFVVHRKTNRHVSFGFGIHFCLGAPLARMEGKIAFAKLLEQGEFSKVENQSLKPIDSPFVFGVKKYEIA…
WP_028413577.1	Bacillaceae	CYP109A2	MNPKAVKRENRYANLIPMQEIKSVEQQLYPFDIYNSLRQEAPIRYDESRNCWDVFDYETVKYILKNPSLFSSKRAMEERQESILMMDPPKHTKLRNLVNKAFTPRAIQHLEGHIEEIADYLLDEVSSKKKFDIVEDFAGPLPIIVIAELLGVPIQDRALFKKYSDDLVSGAENNSDEAFAKMMQKRNEGVLFLQGYFKEIIAERQRKKQEDLISLLLEAEIDGEHLTEEEVLGFCILLLVAGNETTTNLITNGVRYMTEDVDIQNEVRQDISLVPNLVEETLRYYPPIQAIGRIAAEDVELGECKIKKGQQVISWAASANRDSAKFERSNTFVVRRKTNPHVSFGFGIHFCLGAPLARMEGKIAFAKLLEKGEFSKVQNQSLKPIDSPFVFGVKKYEIT…
WP_176344149.1	Priestia aryabhattai	CYP109A2	MNPKAVKRENRYANLIPMQEIKSVEQQLYPFDIYNSLRQEAPIRYDESRNCWDVFDYETVKYILKNPSLFSSKRAMEERQESILMMDPPKHTKLRNLVNKAFTPRAIQHLEGHIEEIADYLLDEVSSKKKFDIVEDFAGPLPIIVIAELLGVPIQDRALFKKYSDDLVSGAENNSDEAFAKMMQKRNEGVLFLQGYFKEIIAERQRKKQEDLISLLLEAEIDGEHLTEEEVLGFCILLLVAGNETTTNLITNGVRYMTEDIDIQNEVRQDISLVPNLVEETLRYYPPIQAIGRIAAEDVELGECKIKKGQQVISWAASANRDSAKFERSNTFVVRRKTNPHVSFGFGIHFCLGAPLARMEGKIAFAKLLEKGEFSKVQNQSLKPIDSPFVFGVKKYEIT…
WP_195780241.1	Priestia	CYP109A2	MNPKAVKRENRYANLIPMQEIKSVEQQLYPFDIYNSLRQEAPIRYDESRNCWDVFDYETVKYILKNPSLFSSKRAMEERQESILMMDPPKHTKLRNLVNKAFTPRAIQHLEGHIEEIADYLLDEVSSKKKFDIVEDLAGPLPIIVIAELLGVPIQDRALFKKYSDDLVSGAENNSDEAFAKMMQKRNEGVIFLQGYFKEIIAERQKNKQEDLISLLLEAEIDGEQLTEEEVLGFCILLLVAGNETTTNLITNGVRYMTEDVDVQNEVRQDISLVPNLVEETLRYYPPIQAIGRIAAEDVELGECKIKKGQQVISWAASANRDSAKFERPNTFVVHRKTNPHVSFGFGIHFCLGAPLARMEGKIAFAKLLKKGEFRKVQNQSLKPIDSPFVFGVKKYEIA…
NGY90798.1	Priestia megaterium	CYP109A2	MNPKAVKRENRYANLIPMQEIKSVEQQLYPFDIYNSLRQEAPIRYDESRNCWDVFDYETVKYILKNPSLFSSKRAMEERQESILMMDPPKHTKLRNLVNKAFTPRAIQHLEGHIEEIADYLLDEVSSKKKFDIVEDFAGPLPIIVIAELLGVPIQDRALFKKYSDDLVSGAENNSDEAFAKMMQKRNEGVLFLQGYFKEIIAERQRKKQEDLISLLLEAEIDGEHLTEEEVLGFCILLLVAGNETTTNLITNGVRYMTEDVDIQNEVRQDISLVPNLVEETLRYYPPIQAIGRIAAEDVELGECKIKKGQQVISWAASANRDSAKFERSNTFVVRRKTNPHVSFGFGIHFCLGAPLAKMEGKIAFAKLLEKGEFSKVQNQSLKPIDSPFVFGVKKYEIT…
WP_099330877.1	Priestia aryabhattai	CYP109A2	MNPKAVKRENRYANLIPMQEIKSVEQQLYPFDIYNSLRQEAPIRYDESRNCWDVFDYETVKYILKNPSLFSSKRAMEERQESILMMDPPKHTKLRNLVNKAFTPRAIQHLEGHIEEIADYLLDEVSSKKKFDIVEDFAGPLPIIVIAELLGVPIQDRALFKKYSDDLVSGAENNSDEAFAKMMQKRNEGVLFLQGYFKEIIAERQRKKQEDLISLLLEAEIDGEHLTEEEVLGFCILLLVAGNETTTNLITNGVRYMTEDVDIQNEVRQDISLVPNLVEETLRYYPPIQAIGRIAAEDVELGECKIKKGQQVISWAASANRDSAKFERSNTFVVRRKTNPHVSFGFGIHFCLGAPLARMEGKIAFAKLLEKGEFSKVENQSLKPIDSPFVFGVKKYEIT…
WDC90410.1	Priestia megaterium	CYP109A2	MNPKAVKRENRYANLIPMQEIKSVEHQLYPFDIYNSLRQEAPIRYDESRNCWDVFDYETVKYILKNPSLFSSKRAMEERQESILMMDPPKHTKLRNLVNKAFTPRAIQHLEGHIEEIADYLLDEVSSKKKFDIVEDFAGPLPIIVIAELLGVPIQDRALFKKYSDDLVSGAENNSDEAFAKMMQKRNEGVLFLQGYFKEIIAERQRKKQEDLISLLLEAEIDGEHLTEEEVLGFCILLLVAGNETTTNLITNGVRYMTEDIDIQNEVRQDISLVPNLVEETLRYYPPIQAIGRIAAEDVELGECKIKKGQQVISWAASANRDSAKFERSNTFVVRRKTNPHVSFGFGIHFCLGAPLARMEGKIAFAKLLEKGEFSKVQNQSLKPIDSPFVFGVKKYEIT…
WP_033578821.1	Priestia	CYP109A2	MNPKAVKRENRYANLIPMQEIKSVEQQLYPFDIYNSLRQEAPIRYDESRNCWDVFDYETVKYILKNPSLFSSKRAMEERQESILMMDPPKHTKLRNLVNKAFTPRAIQHLEGHIEEIADYLLDEVSSKKKFDIVEDFAGPLPIIVIAELLGVPIQDRALFKKYSDDLVSGAENNSDEAFAKMMQKRNEGVLFLQGYFKEIIAERQRKKQEDLISLLLEAEIDGEHLTEEEVLGFCILLLVAGNETTTNLITNGVRYMTEDIDIQNEVRQDISLVPNLVEETLRYYPPIQAIGRIAAEDVELGECKIKKGQQVISWAASANRDSAKFERSNTFVVRRKTNPHVSFGFGIHFCLGAPLARMEGKIAFAKLLEKGEFSKVENQSLKPIDSPFVFGVKKYEIT…
WP_205664051.1	Priestia	CYP109A2	MNPKAVKRENRYANLIPMQEIKSVEQQLYPFDIYNSLRQEAPIRYDESRNCWDVFDYETVKYILKNPSLFSSKRAMEERQESILMMDPPKHTKLRNLVNKAFTPRAIQHLEGHIEEIADYLLDEVSSKKKFDIVEDFAGSLPIIVIAELLGVPIQDRALFKKYSDDLVSGAENNSDEAFAKMMQKRNEGVLFLQGYFKEIIAERQRKKQEDLISLLLEAEIDGEHLTEEEVLGFCILLLVAGNETTTNLITNGVRYMTEDVDIQNEVRQDISLVPNLVEETLRYYPPIQAIGRIAAEDVELGECKIKKGQQVISWAASANRDSAKFERSNTFVVRRKTNPHVSFGFGIHFCLGAPLARMEGKIAFAKLLEKGEFSKVQNQSLKPIDSPFVFGVKKYEIT…
WP_154991410.1	Priestia megaterium	CYP109A2	MNPKAVKRENRYANLIPMQEIKSVEQQLYPFDIYNSLRQEAPIRYDESRNCWDVFDYETVKYILKNPSLFSSKRAMEERQESILMMDPPKHTKLRNLVNKAFTPRAIQHLEGHIEEIADYLLDEVSSKKKFDIVEDFAGPLPIIVIAELLGVPIQDRALFKKYSDDLVSGAENNSDEAFAKMMQKRNEGVLFLQKYFKEIIAERQRKKQEDLISLLLEAEIDGEHLTEEEVLGFCILLLVAGNETTTNLITNGVRYMTEDVDIQNEVRQDISLVPNLVEETLRYYPPIQAIGRIAAEDVELGECKIKKGQQVISWAASANRDSAKFERSNTFVVRRKTNPHVSFGFGIHFCLGAPLARMEGKIAFAKLLEKGEFSKVENQSLKPIDSPFVFGVKKYEIT…
WP_257042550.1	Priestia aryabhattai	CYP109A2	MNPKAVKRENRYANLIPMQEIKSVEQQLYPFDIYNSLRQEAPIRYDESRNCWDVFDYETVKYILKNPSLFSSKRAMEERQESILMMDPPKHTKLRNLVNKAFTPRAIQHLEGHIEEIADYLLDEVSSKKKFDIVEDFAGPLPIIVIAELLGVPIQDRALFKKYSDDLVSGAENNSDEAFAKMMQKRNEGVLFLQGYFKEIIAERQRKKQEDLISLLLEAEIDGEHLTEEEVLGFCILLLVAGNETTTNLITNGVRYMTEDVDIQNEVRQDISLVPNLVEETLRYYPPIQAIGRIAAEDVELGECKIKKGQQVISWAASANRDSAKFERSNTFVVRRKTNPHVSFGFGIHFCLGAPLARMEGKIAFAKLLEKGGFSKVENQSLKPIDSPFVFGVKKYEIT…
WP_155008163.1	Priestia megaterium	CYP109A2	MNPKAVKRENRYANLIPMQEIKSVEQQLYPFDIYNSLRQEAPIRYDESRNCWDVFDYETVKYILKNPSLFSSKRAMEERQESILMMDPPKHTKLRNLVNKAFTPRAIQHLEGHIEEIADYLLDEVSSKKKFDIVEDFAGPLPIIVIAELLGVPIQDRALFKKYSDDLVSGAENNSDEAFAKMMQKRNEGVLFLQGYFKEIIAERQRKKQEDLISLLLEAEIDGEHLTEGEVLGFCILLLVAGNETTTNLITNGVRYMTEDIDIQNEVRQDISLVPNLVEETLRYYPPIQAIGRIAAEDVELGECKIKKGQQVISWAASANRDSAKFERSNTFVVRRKTNPHVSFGFGIHFCLGAPLARMEGKIAFAKLLEKGEFSKVENQSLKPIDSPFVFGVKKYEIT…
WP_221818417.1	Priestia aryabhattai	CYP109A2	MNPKAVKRENRYANLIPMQEIKSVEQQLYPFDIYNSLRQEAPIRYDESRNCWDVFDYETVKYILKNPSLFSSKRAMEERQESILMMDPPKHTKLRNLVNKAFTPRAIQHLEGHIEEIADYLLDEVSSKKKFDIVEDFAGPLPIIVIAEVLGVPIQDRALFKKYSDDLVSGAENNSDEAFAKMMQKRNEGVLFLQGYFKEIIAERQRKKQEDLISLLLEAEIDGEHLTEEEVLGFCILLLVAGNETTTNLITNGVRYMTEDVDIQNEVRQDISLVPNLVEETLRYYPPIQAIGRIAAEDVELGECKIKKGQQVISWAASANRDSAKFERSNTFVVRRKTNPHVSFGFGIHFCLGAPLARMEGKIAFAKLLEKGEFSKVENQSLKPIDSPFVFGVKKYEIT…
WP_275037309.1	Priestia aryabhattai	CYP109A2	MNPKAVKRENRYANLIPMQEIKSVEQQLYPFDIYNSLRQEAPIRYDESRNCWDVFDYETVKYILKNPSLFSSKRAMEERQESILMMDPPKHTKLRNLVNKAFTPRAIQHLEGHIEEIADYLLDEVSSKKKFDIVEDFAGPLPIIVIAELLGVPIQDRALFKKYSDDLVSGSENNSDEAFAKMMQKRNDGVLFLQGYFKEIIAKRQKDKQEDLISLLLEAEIDGEHLTEEEVLGFCILLLVAGNETTTNLITNGVRYMTEDVDVQNEVRQDISLVPNLVEETLRYYPPIQAIGRIAAEDVELGECKIKKGQQVISWAASANRDSAKFERSNTFVVHRKANPHVSFGFGIHFCLGAPLARMEGKIAFAKLLEKGEFSKVQNQSLKPIDSPFVFGVKKYEIT…
WP_221833439.1	Priestia aryabhattai	CYP109A2	MNPKAVKRENRYANLIPMQEIKSVEQQLYPFDIYNSLRQEAPIRYDESRNCWDVFDYETVKYILKNPSLFSSKRAMEERQESILMMDPPKHTKLRNLVNKAFTPRAIQHLEGHIEEIADYLLDEVSSKKKFDIVEDFAGPLPIIVIAELLGVPMQDRALFKKYSDDLVSGAENNSDEAFAKMMQKRNEGVLFLQGYFKEIIAERQRKKQEDLISLLLEAEIDGKHLTEEEVLGFCILLLVAGNETTTNLITNGVRYMTEDVDIQNEVRQDISLVPNLVEETLRYYPPIQAIGRIAAEDVELGEYKIKKGQQVISWAASANRDSAKFERSNTFVVRRKTNPHVSFGFGIHFCLGAPLARMEGKIAFAKLLEKGEFSKVQNQSLKPIDSPFVFGVKKYEIT…
WP_048021210.1	Priestia	CYP109A2	MNPKAVKRENRYANLIPMQEIKSVEHQLYPFDIYNSLRQEAPIRYDESRNCWDVFDYETVKYILKNPSLFSSKRAMEERQESILMMDPPKHTKLRNLVNKAFTPRAIQHLEGHIEEIADYLLDEVSSKKKFDIVEDFAGPLPIIVIAELLGVPIQDRALFKKYSDDLVSGAENNSDEAFAKMMQKRNEGVLFLQGYFKEIIAERQRKKQEDLISLLLEAEIDGEHLTEEEVLGFCILLLVAGNETTTNLITNGVRYMTEDIDIQNEVRQDISLVPNLVEETLRYYPPIQAIGRIAAEDVELGECKIKKGQQVISWAASANRDSAKFERSNTFVVRRKTNPHVSFGFGIHFCLGAPLARMEGKIAFAKLLKKGEFSKVENQSLKPIDSPFVFGVKKYEIT…
WP_243494569.1	Priestia aryabhattai	CYP109A2	MNPKAVKRENRYANLIPMQEIKSVEQQLYPFDIYNSLRQEAPIRYDESRNCWDVFDYETVKYILKNPSLFSSKRAMEERQESILMMDPPKHTKLRNLVNKAFTPRAIQHLEGHIEEIADYLLDEVSSKKKFDIVEDCAGPLPIIVIAELLGVPIQDRALFKKYSDDLVSGAENNSDEAFAKMMQKRNEGVLFLQGYFKEIIAERQRKKQEDLISLLLEAEIDGKHLTEEEVLGFCILLLVAGNETTTNLITNGVRYMTEDVDIQNEVRQDISLVPNLVEETLRYYPPIQAIGRIAAEDVELGECKIKKGQQVISWAASANRDSAKFERSNTFVVRRKTNPHVSFGFGIHFCLGAPLARMEGKIAFAKLLEKGGFSKVQNQSLKPIDSPFVFGVKKYEIT…
WP_221814953.1	Priestia aryabhattai	CYP109A2	MNPKAVKRENRYANLIPMQEIKSVEQQLYPFDIYNSLRQEAPIRYDESRNCWDVFDYEAVKYILKNPSLFSSKRAMEERQESILMMDPPKHTKLRNLVNKAFTPRAIQHLEGHIEEIADYLLDEVSSKKKFDIVEDFAGPLPIIVIAELLGVPIQDRALFKKYSDDLVSGSENNSDEAFAKMMQKRNDGVLFLQGYFKEIIAKRQKDKQEDLISLLLEAEIDGEHLTEEEVLGFCILLLVAGNETTTNLITNGVRYMTEDVDVQNEVRQDISLVPNLVEETLRYYPPIQAIGRIAAEDVELGECKIKKGQQVISWAASANRDSAKFERSNTFVVHRKANPHVSFGFGIHFCLGAPLARMEGKIAFAKLLEKGEFSKVQNQSLKPIDSPFVFGVKKYEIT…
WP_216141936.1	Priestia aryabhattai	CYP109A2	MNPKAVKRENRYANLIPMQEIKSVEQQLYPFDIYNSLRQEAPIRYDESRNCWDVFDYETVKYILKNPSLFSSKRAMEERQESILMMDPPKHTKLRNLVNKAFTPRAIKHLEGHIEEVADYLLDEVSSKKKFDIVEDFAGPLPIIVIAELLGVPIQDRALFKKYSDDLVSGAEDNSDEAFAKMMQKRNEGVLFLQGYFKEIIAERQKKKQEDLISLLLEAEIDGEHLTEQEVLGFCILLLVAGNETTTNLITNGVRYMTEDVDVQNEVRQDISLVPNLVEETLRYYPPIQAIGRIAAEDVELGECKIKKGQQVISWAASANRDSAKFERSNTFVVHRKANPHVSFGFGIHFCLGAPLARMEGKIAFAKLLEKGEFSKVQNQSLKPIDSPFVFGVKKYEIT…
WP_071275122.1	Priestia aryabhattai	CYP109A2	MNPKAVKRENRYANLIPMQEIKSVEQQLYPFDIYNSLRQEAPIRYDESRNCWDVFDYETVKYILKNPSLFSSKRAMEERQESILMMDPPKHTKLRNLVNKAFTPRAIQHLEGHIEEIADYLLDEVSSKKKFDIVEDFAGPLPIIVIAELLGVPIQDRALFKKYSDDLVSGSENNSDEAFAKMMQKRNDGVLFLQGYFKEIIAKRQKDKQEDLISLLLEAEIDGEHLTEEEVLGFCILLLVAGNETTTNLITNGVRYMTEDVDVQNEVRQDISLVPNLVEETLRYYPPIQAIGRIAAEDVELGECKIKKGQQVISWAASANRDSAKFERSNTFVVRRKANPHVSFGFGIHFCLGAPLARMEGKIAFAKLLEKGEFSKVQNQSLKPIDSPFVFGVKKYEIT…
WP_221777506.1	Priestia aryabhattai	CYP109A2	MNPKAVKRENRYANLIPMQEIKSVEQQLYPFDIYNSLRQEAPIRYDESRNCWDVFDYETVKYILKNPSLFSSKRAMEERQESILMMDPPKHTKLRNLVNKAFTPRAIQHLEGHIEEIADYLLDEVSSKKKFDIVEDFAGPLPIIVIAELLGVPIQDRALFKKYSDDLVSGSENNSDEAFAKMMQKRNDGVLFLQGYFKEIIAKRQKDKQEDLISLLLEAEIDGEHLTEEEVLGFCILLLVAGNETTTNLITNGVRYMTEDVDVQNEVRQDISLVPNLVEETLRYYPPIQAIGRIAAEDVELGECKIKKGQQVISWAASANRDSAKFERSNTFVVHRKANPHVSFGFGIHFCLGAPLARMEGKIAFAKLLEKGEFSKVENQSLKPIDSPFVFGVKKYEIT…
WP_255900640.1	Priestia aryabhattai	CYP109A2	MNPKAVKRENRYANLIPMQEIKSVEHQLYPFDIYNSLRQEAPIRYDESRNCWDVFDYETVKYILKNPSLFSSKRAMEERQESILMMDPPKHTKLRNLVNKAFTPRAIQHLEGHIEEIADYLLDEVSSKKKFDIVEDFAGPLPIIVIAELLGVPIQDRALFKKYSDDLVSGAENNSDEAFAKMMQKRNEGLLFLQGYFKEIIAERQRKKQEDLISLLLEAEIDGEHLTEEEVLGFCILLLVAGNETTTNLITNGVRYMTEDIDIQNEVRQDISLVPNLVEETLRYYPPIQAIGRIAAEDVELGECKIKKGQQVISWAASANRDSAKFERSNTFVVRRKTNPHVSFGFGIHFCLGAPLARMEGKIAFAKLLKKGEFSKVENQSLKPIDSPFVFGVKKYEIT…
WP_269871328.1	Priestia megaterium	CYP109A2	MNSKAVKRENRYANLIPMQEIQSVEQQLYPFDIYNSLRQEAPIRYDKSRNCWDVFDYETVKYILKNPSLFSSKRAMEEGQESILMMDPPKHTKLRNLVNKAFTPRAIQHLEGHIEEIADYLLNEVSSKKQFDIVEDFAGPLPIIVIAELLGVPIQDRALFKKYSDDLVSGAENNSDEAFAKMMQKRNEGMLFLQGYFKEIIAERQQNKQEDLISLLLEAEIDGEKLTEGEVLGFCILLLVAGNETTTNLITNGVRYMTEDVDVQNEVRQDISLVPNLVEETLRYYPPIQAIGRIAAEDVELGECKIKKGQQVISWAASANRDSAKFERPDTFVVHRKTNPHVSFGFGIHFCLGAPLARMEGKIAFTKLLEKGEFLKVENQSLKPIDSPFVFGVKKYEIA…
WP_274447978.1	Priestia aryabhattai	CYP109A2	MNPKAVKRENRYANLIPMQEIKSVEQQLYPFDIYNSLRQEAPIRYDESRNCWDVFDYETVKYILKNPSLFSSKRAMEERQESILMMDPPKHTKLRNLVNKAFTPRAIQHLEGHIEEIADYLLDEVSSKKKFDIVEDFAGPLQIIVIAELLGVPIQDRALFKKYSDDLVSGSENNSDEAFAKMMQKRNDGVLFLQGYFKEIIAKRQKDKQEDLISLLLEAEIDGEHLTEEEVLGLCILLLVAGNETTTNLITNGVRYMTEDVDVQNEVRQDISLVPNLVEETLRYYPPIQAIGRIAAEDVELGECKIKKGQQVISWAASANRDSAKFERSNTFVVHRKANPHVSFGFGIHFCLGAPLARMEGKIAFAKLLEKGEFSKVRNQSLKPIDSPFVFGVKKYEIT…
WP_221782842.1	Priestia	CYP109A2	MNSKAVKRENRYANLIPMQEIQSVEQQLYPFDIYNSLRQEAPIRYDKSRNCWDVFDYETVKYILKKPSLFSSKRAMEEGQESILMMDPPKHTKLRNLVNKAFTPRAIQHLEGHIEEIADYLLNEVSSKKQFDIVEDFAGPLPIIVIAELLGVPIQDRALFKKYSDDLVSGAENNSDEAFAKMMQKRNEGMLFLQGYFKEIIAERQQNKQEDLISLLLEAEIDGEKLTEGEVLGFCILLLVAGNETTTNLITNGVRYMTEDVDVQNEVRQDISLVPNLVEETLRYYPPIQAIGRIAAEDVELGECKIKKGQQVISWAASANRDSAKFERPDTFVVHRKTNPHVSFGFGIHFCLGAPLARMEGKIAFTKLLEKGEFLKVENQSLKPIDSPFVFGVKKYEIA…
WP_211081778.1	Paenibacillus xylanexedens	CYP109A3	MKQAPRKYANYIPIRELETLEERLSPFKVYAELRDNTPVRYDEHRECWDVFGYEDVKYVLKNPKLFSSARDRANTSMLTTDPPKHKQLRDLVNQAFTPKAIEALAPRIQEITDELIAPHLSEGHMELIDDLATPLPVIVIAELIGVPAADRQKFKDWSDVLVKGARDDSEQAFQELLEEKKRNMQELHIYFTDIMEERRLQPKDDLISLLLAAEIDGQQLTSDEVVGFCILLLAAGNETTTNLITNAVRILSEQPELQQELREHPERITSAIEETLRYYPPIVAIGRVAKETVELNGQTIQAGEQVISWVGAANRDSTQFEHPEDFISDRKPNRHMGFGFGIHFCLGAPLARLEARVVLHTLLQHMGNIQLMPGTALQPIQSAFVFGVKHYPIQFNLINR
WP_091032269.1	Paenibacillus	CYP109A3	MKQAPRKYANYIPIRELETLEERLSPFKVYAELRDNTPVRYDEHRECWDVFGYEDVKYVLKNPKLFSSARDRANTSMLTTDPPKHKQLRDLVNQAFTPKAIEALAPRIQEITDELIAPHLSEGHMELIDDLATPLPVIVIAELIGVPAADRQKFKDWSDVLVKGARDDSEQAFQELLEEKKRNMQELHIYFTGIMEERRLQPKDDLISLLLAAEIDGQKLTSDEVVGFCILLLAAGNETTTNLITNAVRILSEQPELQQELREHPERITSAIEETLRYYPPIVAIGRVAKETVELNGQMIQAGEQVISWVGAANRDSAQFENPEDFISDRKPNRHMGFGFGIHFCLGAPLARLEARVVLHTLLQHMGNIQLVPGTALQPIQSAFVFGVKHYPIQFNLINK
WP_091017556.1	Paenibacillus	CYP109A3	MKQAPRKYANYIPIRELETLEERLLPFKVYAELRDNTPVRYDEHRECWDVFGYEDVKYVLKNPKLFSSARDRANTSMLTTDPPKHKQLRDLVNQAFTPKAIEALAPRIQEITDELIAPHLSEGHMELIDDLATPLPVIVIAELIGVPAADRQKFKDWSDVLVKGARDDSEQAFQELLEEKKRNMQELHIYFTGIMEERRLQPEDDLISLLLAAEIDGQKLTADEVVGFCILLLAAGNETTTNLITNAVRILSEQPELQQELREHPERITSAIEETLRYYPPIVAIGRVAKETVELNGQTIQAGEQVISWVGAANRDSAQFEHPEDFISDRKPNRHMGFGFGIHFCLGAPLARLEARVVLHTLLQHMGNIQLVPGTALEPIQSAFVFGVKHYPIQFNLINK
WP_150364376.1	Paenibacillus sp. UASWS1643	CYP109A3	MKQAPRKYANYIPIRELETLEERLLPFKVYAELRDNTPVRYDEHRECWDVFGYEDVKYVLKNPKLFSSARDRANTSMLTTDPPKHKQLRDLVNQAFTPKAIEALAPRIQEITDELIAPHLSEGHMELIDDLAIPLPVIVIAELIGVPAADRQKFKDWSDVLVKGARDDSEQAFQELLEEKKRNMQELHIYFTGIMEERRLQPKDDLISLLLAAEIDGQKLTSDEVVGFCILLLAAGNETTTNLITNAVRILSEQPELQQELREHPERITSAIEETLRYYPPIVAIGRVAKETVELNGQTIQAGEQVISWVGAANRDSAQFENPEDFISDRKPNRHMGFGFGIHFCLGAPLARLEARVVLHTLLQHMGNIQLVPGTALEPIQSAFVFGVKHYPIHFNRINK
WP_249911824.1	Paenibacillus amylolyticus	CYP109A3	MKQAPRKYANYIPIRELETLEERLSPFKVYAELRDNTPVRYDEHRECWDVFGYEDVKYVLKNPKLFSSARDRANTSMLTTDPPKHKQLRDLVNQAFTPKAIEALAPRIQEITDELIAPHLSEGHMELIDDLATPLPVIVIAELIGVPAADRQKFKDWSDVLVKGARDDSEQAFQELLEEKKRNMQELHIYFTGIMEERRLQPKDDLISLLLAAEIDGQKLTADEVVGFCILLLAAGNETTTNLITNAVRILSEQPELQQELREHPERITSAIEETLRYYPPIVAIGRVAKETVELNGQMIQAGEQVISCVGAANRDSAQFENPEDFISDRKPNRHMGFGFGIHFCLGAPLARLEARVVLHTLLQHMGNIQLVPGTALQPIQSAFVFGVKHYPIQFNLINK
WP_215076662.1	Paenibacillus polymyxa	CYP109A3	MKQAPRKYANYIPIRELETLEERLSPFKVYAELRDNTPVRYDEHRECWDVFGYEDVKYVLKNPKLFSSARDRANTSMLTTDPPKHKQLRDLVNQAFTPKAIEALAPRIQEITDELIAPHLSEGHMELIDDLATPLPVIVIAELIGVPAADRQKFKDWSDVLVKGARDDSEQAFQELLEEKKRNMQELHIYFTGIMEKRRLQPKDDLISLLLAAEIDGQQLTSDEVVGFCILLLAAGNETTTNLITNAVRILSEQPELQQELREHPERITSAIEETLRYYPPIVAIGRVAKETVELNGQTILAGEQVISWVGAANRDSAQFEDPEDFVSDRKPNRHMGFGFGIHFCLGAPLARLEARVVLHTLLQHMGNIQLVPGTALQPIQSAFVFGVKHYPMQYNLINK
WP_124113924.1	Paenibacillus xylanexedens	CYP109A3	MKQAPRKYANYIPIRELETLEERLLPFKVYAELRDNTPVRYDEHRECWDVFGYEDVKYVLKNPKLFSSARDRANTSMLTTDPPKHKQLRDLVNQAFTPKAIEALAPRIQEITDELIAPHLSEGHMELIDDLATPLPVIVIAELIGVPAADRQKFKDWSDVLVKGARDDSEQAFQELLEEKKRNMQELHIYFTGIMEERRLQPEDDLISLLLAAEIDGQKLTSDEVVGFCILLLAAGNETTTNLITNAVRILSEQPELQQELREHPERITSAIEETLRYYPPIVAIGRVAKETVELNGQTIQAGEQVISWVGAANRDSAQFENPEDFISDRKPNRHMGFGFGIHFCLGAPLARLEARGVLHTLLQHMGNIQLVPGTALEPIQSAFVFGVKHYPIHFNRINK
WP_145146821.1	Paenibacillus xylanexedens	CYP109A3	MKQAPRKYANYIPIRELESLEERLSPFQVYAELRDNTPVRYDEHRECWDVFGYEDVKYVLKNPKLFSSARDRANTSMLTTDPPKHKQLRDLVNQAFTPKAIEALAPRIQEITDELIAPHLSEGHMELIDDLATPLPVIVIAELIGVPAADRQKFKDWSDVLVKGARDDSEQAFQELLEEKKRNMQELHIYFTGIMEERRLQPKDDLISLLLAAEIDGQKLTAEEVVGFCILLLAAGNETTTNLITNAVRILSEQPELQQELREHPERITSAIEETLRYYPPIVAIGRVAKETVELNGQTIQAGEQVISWVGAANRDSAQFENPEDFISDRKPNRHMGFGFGIHFCLGAPLARLEARVVLHTLLQHMGNIQLVPGTDLQPIQSAFVFGVKHYPIQFNLINK
WP_074094431.1	Paenibacillus xylanexedens	CYP109A3	MKQAPRKYANYIPIRELETLEERLSPFKVYAELRDNTPVRYDEHRECWDVFGYEDVKYVLKNPKLFSSARDRANTSMLTTDPPKHKQLRDLVNQAFTPKAIEALAPRIQEITDELIAPHLSEGHMELIDDLATPLPVIVIAELIGVPAADRQKFKDWSDVLVKGARDDSEQAFQELLEEKKRNMQELHIYFTGIMEERRLQPKDDLISLLLAAEIDGQQLTSDEVVGFCILLLAAGNETTTNLITNAVRILSEQPELQQELREQPERITSAIEETLRYYPPIVAIGRVAKETLELNGQTIQAGEQVISWVGAANRDSAQFENPEDFISDRKPNRHMGFGFGIHFCLGAPLARLEARVVLHTLLQHMEHIQLVPGTALQPIQSAFVFGVKHYPIEFNLINK
WP_076318406.1	Paenibacillus amylolyticus	CYP109A3	MKQAPRKYANYIPIRELETLEERLSPFKVYAELRDNTPVRYDEHRECWDVFGYEDVKYVLKNPKLFSSARDRANTSMLTTDPPKHKQLRDLVNQAFTPKAIEALAPRIQEITDELIAPHLSEGHMELIDDLATPLPVIVIAELIGVPAADRQKFKDWSDVLVKGARDDSEQAFQELLEEKKRNMQELHIYFTGIMEERRLQPKDDLISLLLAAEIDGQQLTSDEVVGFCILLLAAGNETTTNLITNAVRILSEQPELQQELREHPERITSAIEETLRYYPPIVAIGRVAKETVELNGQTIQAGEQVISWVGAANRDSAQFENPEDFISDRKPNRHMGFGFGIHFCLGAPLARLEARVVLHTLLQHMGNIQLVSGTALQPIQSAFVFGVKHYPIEFNLINK
WP_036670101.1	Paenibacillus sp. FSL R5-192	CYP109A3	MKQAPRKYANYIPIRELETLEERLSPFKVYAELRDNTPVRYDEHRECWDVFGYEDVKYVLKNPKLFSSARDRANTSMLTTDPPKHKQLRDLVNQAFTPKAIEALAPRIQEITDELIAPHLSEGHMELIDDLATPLPVIVIAELIGVPAADRQKFKDWSDVLVKGARDDSDQAFQELLEEKKRNMQELHIYFTGIMEERRLQPKDDLISLLLAAEIDGQQLTSDEVVGFCILLLAAGNETTTNLITNAVRILSEQPELQQELREQPERITSAIEETLRYYPPIVAIGRVAKETVELNGQTIQAGEQVISWVGAANRDSAQFEHPEDFISDRKPNRHMGFGFGIHFCLGAPLARLEARVVLHTLLQHMGNIQLVPGTALQPIQSAFVFGVKHYPIEFNLINK
WP_127543975.1	Paenibacillus amylolyticus	CYP109A3	MKQAPRKYANYIPIRELETLEERLSPFKVYAELRDNTPVRYDEHRECWDVFGYEDVKYVLKNPKLFSSARDRANTSMLTTDPPKHKQLRDLVNQAFTPKAIEALAPRIQEITDELIAPHLSEGHMELIDDLATPLPVIVIAELIGVPAADRQKFKDWSDVLVKGARDDSDQAFQELLEEKKRNMQELHIYFTGIMEERRLQPKDDLISLLLAAEIDGQQLTSDEVVGFCILLLAAGNETTTNLITNAVRILSEQPELQQELREQPERITSAIEETLRYYPPIVAIGRVAKETVELNGQTIQAGEQVISWVGAANRDSAQFENPEDFISDRKPNRHMGFGFGIHFCLGAPLARLEARVVLHTLLQHMGNIQLVSGTALQPIQSAFVFGVKHYPIEFNLINK
WP_076249917.1	Paenibacillus	CYP109A3	MKQAPRKYANYIPIRELETLEERLSPFKVYAELRDNTPVRYDEHRECWDVFGYEDVKYVLKNPKLFSSARDRANTSMLTTDPPKHKQLRDLVNQAFTPKAIEALAPRIQEITDELIAPHLSEGHMELIDDLATPLPVIVIAELIGVPATDRQKFKDWSDVLVKGARDDSEQAFQELLEEKKRNMQELHIYFTGIMEERRLQPKDDLISLLLAAEIDGQQLTSDEVVGFCILLLAAGNETTTNLITNAVRILSEQPELQQELREHPERITSAIEETLRYYPPIVAIGRVAKETVELNGQTIQAGEQVISWVGAANRDSAQFENPEDFISDRKPNRHMGFGFGIHFCLGAPLARLEARVVLHTLLQHMGNIQLVSGTALQPIQSAFVFGVKHYPIEFNLINK
WP_253507246.1	Paenibacillus xylanexedens	CYP109A3	MKQAPRKYANYIPIRELETLEERLSPFKVYAELRDNTPVRYDEHRECWDVFGYEDVKYVLKNPKLFSSARDRANTSMLTTDPPKHKQLRDLVNQAFTPKAIEALAPRIQEITDELIAPHLSEGHMELIDDLATPLPVIVIAELIGVPSADRQKFKDWSDVLVKGARDDSEQAFQELLEEKKRNMQELHIYFTGIMEERRLQPKDDLISLLLAAEIDGQQLTSDEVVGFCILLLAAGNETTTNLITNAVRILSEQPELQQELREHPERITSAIEETLRYYPPIVAIGRVAKETVELNGQTIQAGEQVISWVGAANRDSAQFENPEDFISDRKPNRHMGFGFGIHFCLGAPLARLEARVVLHTLLQHMGNIQLVPGTALQPIQSAFVFGVKHYPIQFNLINK
WP_237176079.1	Paenibacillus xylanexedens	CYP109A3	MKQAPRKYANYIPIRELETLEERLSPFKVYAELRDNTPVRYDEHRECWDVFGYEDVKYVLKNPKLFSSARDRANTSMLTTDPPKHKQLRDLVNQAFTPKAIEALAPRIQEITDELIAPHLSEGHMELIDDLATPLPVIVIAELIGVPAADRQKFKDWSDVLVKGARDDSEQAFQELLEEKKRNMQELHIYFTGIMEERRLQPKDDLISLLLAAEIDGQQLTSDEVVGFCILLLAAGNETTTNLITNAVRILSEQPELQQELREHPERITSAIEETLRYYPPIVAIGRVAKETVELNGQMIQAGEQVISWVGAANRDSAQFENPEDFISDRKPNRHMGFGFGIHFCLGAPLARLEARVVLHTLLQHMGNIQLVPGTALQPIQSAFVFGVKHYPIQFNLINK
WP_047842362.1	Paenibacillus sp. VT-400	CYP109A3	MKQAPRKYANYIPIRELETLEERLSPFKVYAELRDNTPVRYDEHRECWDVFGYEDVKYVLKNPKLFSSARDRANTSMLTTDPPKHKQLRDLVNQAFTPKAIEALAPRIQEITDELIAPHLSEGHMELIDDLATPLPVIVIAELIGVPAADRQKFKDWSDVLVKGARDDSDQAFQELLEEKKRNMQELHIYFTGIMEERRLQPKDDLISLLLAAEIDGQQLTSDEVVGFCILLLAAGNETTTNLITNAVRILSEQPELQQELREQPERITSAIEETLRYYPPIVAIGRVAKETVELNGQTIQAGEQVISWVGAANRDSAQFENPEDFISDRKPNRHMGFGFGIHFCLGAPLARLEARIVLHTLLQHMGNIQLVSGTALQPIQSAFVFGVKHYPIEFNLINK
OMF09702.1	Paenibacillus amylolyticus	CYP109A3	MKQAPRKYANYIPIRELETLEERLSPFKVYAELRDNTPVRYDEHRECWDVFGYEDVKYVLKNPKLFSSARDRANTSMLTTDPPKHKQLRDLVNQAFTPKAIEALAPRIQEITDELIAPHLLEGHMELIDDLATPLPVIVIAELIGVPAADRQKFKDWSDVLVKGARDDSDQAFQELLEEKKRNMQELHIYFTGIMEERRLQPKDDLISLLLAAEIDGQQLTSDEVVGFCILLLAAGNETTTNLITNAVRILSEQPELQQELREHPERITSAIEETLRYYPPIVAIGRVAKETVELNGQTIQAGEQVISWVGAANRDSAQFENPEDFISDRKPNRHMGFGFGIHFCLGAPLARLEARVVLHTLLQHMGNIQLVPGTALQPIQSAFVFGVKHYPIEFNLINN
WP_100529288.1	Paenibacillus sp. GM1FR	CYP109A3	MKQAPRKYANYIPIRELETLEERLSPFKVYAELRDNTPVRYDEHRECWDVFGYEDVKYVLKNPKLFSSARDRANTSMLTTDPPKHKQLRDLVNQAFTPKAIEALAPRIQEITDELIAPHLSEGHMELIDDLATPLPVIVIAELIGVPATDRQKFKDWSDVLVKGARDDSEQAFQELLEEKKRNMQELHIYFTGIMEERRLQPKDDLISLLLAAEIDGQQLTSDEVVGFCILLLAAGNETTTNLITNAVRILSEQPELQQEMREHPERITSAIEETLRYYPPIVAIGRVAKETVELNGQTIQAGEQVISWVGAANRDSAQFENPEDFISDRKPNRHMGFGFGIHFCLGAPLARLEARIVLHTLLQHMGNIQLVPGTALQPIQSAFVFGVKHYPIEFNLINK
WP_221823318.1	Paenibacillus xylanexedens	CYP109A3	MKQAPRKYANYIPIRELETLEERLSPFEVYAELRDNTPVRYDEHRECWDVFGYEDVKYVLKNPKLFSSARDRANTSMLTTDPPKHKQLRDLVNQAFTPKAIEALAPRIQEITDELITPHLSEGHMELIDDLATPLPVIVIAELIGVPAEDRQKFKDWSDVLVKGARDDSEQAFQELLEEKKRNMQELHIYFTGIMEERRLQPKDDLISLLLAAEIDGQQLTSDEVVGFCILLLAAGNETTTNLITNAVRILSEQPELQQELREHPERIISAIEETLRYYPPIVAIGRVAKETVELNGQMIQAGEQVISWVGAANRDSAQFENPEDFISDRKPNRHMGFGFGIHFCLGAPLARLEARVVLHTLLQHMEHIQLVPGTALQPIQSAFVYGVKHYPIEFNLINK
WP_017689412.1	Paenibacillus sp. PAMC 26794	CYP109A3	MKQAPRKYANYIPIRELETLEERLSPFKVYAELRDNTPVRYDEHRECWDVFGYEDVKYVLKNPKLFSSARDRANTSMLTTDPPKHKQLRDLVNQAFTPKAIEALAPRIQEITDELITPHLSEGHMELIEDLATPLPVIVIAELIGVPVADRQKFKDWSDVLVKGARDDSEQAFQELLEEKKRNMQELHIYFTDIMEERRLQPKDDLISLLLAAEIDGQQLTSDEVVGFCILLLAAGNETTTNLITNAVRILSEQPELQQELREHPERITSAIEETLRYYPPIVAIGRVAKETVELNGQTIQAGEQVISWVGAANRDSAQFEHPEDFISDRKPNRHMGFGFGIHFCLGAPLARLEARVVLHTLLQHMEHVQLVPGTVLQPIQSAFVFGVKHYPIEFNLINK
WP_036609711.1	Paenibacillus sp. FSL H7-689	CYP109A3	MKQAPRKYANYIPIRELETLEERISPFKVYAELRDNTPVRYDEHRECWDVFGYEDVKYVLKNPKLFSSARDRANTSMLTTDPPKHKQLRDLVNQAFTPKAIEALAPRIQEITDELIAPHLSEGHMELIDDLATPLPVIVIAELIGVPAADRQKFKDWSDVLVKGARDDSDQAFQELLEEKKRNMQELHIYFTGIMEERRLQPKDDLISLLLAAEIDGQQLTSDEMVGFCILLLAAGNETTTNLITNAVRILSEQPELQQELREHPERITSAIEETLRYYPPIVAIGRVAKETVELNGQTIQAGEQVISWVGAANRDSAQFENPENFISDRKPNRHMGFGFGIHFCLGAPLARLEARVVLHTLLQHMGNIQLVSGTALQPIQSAFVFGVKHYPIEFNLINK
WP_076209041.1	Paenibacillus sp. FSL R5-0765	CYP109A3	MKQAPRKYANYIPIRELETLEERLSPFKVYAELRDNTPVRYDEHRECWDVFGYEDVKYVLKNPKLFSSARDRANTSMLTTDPPKHKQLRDLVNQAFTPKAIEALAPRIQEITDELIVPHLSEGYMELIDDLATPLPVIVIAELIGVPAADRQKFKDWSDVLVKGARDDSEQAFQELLEEKKRNMQELHIYFTGILEERRLQPKDDLISLLLAAEIDDHKLTSDEVVGFCILLLAAGNETTTNLITNAVRILSEQPELQQELREHPEQIISAIEETLRYYPPIVAIGRVAKETVELNGQMIQAGEQVISWVGAANRDSAQFENPDDFISDRKPNRHMGFGFGIHFCLGAPLARLEARVVLHTLLQHMGNIQLVPGTALQPIQSAFVYGVKHYPIQFNLINK
WP_253433257.1	Paenibacillus sp. 1781tsa1	CYP109A3	MKQAPRKYANYIPIRELETLEERLSPFKVYAELRDNTPVRYDEHRECWDVFGYEDVKYVLKNPKLFSSARDRANTSMLTTDPPKHKQLRDLVNQAFTPKAIEALAPRIQEITDELIAPHLSEGQMELIDDLATPLPVIVIAELIGVPAADRQKFKDWSDVLVKGARDDSEQAFQELLEEKKRNMQELHIYFTGIMEERRLQPKNDLISLLLAAEIDDQKLTADEVVGFCILLLAAGNETTTNLITNAVRILSEQPELQQELREHPDRITSAIEETLRYYPPIVAIGRVAKETVELNGQTIQAGEQVISWVGAANRDSAQFEIPEEFISDRKPNRHMGFGFGIHFCLGAPLARLEARVVLHTLLQHMEHIQLVPGTVLEPIQSAFVFGVKHYPIHFSLINK
KAJ3197895.1	Irineochytrium annulatum	CYP109A3	MKQAPRKYANYIPIRELETLEERLSPFKVYAELRDNTPVRYDEHRECWDVFGYEDVKYVLKNPKLFSSARDRANTSMLTTDPPKHKQLRDLVNQAFTPKAIEALAPRIQEITNELLAPHLSEGYMELIDDLATPLPVIVIAELIGVPAADRQKFKDWSDVLVKGARDDSEEAFQELLEEKKRNMQELHIYFTGIMEERRLQPEDDLISLLLAAEIEGQKLTADEVVGFCILLLAAGNETTTNLITNAVRILSEQPELQQELREHPERITSAIEETLRYYPPIVAIGRVAKETVELNGQTIQAGEQVISWVGAANRDSAQFEHPEDFISDRKPNRHMGFGFGIHFCLGAPLARLEARVVLHTLLQHMEHIQLVQGTALEPIQSAFVFGVKHYPIHFNRINK
WP_076330385.1	Paenibacillus amylolyticus	CYP109A3	MKQAPRKYANYIPIRELESLEERLSPFQVYAELRDNTPVRYDEHRECWDVFGYEDVKYVLKNPKLFSSARDRANTSMLTTDPPKHKQLRDLVNQAFTPKAIEALAPRIQEITDELIAPHLSEGHMELIDDLAMPLPVIVIAELIGVPATDRQKFKDWSDVLVKGARDDSEEAFQELLEEKKRNTQELHTYFTGIMEERRLQPQDDLISLLLAAEIDGQQLTAEEVVGFCILLLAAGNETTTNLITNAVRILSEQPDLQQELREHPERITTAIEETLRYYPPIVAIGRVAKETVELNGQTIQAGEQVISWVGSANRDGAQFEHPEDFISDRKPNRHMGFGFGIHFCLGAPLARLEARVVLHTLLQHMEHIQLVPGTDLQPIQSAFVFGVKHYPIEFNK
WP_264929681.1	Paenibacillus sp. LS1	CYP109A3	MKQAPRKYANYIPIRELESLEERLSPFQVYAELRDNTPVRYDEHRECWDVFGYEDVKYVLKNPKLFSSARDRANTSMLTTDPPKHKQLRDLVNQAFTPKAIEALAPRIQEITDELIAPHLSEGHMELIDDLAMPLPVIVIAELIGVPATDRQKFKDWSDVLVKGARNDSEEAFQELLEEKKRNTQELHTYFTGIMEERRLQPKDDLISLLLAAEIDGQQLTAEEVVGFCILLLAAGNETTTNLITNAVRILSEQPDLQQELREHPERITTAIEETLRYYPPIVAIGRVAKETVELNGQTIQAGEQVISWVGSANRDGAQFEHPEDFISDRKPNRHMGFGFGIHFCLGAPLARLEARVVLHTLLQHMERIQLVPGTDLQPIQSAFVFGVKHYPIQFNE
WP_169478640.1	Paenibacillus sp. SZ31	CYP109A3	MKQAPRKYANYIPIRELESVEERLSPFQVYAELRDNTPVRYDEHRECWDIFNYEDVKYVLKNPKLFSSARDRANTSMLTTDPPKHKQLRDLVNQAFTPKAIEALAPRIQEITDELIAPHLSEGHMELIDDLATPLPVIVIAELIGVPATDRQKFKDWSDVLVKGARDDSEQAFQELLEEKKRNMQELNIYFTGIMEERRLHPQDDLISLLLAAEIDDQQLTSDEVVGFCILLLAAGNETTTNLITNAVRILSEQPELQQELREHPERITSAIEETLRYYPPIVAIGRVAKENVVLNGQTIQVGDQVISWVGSANRDGAQFERPEDFISDRKPNKHMGFGFGIHFCLGAPLARLEARVVLHTLLQHMEHIQLVPGTALQPIQSAFVFGVKHYPIQFNLINK
WP_062833616.1	Paenibacillus amylolyticus	CYP109A3	MKQAPRKYANYIPIRELESLEERLSPFQVYAELRDNTPVRYDEHRECWDVFGYEDVKYVLKNPKLFSSARDRANTSMLTTDPPKHKQLRDLVNQAFTPKAIEALAPRIQEITDELIAPHLSEGHMELIDDLAMPLPVIVIAELIGVPATDRQKFKDWSDVLVKGARNDSEEAFQELLEEKKRNTQELHTYFTGIMEERRLQPQDDLISLLLAAEIDGQQLTAEEVVGFCILLLAAGNETTTNLITNAVRILSEQPDLQQELREHPERITTAIEETLRYYPPIVAIGRVAKETVELNGQTIQAGEQVISWVGSANRDGAQFEHPEDFISDRKPNRHMGFGFGIHFCLGAPLARLEARVVLHTLLQHMERIQLVPGTDLQPIQSAFVFGVKHYPIQFNQINK
WP_145319384.1	Paenibacillus xylanexedens	CYP109A3	MEQAPRKYANYIPIRELETLEQRLSPFQVYAELRDNTPVRYDEHRECWDVFGYEDVKYVLKNPKLFSSARDRANTSMLTTDPPKHKQLRDLVNQAFTPKAIEALAPRIQEITDELIAPHLSEGHMELVDDLAMPLPVIVIAELIGVPATDRQKFKDWSDVLVKGARDDSEQAFQELLEEKKRNIQELHIYFTGIMEERRLQPQDDLISLLLAAEIDGQKLTAEEVVGFCILLLAAGNETTTNLITNAVRILSEQPDLQQELREHPERITSAIEETLRYYPPIVAIGRVAKETVELNGQTIQAGDQVISWVGSANRDGVQFERPEDFISDRKPNRHMGFGFGIHFCLGAPLARLEARVVLHTLLQHMECIQLVPGTVLQPIQSAFVFGVKHYPIQFNT
WP_105407723.1	Paenibacillus sp. PCH8	CYP109A3	MKQAPRKYANYIPIRELETVEDRLSPFQVYAELRDNTPVRYDEHRECWDVFRYEDVQYVLKNPKLFSSARDRANTSMLTTDPPKHKQLRDLVNQAFTPKAIESLAPRIQDIVDDLIGPYLSAGHMELIDELATPLPVIVIAELIGVPTTDRHKFKDWSDVLVKGARDDSEQAFQELMEEKKRNVQELHIYFTGIMEERRLQPQDDLISLLLAAEIEGQKLTTEEVVGFCILLLAAGNETTTNLITNAVRILSEQPELQRELREHPERITAAIEETLRFYPPIVAIGRVAKETVELNGQTIQAGEQVISWVGSANRDKGQFERAEEFVSDRKPNRHMGFGFGIHFCLGAPLARLEARVVLHTLLQHMEHIQLVPGTVLQPIQSAFVFGVKQYPIQFEGIL…
WP_060536208.1	Paenibacillus bovis	CYP109A4	MKKISNKYANYIPMRELNTVEHQLFPFDVYNELLEQSPVRYDENRSCWDVFRYEDVQYVLKNPKLFSSRRNRANRESMLTQDPPKHKQLRDLVNQAFTPRKIEELAPHIQNIADDLLAPHLQQGQLQLVYDLATPLPVIVIAELLGVPSSDRDRFKEWSDILVKGARNDSDEAFQELMEEKDRTNAELGAYFGRIIQERRQSAQDDLISLLIAADIEGEHLTEDEIISFCILLLAAGNETTTNLITNAVRILAEQPELQQQLREHPEMIPTAVEETLRYYPPIVAIGRVAKEDIELRGQQIREGEQVISWVGAANRDEQKFANSDTFIPDRKPNQHMGFGFGIHFCLGAPLARLEGRVVLNTLLRHMDRIALVEGTQLEPIQSAFVFGVKEYPITFQPI…
WP_017814164.1	Paenibacillus sp. A9	CYP109A4	MKKISNKYANYIPMRELNTTERQLFPFDVYNELLEQSPVRYDENRSCWDVFRYEDVQYVLKNPKLFSSRRNRANRESMLTQDPPKHKQLRDLVNQAFTPRKIEELAPHIQNIADDLLTPHLQVGQMQMVHDLATPLPVIVIAELLGVPSSDRDRFKEWSDILVKGARDDSDEAFQELMKEKDRTNAELGQYFARIIEQRRQSAQDDLISLLIAADIEGQHLTEDEIISFCILLLAAGNETTTNLITNAVRILAEQPELQQRLREHPEMIPTAVEETLRYYPPIVAIGRVAKEDIELRGQHIREGEQVISWVGAANRDEQKFADADTFIPDRKPNQHMGFGFGIHFCLGAPLARLEGRVVLNTLLRHMDRIALAEGAQLEPIQSAFVFGVKEYPITFQPI…
WP_046228369.1	Paenibacillus dauci	CYP109A4	MKKISNKYANYIPMRELNTTEQQLFPFDVYNDLLEQSPVRYDENRSCWDVFRYEDVQYVLKNPKLFSSRRNRANRESMLTQDPPKHKQLRDLVNQAFTPRKIEELAPHIQNIADDLLTPHLQVGQMQMVHDLATPLPVIVIAELLGVPSSDRDRFKEWSDILVKGARDDSDEAFQELMEEKDRTNAELGQYFARIIEQRRQSAQDDLISLLIAADIEGQHLTEDEIISFCILLLAAGNETTTNLITNAVRILAEQPELQQRLREHPEMIPTAVEETLRYYPPIVAIGRVAKEDIELRGQHIREGEQVISWVGAANRDEQKFADADTFIPDRKPNQHMGFGFGIHFCLGAPLARLEGRVVLNTLLRHMDRIALAEGAQLEPIQSAFVFGVKEYPITFQPI…
WP_046215783.1	Paenibacillus wulumuqiensis	CYP109A4	MKKTSNKYANYIPMRELNTVERQLFPFDAYNELLEQSPVRYDENRSCWDVFRYEDVQYVLKNPKLFSSRRNRTNRESMLTQDPPKHKQLRDLVNQAFTPKKIEELAPHIQNIADDLLAPHLQQGQLRMVHDLATPLPVIVIAELLGVPSSDRDRFKEWSDILVKGARDDSDEAFQELMEEKDRTNAELGAYFGRIIQQRRQEAQEDLISLLIAAEIEGQHLTEDEIISFCILLLAAGNETTTNLITNAVRILAEQPELQQRLREHPEMVPSAVEETLRYYPPIVAIGRVAKEDTELRGQHIQAGEQIISWVGAANRDEQKFTNADTFIPDRKPNQHMGFGFGIHFCLGAPLARLEGRVVLNTLLRHMDRIALVEGTQLEPIQSAFVFGVKEYPVTFQPI…
WP_046130925.1	Bacillus	CYP109A5	MTNSIQTSNRYANWIPMKEISSSKDRLFPFPIYNRLRQTSPVRFDDDRKCWDIFAYEDVQYVLKSPKLFSSKRGGDMQGKTMLTMDPPRHTSMRAIVNKAFTPKAVKQLESHIGEVTAFLLDETRDRRSFDLVDDLAAPLPVIIIAELLGVPPEDRSMFKHYSDILVSGASDSSDEAVKLMSKRRKEGNDYLKDYFKRIIKERKKSPKEDLISLLIQAEVEGEKLTEEELLGFCTLLLVAGNETTTNLIANAVRYLTEDAHTQEAVRHDLSLVPHLVEETLRYYPPVQAIGRVAAQDTEIRGVSIPKGSSVISWVASANRDETKFDDPESFRLDRKSNPHMSFGFGIHFCLGAPLARLEANIALSHLLRHASVERDDRVKLEAIQSPFVFGVRRLPVRL…
WP_048406363.1	Bacillus glycinifermentans	CYP109A5	MTNSIQTSNRYANWIPMKEISSSEDRLFPFPIYNRLRQTSPVRFDDDRKCWDIFAYEDVQYVLKTPKLFSSKRGEDMQGKTMLTMDPPRHTSMRAIVNKAFTPKAVKQLESHIGEVTAFLLDEARDRHPFDMVDDLAAPLPVIIIAELLGVPPEDRSMFKHYSDILVSGASDSSDEAVKLMSKRRKEGNEYLKDYFKTIIKERKKSPKEDLISLLIQAEVEGEKLTEEELLGFCTLLLVAGNETTTNLIANAVRYLTEDANTQETVRHDLSLVPHLVEETLRYYPPVQAIGRVAAQDTEIRGVPIAKGSSVISWVASANRDETKFDDPESFRLDRKSNPHMSFGFGIHFCLGAPLARLEANIALSHLLRHASIERDDRVNLEAIQSPFVFGVRRLPVRL…
WP_048355195.1	Bacillus glycinifermentans	CYP109A5	MTNSIQTSNRYANWIPMKEISSSEDRLFPFPIYNRLRQTSPVRFDDDRKCWDIFAYEDVQYVLKTPKLFSSKRGGDMQGKTMLTMDPPRHTSMRAIVNKAFTPKAVKQLESHIGEVTAFLLDEARDRHPFDMVDDLAAPLPVIIIAELLGVPPEDRSMFKHYSDILVSGASDSSDEAVKLMSKRRKEGNEYLKDYFKTIIEERKKSPKEDLISLLIQAEVEGEKLTEEELLGFCTLLLVAGNETTTNLIANAVRYLTEDANTQETVRHDLSLVPHLVEETLRYYPPVQAIGRVAAQDTEIRGVPVAKGSSVISWVASANRDETKFDDPESFRLDRKSNPHMSFGFGIHFCLGAPLARLEANIALSHLLRHASIERDDRVNLEAIQSPFVFGVRRLPVRL…
WP_247072058.1	Bacillus glycinifermentans	CYP109A5	MTNSIQTSNRYANWIPMKEISSSEDRLFPFPIYNRLRQTSPVRFDDDRKCWDIFAYEDVQYVLKTPKLFSSKRGGDMQGKTMLTMDPPRHTSMRAIVNKAFTPKAVKQLESHIGEVTAFLLDEARDRHPFDMVDNLAAPLPVIIIAELLGVPPEDRSMFKHYSDILVSGASDSSDEAVKLMSKRRKEGNEYLKDYFKTIIKERKKSPKEDLISLLIQAEVEGEKLTEEELLGFCTLLLVAGNETTTNLIANAVRYLTEDANTQETVRHDLSLVPHLVEETLRYYPPVQAIGRVAAQDTEIRGVPVAKGSSVISWVASANRDETKFDDPESFRLDRKSNPHMSFGFGIHFCLGAPLARLEANIALSHLLRHASIERDDRVNLEAIQSPFVFGVRRLPVRL…
WP_270572313.1	Bacillus glycinifermentans	CYP109A5	MTNSIQTSNRYANWIPMKEISSSEDRLFPFPIYNRLRQTSPVRFDDDRKCWDIFAYEDVQYVLKTPKLFSSKRGGDMQGKTMLTMDPPRHTSMRAIVNKAFTPKAVKQLESHIGEVTAFLLDEARDRHPFDMVDNLAAPLPVIIIAELLGVPPEDRSMFKHYSDILVSGASDSSDEAVKLMSKRRKEGNEYLKDYFKTIIEERKKSPKEDLISLLIQAEVEGEKLTEEELLGFCTLLLVAGNETTTNLIANAVRYLTEDANTQETVRHDLSLVPHLVEETLRYYPPVQAIGRVAAQDTEIRGVPVAKGSSVISWVASANRDETKFDDPESFRLDRKSNPHMSFGFGIHFCLGAPLARLEANIALSHLLRHASIERDDRVNLEAIQSPFVFGVRRLPVRL…
WP_003182494.1	Bacillus	CYP109A6	MANSNSLQSSKHYANWIPMKEISSSNDRLFPFPIYNRIRKTSPVRYDDERKCFDIFSYEDVQFVLKNPKLFSSKRGGNMEGKSILTMDPPRHTKMRAIVNKAFTPKAVKELEPHIEEVTAFLFNEAKQKELFDVVDDLAAPLPVIIIAELLGVPAEDRLMFKHYSDILVAGAEDRSAEAAERMYKRREEGNRFLADYFKNIIKQRKKEPKDDLISLLLRAEVDGKSLTEEELLHFCIILLVAGNETTTNLIANSVRYLTEDKITQEAVRQDPSLVPVFVEEMLRYYPPVQAIGRTAAEDVDIGGVRIAKGSTVISWVASANRDELKFDDPDSFKLDRKSNPHMSFGFGIHFCLGAPLARLEAKVALDYLLRRAYMERDSSKELEAIQSPFVFGVRHLPV…
WP_044051835.1	Bacillus	CYP109A6	MKEISSSNDRLFPFPIYNRIRKTSPVRYDDERKCFDIFSYEDVQFVLKNPKLFSSKRGGNMEGKSILTMDPPRHTKMRAIVNKAFTPKAVKELEPHIEEVTAFLFNEAKQKELFDVVDDLAAPLPVIIIAELLGVPAEDRLMFKHYSDILVAGAEDRSAEAAERMYKRREEGNRFLADYFKNIIKQRKKEPKDDLISLLLRAEVDGKSLTEEELLHFCIILLVAGNETTTNLIANSVRYLTEDKITQEAVRQDPSLVPVFVEEMLRYYPPVQAIGRTAAEDVDIGGVRIAKGSTVISWVASANRDELKFDDPDSFKLDRKSNPHMSFGFGIHFCLGAPLARLEAKVALDYLLRRAYMERDSSKELEAIQSPFVFGVRHLPVQLSQK
WP_257008040.1	Bacillus licheniformis	CYP109A6	EGKSILTMDPPRHTKMRAIVNKAFTPKAVKELEPHIEEVTAFLFNEAKQKELFDVVDDLAAPLPVIIIAELLGVPAEDRLMFKHYSDILVAGAEDRSAEAAERMYKRREEGNRFLADYFKNIIKQRKKEPKDDLISLLLRAEVDGKSLTEEELLHFCIILLVAGNETTTNLIANSVRYLTEDKITQEAVRQDPSLVPVFVEEMLRYYPPVQAIGRTAAEDVDIGGVRIAKGSTVISWVASANRDELKFDDPDSFKLDRKSNPHMSFGFGIHFCLGAPLARLEAKVALDYLLRRAYMERDSSKELEAIQSPFVFGVRHLPVQLSQK
PAV35480.1	Bacillus licheniformis	CYP109A6	MDPPRHTKMRAIVNKAFTPKAVKELEPHIEEVTAFLFNEAKQKELFDVVDDLAAPLPVIIIAELLGVPAEDRLMFKHYSDILVAGAEDRSAEAAERMYKRREEGNRFLADYFKNIIKQRKKEPKDDLISLLLRAEVDGKSLTEEELLHFCIILLVAGNETTTNLIANSVRYLTEDKITQEAVRQDPSLVPVFVEEMLRYYPPVQAIGRTAAEDVDIGGVRIAKGSTVISWVASANRDELKFDDPDSFKLDRKSNPHMSFGFGIHFCLGAPLARLEAKVALDYLLRRAYMERDSSKELEAIQSPFVFGVRHLPVQLSQK
WP_081374668.1	Bacillus licheniformis	CYP109A6	MANSNSLQSSKHYANWIPMKEISSSNDRLFPFPIYNRIRKTSPVRYDDERKCFDIFSYEDVQFVLKNPKPFSSKRGGNMEGKSILTMDPPRHTKMRAIVNKAFTPKAVKELEPHIEEVTAFLFNEAKQKELFDVVDDLAAPLPVIIIAELLGVPAEDRLMFKHYSDILVAGAEDRSAEAAERMYKRREEGNRFLADYFKNIIKQRKKEPKDDLISLLLRAEVDGKSLTEEELLHFCIILLVAGNETTTNLIANSVRYLTEDKITQEAVRQDPSLVPVFVEEMLRYYPPVQAIGRTAAEDVDIGGVRIAKGSTVISWVASANRDELKFDDPDSFKLDRKSNPHMSFGFGIHFCLGAPLARLEAKVALDYLLRRAYMERDSSKELEAIQSPFVFGVRHLPV…
WP_146940296.1	Bacillus licheniformis	CYP109A6	MANSNSLQSSKHYANWIPMKEISSSNDRLFPFPIYNRIRKTSPVLYDDERKCFDIFSYEDVQFVLKNPKLFSSKRGGNMEGKSILTMDPPRHTKMRAIVNKAFTPKAVKELEPHIEEVTAFLFNEAKQKELFDVVDDLAAPLPVIIIAELLGVPAEDRLMFKHYSDILVAGAEDRSAEAAERMYKRREEGNRFLADYFKNIIKQRKKEPKDDLISLLLRAEVDGKSLTEEELLHFCIILLVAGNETTTNLIANSVRYLTEDKITQEAVRQDPSLVPVFVEEMLRYYPPVQAIGRTAAEDVDIGGVRIAKGSTVISWVASANRDELKFDDPDSFKLDRKSNPHMSFGFGIHFCLGAPLARLEAKVALDYLLRRAYMERDSSKELEAIQSPFVFGVRHLPV…
WP_016885408.1	Bacillus licheniformis	CYP109A6	MANSNSLQSSKHYANWIPMKEISSSNDRLFPFPIYNRIRKTSPVRYDDERKCFDIFSYEDVQFVLKNPKLFSSKRGGNMEGKSILTMDPPRHTKMRAIVNKAFTPKAVKELEPHIEEVTAFLFNEAKQKELFDVVDDLAAPLPVIIIAELLGVPAEDRLMFKHYSDILVAGAEDRSAEAAERMYKRREEGNRFLADYFKNIIKQRKKEPKDDLISLLLRAEVDGKSLTEEELLHFCIILLVAGNETTTNLIANSVRYLTEDKITQEAVRQDPSLVPVFVEETLRYYPPVQAIGRTAAEDVDIGGVRIAKGSTVISWVASANRDELKFDDPDSFKLDRKSNPHMSFGFGIHFCLGAPLARLEAKVALDYLLRRAYMERDSSKELEAIQSPFVFGVRHLPV…
WP_081321850.1	Bacillus licheniformis	CYP109A6	MANSNSLQSSKHYANWIPMKEISSSNDRLFPFPIYNRIRKTSPVRYDDERKCFDIFSYEDVQFVLKNPKLFSSKRGGNMEGKSILTMDPPRHTKMRAIVNKAFTPKAVKELEPHIEEVTAFLFNEAKQKELFDVVDDLAAPLPVIIIAELLGVPAEDRLMFKHYSDILVAGAEDRSAEAAERMYKRREEGNRFLADYFKNIIKQRKKEPKDDLISLLLRAEVDGKSLTEEELLHFCIILLVAGNETTTNLIANSVRYLTEDKITQEAVRQDPSRVPVFVEEMLRYYPPVQAIGRTAAEDVDIGGVRIAKGSTVISWVASANRDELKFDDPDSFKLDRKSNPHMSFGFGIHFCLGAPLARLEAKVALDYLLRRAYMERDSSKELEAIQSPFVFGVRHLPV…
WP_081329460.1	Bacillus licheniformis	CYP109A6	MANSNSLQSSKHYANWIPMKEISSSNDRLFPFPIYNRIRKTSPVRYDDERKCFDIFSYEDVQFVLKNPKLFSSKRGGNMEGKSILTMDLPRHTKMRAIVNKAFTPKAVKELEPHIEEVTAFLFNEAKQKELFDVVDDLAAPLPVIIIAELLGVPAEDRLMFKHYSDILVAGAEDRSAEAAERMYKRREEGNRFLADYFKNIIKQRKKEPKDDLISLLLRAEVDGKSLTEEELLHFCIILLVAGNETTTNLIANSVRYLTEDKITQEAVRQDPSLVPVFVEEMLRYYPPVQAIGRTAAEDVDIGGVRIAKGSTVISWVASANRDELKFDDPDSFKLDRKSNPHMSFGFGIHFCLGAPLARLEAKVALDYLLRRAYMERDSSKELEAIQSPFVFGVRHLPV…
OJT58920.1	Bacillus licheniformis	CYP109A6	MKEISSSNDRLFPFPIYNRIRKTSPVRYDDERKCFDIFSYEDVQFVLKNPKPFSSKRGGNMEGKSILTMDPPRHTKMRAIVNKAFTPKAVKELEPHIEEVTAFLFNEAKQKELFDVVDDLAAPLPVIIIAELLGVPAEDRLMFKHYSDILVAGAEDRSAEAAERMYKRREEGNRFLADYFKNIIKQRKKEPKDDLISLLLRAEVDGKSLTEEELLHFCIILLVAGNETTTNLIANSVRYLTEDKITQEAVRQDPSLVPVFVEEMLRYYPPVQAIGRTAAEDVDIGGVRIAKGSTVISWVASANRDELKFDDPDSFKLDRKSNPHMSFGFGIHFCLGAPLARLEAKVALDYLLRRAYMERDSSKELEAIQSPFVFGVRHLPVQLSQK
WP_234465649.1	Bacillus licheniformis	CYP109A6	MKEISSSNDRLFPFPIYNRIRKTSPVLYDDERKCFDIFSYEDVQFVLKNPKLFSSKRGGNMEGKSILTMDPPRHTKMRAIVNKAFTPKAVKELEPHIEEVTAFLFNEAKQKELFDVVDDLAAPLPVIIIAELLGVPAEDRLMFKHYSDILVAGAEDRSAEAAERMYKRREEGNRFLADYFKNIIKQRKKEPKDDLISLLLRAEVDGKSLTEEELLHFCIILLVAGNETTTNLIANSVRYLTEDKITQEAVRQDPSLVPVFVEEMLRYYPPVQAIGRTAAEDVDIGGVRIAKGSTVISWVASANRDELKFDDPDSFKLDRKSNPHMSFGFGIHFCLGAPLARLEAKVALDYLLRRAYMERDSSKELEAIQSPFVFGVRHLPVQLSQK
WP_044790252.1	Bacillus licheniformis	CYP109A6	MKEISSSNDRLFPFPIYNRIRKTSPVRYDDERKCFDIFSYEDVQFVLKNPKLFSSKRGGNMEGKSILTMDPPRHTKMRAIVNKAFTPKAVKELEPHIEEVTAFLFNEAKQKELFDVVDDLAAPLPVIIIAELLGVPAEDRLMFKHYSDILVAGAEDRSAEAAERMYKRREEGNRFLADYFKNIIKQRKKEPKDDLISLLLRAEVDGKSLTEEELLHFCIILLVAGNETTTNLIANSVRYLTEDKITQEAVRQDPSLVPVFVEETLRYYPPVQAIGRTAAEDVDIGGVRIAKGSTVISWVASANRDELKFDDPDSFKLDRKSNPHMSFGFGIHFCLGAPLARLEAKVALDYLLRRAYMERDSSKELEAIQSPFVFGVRHLPVQLSQK
WP_146910867.1	Bacillus licheniformis	CYP109A6	MANSNSLQSSKHYANWIPMKEISSSNDRLFPFPIYNRIRKTSPVRYDDERKCFDIFSYEDVQFVLKNPKLFSSKRGGNMEGKSILTMDPPRHTKMRAIVNKAFTPKAVKELEPHIEEVTAFLFNEAKQKELFDVVDDLAAPLPVIIIAELLGVPAEDRLMFKHYSDILVAGAEDRSAEAAERMYKRREEGNRFLADYFKNIIKQRKKEPKDDLISLLLRAEVDGKSLTEEELLHFCIIFLVAGNETTTNLIANSVRYLTEDKITQEAVRQDPSLVPVFVEETLRYYPPVQAIGRTAAEDVDIGGVRIAKGSTVISWVASANRDELKFDDPDSFKLDRKSNPHMSFGFGIHFCLGAPLARLEAKVALDYLLRRAYMERDSSKELEAIQSPFVFGVRHLPV…
WP_263629265.1	Bacillus licheniformis	CYP109A6	MKEISSSNDRLFPFPIYNRIRKTSPVRYDDERKCFDIFSYEDVQFVLKNPKLFSSKRGGNMEGKSILTMDPPRHTKMRAIVNKAFTPKAVKELEPHIEEVTAFLFNEAKQKELFDVVDDLAAPLPVIIIAELLGVPAEDRLMFKHYSDILVAGAEDRSAEAAERMYKRREEGNRFLADYFKNIIKQRKKEPKDDLISLLLRAEVDGKSLTEEELLHFCIIFLVAGNETTTNLIANSVRYLTEDKITQEAVRQDPSLVPVFVEETLRYYPPVQAIGRTAAEDVDIGGVRIAKGSTVISWVASANRDELKFDDPDSFKLDRKSNPHMSFGFGIHFCLGAPLARLEAKVALDYLLRRAYMERDSSKELEAIQSPFVFGVRHLPVQLSQK
WP_145871504.1	Bacillus licheniformis	CYP109A6	MANSNSLQSSKHYANWIPMKEISSSNDRLFPFPIYNRIRKTSPVRYDDERKCFDIFSYEDVQFVLKNPKLFSSKRGGNMEGKSILTMDPPRHTKMRAIVNKAFTPKAVKELEPHIEEVTAFLFNEAKQKELFDVVDDLAAPLPVIIIAELLGVPAEDRLMFKHYSDILVAGAEDRSAEAAERMYKRREEGNRFLADYFKNIIKQRKKEPKDDLISLLLRAEVDGKSLTEEELLHFCIILLVAGNETTTNLIANSVRYLTEDKITQEAVRQDPSLVPVFVEEMLRYYPPVQAIGRTAAEDVDIGGVRIAKGSTVISWVASANRDELKFDDPDSFKLDRKSNPHMSFGFGIHFCLGAPLARLEAKVALDYLLRHAYMERGSSEELEAIQSPFVFGVRHLPV…
WP_258320566.1	Bacillus licheniformis	CYP109A6	MKEISSSNDRLFPFPIYNRIRKTSPVRYDDERKCFDIFSYEDVQFVLKNPKLFSSKRGGNMEGKSILTMDPPRHTKMRAIVNKAFTPKAVKELEPHIEEVTAFLFNEAKQKELFDVVDDLAAPLPVIIIAELLGVPAEDRLMFKHYSDILVAGAEDRSAEAAERMYKRREEGNRFLADYFKNIIKQRKKEPKDDLISLLLRAEVDGKSLTEEELLHFCIILLVAGNETTTNLIANSVRYLTEDKITQEAVRQDPSLVPVFVEEMLRYYPPVQAIGRTAAEDVDIGGVRIAKGSTVISWVASANRDELKFDDPDSFKLDRKSNPHMSFGFGIHFCLGAPLARLEAKVALDYLLRHAYMERGSSEELEAIQSPFVFGVRHLPVRLSQK
WP_020451728.1	Bacillus	CYP109A6	MANSNSLQSSKHYANWIPMKEISSSNDRLFPFPIYNRIRKTSPVRYDDERKCWDIFSYEDVQFVLKNPKLFSSKRGGNMEGKSILTMDPPKHTKMRAIVNKAFTPKAVKELEPHIEEVTAFLFNEAKQKDLFDVVDDLAAPLPVIIIAELLGVPAEDRLMFKHYSDILVAGAEDRSAEAAEQMYKRREEGNRFLADYFKNIIKQRKKEPKDDLISLLLRAEVDGKSLTEEELLNFCIILLVAGNETTTNLIANSVRYLTEDKATQEAVRQDLSLVPVFVEETLRYYPPVQAIGRTAAEDLDIKGVRIAKGSTVINWVASANRDELKFDDPDSFKLDRKSNPHMSFGFGIHFCLGAPLARLEAKVALDYLLRHASVEKDSSEELEAIQSPFVFGVRHLPV…
ETB72320.1	Bacillus sp. CPSM8	CYP109A6	MANSNSLQSSKHYANWIPMKEISSSNDRLFPFPIYNRIRKTSPVRYDDERKCWDIFSYEDVQFVLKNPKLFSSKRGGNMEGKSILTMDPPKHTKMRAIVNKAFTPKAVKELEPHIEEVTAFLFNEAKQKDLFDVVDDLAAPLPVIIIAELLGVPAEDRLMFKHYSDILVAGAEDRSAEAAEQMYKRREEGNRFLADYFKNIIKQRKKEPKDDLISLLLRAEVDGKSLTEEELLNFCIILLVAGNETTTNLIANSVRYLTEDKATQEAVRQDLSLVPVFVEETLRYYPPVQAIGRTAAEDLDIKGVRIAKGSTVINWVASANRDELKFDDPDSFKLDRKSNPHMSFGFGIHFCLGAPLARLEAKVALDYLLRHASVEKDSSEELEAIQSPFVFFSEDFFIG
WP_229030010.1	Bacillus paralicheniformis	CYP109A6	MKEISSSNDRLFPFPIYNRIRKTSPVRYDDERKCWDIFSYEDVQFVLKNPKLFSSKRGGNMEGKSILTMDPPKHTKMRAIVNKAFTPKAVKELEPHIEEVTAFLFNEAKQKDLFDVVDDLAAPLPVIIIAELLGVPAEDRLMFKHYSDILVAGAEDRSAEAAEQMYKRREEGNRFLADYFKNIIKQRKKEPKDDLISLLLRAEVDGKSLTEEELLNFCIILLVAGNETTTNLIANSVRYLTEDKATQEAVRQDLSLVPVFVEETLRYYPPVQAIGRTAAEDLDIKGVRIAKGSTVINWVASANRDELKFDDPDSFKLDRKSNPHMSFGFGIHFCLGAPLARLEAKVALDYLLRHASVEKDSSEELEAIQSPFVFGVRHLPVRLSQK
WP_106071095.1	Bacillus paralicheniformis	CYP109A6	MANSNSLQSSKHYANWIPMKEISSSNDRLFPFPIYNRIRKTSPVRYDDERKCWDIFSYEDVQFVLKNPKLFSSKRGGNMEGKSILTMDPPKHTKMRAIVNKAFTPKAVKELEPHIEEVTAFLFNEAKQKDLFDVVDDLAAPLPVIIIAELLGVPAEDRLMFKHYSDILVAGAEDRSAEAAEQMYKRREEGNRSLADYFKNIIKQRKKEPKDDLISLLLRAEVDGKSLTEEELLNFCIILLVAGNETTTNLIANSVRYLTEDKATQEAVRQDLSLVPVFVEETLRYYPPVQAIGRTAAEDLDIKGVRIAKGSTVINWVASANRDELKFDDPDSFKLDRKSNPHMSFGFGIHFCLGAPLARLEAKVALDYLLRHASVEKDSSEELEAIQSPFVFGVRHLPV…
WP_080781403.1	Bacillus paralicheniformis	CYP109A6	MANSNSLQSSKHYANWIPMKEISSSNDRLFPFPIYNRIRKTSPVRYDDERKCWDIFSYEDVQFVLKNPKLFSSKRGGNMEGKSILTMDPPKHTKMRAIVNKAFTPKAVKELEPHIEEVTAFLFNEAKQKDLFDVVDDLAAPLPVIIIAELLGVPAEDRLMFKHYSDILVAGAEDRSAEAAEQMYKRREEGNRFLADYFKNIIKQRKKEPKDDLISLLLRAEVDGKSLTEEELLNFCIILLVAGNETTTNLIANSVRYLTEDKATQEAVRQDLSLVPVFVEETLRYYPPVQAIGRTAAEDLDIKGVRIAKGSTVINWVASANRDELKFDDPDSFKLDRKSNPHMSLGFGIHFCLGAPLARLEAKVALDYLLRHASVEKDSSEELEAIQSPFVFGVRHLPV…
WP_101560960.1	Bacillus paralicheniformis	CYP109A6	MANSNSLQSSKHYANWIPMKEISSSNDRLYPFPIYNRIRKTSPVRYDDERKCWDIFSYEDVQFVLKNPKLFSSKRGGNMEGKSILTMDPPKHTKMRAIVNKAFTPKAVKELEPHIEEVTAFLFNEAKQKDLFDVVDDLAAPLPVIIIAELLGVPAEDRLMFKHYSDILVAGAEDRSAEAAEQMYKRREEGNRFLADYFKNIIKQRKKEPKDDLISLLLRAEVDGKSLTEEELLNFCIILLVAGNETTTNLIANSVRYLTEDKATQEAVRQDLSLVPVFVEETLRYYPPVQAIGRTAAEDLDIKGVRIAKGSTVINWVASANRDELKFDDPDSFKLDRKSNPHMSFGFGIHFCLGAPLARLEAKVALDYLLRHASVEKDSSEELEAIQSPFVFGVRHLPV…
WP_268509417.1	Bacillus paralicheniformis	CYP109A6	MANSNSLQSSKHYANWIPMKEISSSNDRLFPFPIYNRIRKTSPVRYDDERKCWDIFSYEDVQFVLKNPKLFSSKRGGNMEGKSILTMDPPKHTKMRAIVNKAFTPKAVKELEPHIEEVTAFLFNEAKQKDLFDVVDDLAAPLPVIIIAELLGVPAEDRLMFKHYSDILVAGAEDRSAEAAEQMYKRREEGNRFLADYFKNIIKQRKKEPKDDLISLLLRAEVDGKSLTEEELLNFCIILLVAGNETTTNLIANSVRYLTEDKATQEAVRQDLSLVPVFVEETLRYYPPVQAIGRTAAEDLDIKGVRIAKGSTVINWVASANRDELKFDDPDSFKLDRKSNPHMSFGFGIHFCLGAPLARLEAKVALDYLLRHASVEKNSSEELEAIQSPFVFGVRHLPV…
WP_080131420.1	Bacillus paralicheniformis	CYP109A6	MANSNSLQSSKHYANWIPMKEISSSNDRLFPFPIYNRIRKTSPVRYDDERKCWDIFSYEDVQFVLKNPKLFSSKRGGNMEGKSILTMDPPKHTKMRAIVNKAFTPKAVKELEPHIEEVTAFLFNEAKQKDLFDVVDDLAAPLPVIIIAELLGVPAEDRLMFKHYSDILVAGAEDRSAEAAEQMYKRREEGNRFLADYFKNIIKQRKKEPKDDLISLLLRAEVDGKSLTEEELLNFCIILLVAGNETTTNLIANSVRYLTEDKATQEAVRQDLSLVPVFVEETLRYYPPVQAIGRTAAEDLDIKGVRIAKGSTVINWVASANRDELKFDDPDSFKLDRKSNPHMSFGFGIHFCLGAPLARLEAKVALDYLLRHASVEKDSSEELETIQSPFVFGVRHLPV…
KND05805.1	Bacillus paralicheniformis	CYP109A6	MLKERVDVANSNSLQSSKHYANWIPMKEISSSNDRLFPFPIYNRIRKTSPVRYDDERKCWDIFSYEDVQFVLKNPKLFSSKRGGNMEGKSILTMDPPKHTKMRAIVNKAFTPKAVKELEPHIEEVTAFLFNEAKQKDLFDVVDDLAAPLPVIIIAELLGVPAEDRLMFKHYSDILVAGAEDRSAEAAEQMYKRREEGNRFLADYFKNIIKQRKKEPKDDLISLLLRAEVDGKSLTEEELLNFCIILLVAGNETTTNLIANSVRYLTEDKATQEAVRQDLSLVPVFVEETLRYYPPVQAIGRTAAEDLDIKGVRIAKGSTVINWVASANRDELKFDDPDSFKLDRKSNPHMSFGFGIHFCLGAPLARLEAKVALDYLLRHASVEKDSSEELEAIQSPFVF…
WP_103750502.1	Bacillus	CYP109A6	MANSNSLQSSKHYANWIPMKEISSSNDRLFPFPIYNRIRKTSPVRYDDERKCWDIFSYEDVQFVLKNPKLFSSKRGGNMEGKSILTMDPPKHTKMRAIVNKAFTPKAVKELEPHIEEVTAFLFNEAKQKDLFDVVDDLAAPLPVIIIAELLGVPAEDRLMFKHYSDILVAGAEDRSAEAAEQMYKRREEGNRFLADYFKNIIKQRKKEPKDDLISLLLRAEVDGKSLTEEELLNFCIILLVAGNETTTNLIANSVRYLTEDKATQEAVRQDLSLVPVFVEETLRYYPPVQAIGRTAAEDLDIKGVRIAKGSTVINWVASANRDELKFDDPDSFNLDRKSNPHMSFGFGIHFCLGAPLARLEAKVALDYLLRHASVEKDSSEELEAIQSPFVFGVRHLPV…
WP_145654369.1	Bacillus paralicheniformis	CYP109A6	MANSNSLQSSKHYANWIPMKEISSSNDRLFPFPIYNRIRKRSPVRYDDERKCWDIFSYEDVQFVLKNPKLFSSKRGGNMEGKSILTMDPPKHTKMRAIVNKAFTPKAVKELEPHIEEVTAFLFNEAKQKDLFDVVDDLAAPLPVIIIAELLGVPAEDRLMFKHYSDILVAGAEDRSAEAAEQMYKRREEGNRFLADYFKNIIKQRKKEPKDDLISLLLRAEVDGKSLTEEELLNFCIILLVAGNETTTNLIANSVRYLTEDKATQEAVRQDLSLVPVFVEETLRYYPPVQAIGRTAAEDLDIKGVRIAKGSTVINWVASANRDELKFDDPDSFKLDRKSNPHMSFGFGIHFCLGAPLARLEAKVALDYLLRHASVEKDSSEELEAIQSPFVFGVRHLPV…
WP_095292032.1	Bacillus paralicheniformis	CYP109A6	MANSNSLQSSKHYANWIPMKEISSSNDRLFPFPIYNRIRKTSPLRYDDERKCWDIFSYEDVQFVLKNPKLFSSKRGGNMEGKSILTMDPPKHTKMRAIVNKAFTPKAVKELEPHIEEVTAFLFNEAKQKDLFDVVDDLAAPLPVIIIAELLGVPAEDRLMFKHYSDILVAGAEDRSAEAAEQMYKRREEGNRFLADYFKNIIKQRKKEPKDDLISLLLRAEVDGKSLTEEELLNFCIILLVAGNETTTNLIANSVRYLTEDKATQEAVRQDLSLVPVFVEETLRYYPPVQAIGRTAAEDLDIKGVRIAKGSTVINWVASANRDELKFDDPDSFKLDRKSNPHMSFGFGIHFCLGAPLARLEAKVALDYLLRHASVEKDSSEELEAIQSPFVFGVRHLPV…
WP_256164070.1	Bacillus paralicheniformis	CYP109A6	MANSNSLQSSKHYANWIPMKEISSSNDRLFPFPIYNRIRKTSPVRYDDERKCWDIFSYEDVQFVLKNRKLFSSKRGGNMEGKSILTMDPPKHTKMRAIVNKAFTPKAVKELEPHIEEVTAFLFNEAKQKDLFDVVDDLAAPLPVIIIAELLGVPAEDRLMFKHYSDILVAGAEDRSAEAAEQMYKRREEGNRFLADYFKNIIKQRKKEPKDDLISLLLRAEVDGKSLTEEELLNFCIILLVAGNETTTNLIANSVRYLTEDKATQEAVRQDLSLVPVFVEETLRYYPPVQAIGRTAAEDLDIKGVRIAKGSTVINWVASANRDELKFDDPDSFKLDRKSNPHMSFGFGIHFCLGAPLARLEAKVALDYLLRHASVEKDSSEELEAIQSPFVFGVRHLPV…
WP_254115001.1	Bacillus paralicheniformis	CYP109A6	MKEISSSNDRLFPFPIYNRIRKTSPVRYDDERKCWDIFSYEDVQFVLKNPKLFSSKRGGNMEGKSILTMDPPKHTKMRAIVNKAFTPKAVKELEPHIEEVTAFLFNEAKQKDLFDVVDDLAAPLPVIIIAELLGVPAEDRLMFKHYSDILVAGAEDRSAEAAEQMYKRREEGNRFLADYFKNIIKQRKKEPKDDLISLLLRAEVDGKSLTEEELLNFCIILLVAGNETTTNLIANSVRYLTEDKATQEAVRQDLSLVPVFVEETLRYYPPVQAIGRTAAEDLDIKGVRIAKGSTVINWVASANRDELKFDDPDSFKLDRKSNPHMSFGFGIHFCLGAPLARLEAKVALDYLLRHASVEKDSSEELETIQSPFVFGVRHLPVRLSQK
WP_253296140.1	Bacillus	CYP109A6	MKEISSSNDRLFPFPIYNRIRKTSPVRYDDERKCWDIFSYEDVQFVLKNPKLFSSKRGGNMEGKSILTMDPPKHTKMRAIVNKAFTPKAVKELEPHIEEVTAFLFNEAKQKDLFDVVDDLAAPLPVIIIAELLGVPAEDRLMFKHYSDILVAGAEDRSAEAAEQMYKRREEGNRFLADYFKNIIKQRKKEPKDDLISLLLRAEVDGKSLTEEELLNFCIILLVAGNETTTNLIANSVRYLTEDKATQEAVRQDLSLVPVFVEETLRYYPPVQAIGRTAAEDLDIKGVRIAKGSTVINWVASANRDELKFDDPDSFKLDRKSNPHMSLGFGIHFCLGAPLARLEAKVALDYLLRHASVEKDSSEELEAIQSPFVFGVRHLPVRLSQK
WP_229105507.1	Bacillus paralicheniformis	CYP109A6	MKEISSSNDRLFPFPIYNRIRKTSPVRYDDERKCWDIFSYEDVQFVLKNPKLFSSKRGGNMEGKSILTMDPPKHTKMRAIVNKAFTPKAVKELEPHIEEVTAFLFNEAKQKDLFDVVDDLAAPLPVIIIAELLGVPAEDRLMFKHYSDILVAGAEDRSAEAAEQMYKRREEGNRFLADYFKNIIKQRKKEPKDDLISLLLRAEVDGKSLTEEELLNFCIILLVAGNETTTNLIANSVRYLTEDKATQEAVRQDLSLVPVFVEETLRYYPPVQAIGRTAAEDLDIKGVRIAKGSTVINWVASANRDELKFDDPDSFKLDRQSNPHMSFGFGIHFCLGAPLARLEAKVALDYLLRHASVEKDSSEELEAIQSPFVFGVRHLPVRLSQK
WP_238405927.1	Bacillus paralicheniformis	CYP109A6	MKEISSSNDRLFPFPIYNRIRKTSPVRYDDERKCWDIFSYEDVQFVLKNPKLFSSKRGGNMEGKSILTMDPPKHTKMRAIVNKAFTPKAVKELEPHIEEVTAFLFNEAKQKDLFDVVDDLAAPLPVIIIAELLGVPAEDRLMFKHYSDILVAGAEDRSAEAAEQMYKRREEGNRFLADYFKNIIKQRKKEPKDDLISLLLRAEVDGKSLTEEELLNFCIILLVAGNETTTNLIANSVRYLTEDKATQEAVRQDLSLVPVFVEETLRYYPPVQAIGRTAAEDLDIKGVRIAKGSTVINWVASANRDELKFDDPDSFNLDRKSNPHMSFGFGIHFCLGAPLARLEAKVALDYLLRHASVEKDSSEELEAIQSPFVFGVRHLPVRLSQK
WP_229079011.1	Bacillus paralicheniformis	CYP109A6	MKEISSSNDRLFPFPIYNRIRKASPVRYDDERKCWDIFSYEDVQFVLKNPKLFSSKRGGNMEGKSILTMDPPKHTKMRAIVNKAFTPKAVKELEPHIEEVTAFLFNEAKQKDLFDVVDDLAAPLPVIIIAELLGVPAEDRLMFKHYSDILVAGAEDRSAEAAEQMYKRREEGNRFLADYFKNIIKQRKKEPKDDLISLLLRAEVDGKSLTEEELLNFCIILLVAGNETTTNLIANSVRYLTEDKATQEAVRQDLSLVPVFVEETLRYYPPVQAIGRTAAEDLDIKGVRIAKGSTVINWVASANRDELKFDDPDSFKLDRKSNPHMSFGFGIHFCLGAPLARLEAKVALDYLLRHASVEKDSSEELEAIQSPFVFGVRHLPVRLSQK
WP_257475311.1	Bacillus paralicheniformis	CYP109A6	MKEISSSNDRLFPFPIYNRIRKTSPVRYDDERKCWDIFSYEDVQFVLKNPKLFSSKRGGNMEGKSILTMDPPKHTKMRAIVNKAFTPKAVKELEPHIEEVTAFLFNEAKQKDLFDVVDDLAAPLPVIIIAELLGVPAEDRLMFKHYSDILVAGAEDRSAEAAEQMYKRREEGNRFLADYFKNIIKQRKKEPKDDLISLLLRAEVDGKSLTEEELLNFCIILLVAGNETTTNLIANNVRYLTEDKATQEAVRQDLSLVPVFVEETLRYYPPVQAIGRTAAEDLDIKGVRIAKGSTVINWVASANRDELKFDDPDSFKLDRKSNPHMSFGFGIHFCLGAPLARLEAKVALDYLLRHASVEKDSSEELEAIQSPFVFGVRHLPVRLSQK
WP_269146053.1	Bacillus	CYP109A6	MLKERVDVANSNSLQSSKHYANWIPMKEISSSNDRLFPFPIYNRIRKTSPVRYDDERKCWDIFSYEDVQFVLKNPKLFSSKRGGNMEGKSILTMDPPKHTKMRAIVNKAFTPKAVKELEPHIEEVTAFLFNEAKQKDLFDVVDDLAAPLPVIIIAELLGVPAEDRLMFKHYSDILVAGAEDRSAEAAEQMYKRREEGNRSLADYFKNIIKQRKKEPKDDLISLLLRAEVDGKSLTEEELLNFCIILLVAGNETTTNLIANSVRYLTEDKATQEAVRQDLSLVPVFVEETLRYYPPVQAIGRTAAEDLDIKGVRIAKGSTVINWVASANRDELKFDDPDSFKLDRKSNPHMSFGFGIHFCLGAPLARLEAKVALDYLLRHASVEKDSSEELEAIQSPFVF…
WP_043054586.1	Bacillus paralicheniformis	CYP109A6	MLKERVDVANSNSLQSSKHYANWIPMKEISSSNDRLFPFPIYNRIRKTSPVRYDDERKCWDIFSYEDVQFVLKNPKLFSSKRGGNMEGKSILTMDPPKHTKMRAIVNKAFTPKAVKELEPHIEEVTAFLFNEAKQKDLFDVVDDLAAPLPVIIIAELLGVPAEDRLMFKHYSDILVAGAEDRSAEAAEQMYKRREEGNRFLADYFKNIIKQRKKEPKDDLISLLLRAEVDGKSLTEEELLNFCIILLVAGNETTTNLIANSVRYLTEDKATQEAVRQDLSLVPVFVEETLRYYPPVQAIGRTAAEDLDIKGVRIAKGSTVINWVASANRDELKFDDPDSFKLDRKSNPHMSLGFGIHFCLGAPLARLEAKVALDYLLRHASVEKDSSEELEAIQSPFVF…
PLC18158.1	Bacillus paralicheniformis	CYP109A6	MLKERVDVANSNSLQSSKHYANWIPMKEISSSNDRLYPFPIYNRIRKTSPVRYDDERKCWDIFSYEDVQFVLKNPKLFSSKRGGNMEGKSILTMDPPKHTKMRAIVNKAFTPKAVKELEPHIEEVTAFLFNEAKQKDLFDVVDDLAAPLPVIIIAELLGVPAEDRLMFKHYSDILVAGAEDRSAEAAEQMYKRREEGNRFLADYFKNIIKQRKKEPKDDLISLLLRAEVDGKSLTEEELLNFCIILLVAGNETTTNLIANSVRYLTEDKATQEAVRQDLSLVPVFVEETLRYYPPVQAIGRTAAEDLDIKGVRIAKGSTVINWVASANRDELKFDDPDSFKLDRKSNPHMSFGFGIHFCLGAPLARLEAKVALDYLLRHASVEKDSSEELEAIQSPFVF…
WP_025811344.1	Bacillus	CYP109A6	MANSNSLQSSKHYANWIPMKEISSSNDRLFPFPIYNRIRKTSPVRYDDERKCWDIFSYEDVQFVLKNPKLFSSKRGGNMEGKSILTMDPPKHTKMRAIVNKAFTPKAVKELEPHIEEVTAFLFNEAKQKDLFDVVDDLAAPLPVIIIAELLGVPAEDRLMFKHYSDILVAGAEDRSAEAAEQMYKRREEGNRFLADYFKNIIKQRKKEPKDDLISLLLRAEVDGKSLTEEELLNFCIILLVAGNETTTNLIANSVRYLTEDKATQEAVRQDLSLVPVFVEETLRYYPPVQAIGRTAAEDLDIKGVRIAKGSTVINWVASANRDELKFDDPDSFRLDRKSNPHMSFGFGIHFCLGAPLARLEAKVALDYLLRHASVERDSSEELEAIQSPFVFGVRHLPV…
WP_145685510.1	Bacillus paralicheniformis	CYP109A6	MANSNSLQSSKHYANWIPMKEISSSNDRLFPFPIYNRIRKTSPVRYDDERKCWDIFSYEDVQFVLKNPKLFSSKRGGNMEGKSILTMDPPKHTKMRAIVNKAFTPKAVKELEPHIEEVTAFLFNEAKQKDLFDVVDDLAAPLPVIIIAELLGVPAEDRLMFKHYSDILVAGAEDRSAEAAEQMYKRREEGNRFLADYFKNIIKQRKKEPKDDLISLLLRAEVDGKSLTEEELLNFCIILLVAGNETTTNLIANSVRYLTEDKATQEAVRQDLSLVPVFVEETLRYYPPVQAIGRTAAEDLDIKGVRIAKGSTVINWVASANRDELKFDDPDSFKLDRKSNPHMSFGFGIHFCLGAPLARLEAKVALDYLLRHASVERDSSEGLEAIQSPFVFGVRHLPV…
WP_214485339.1	Bacillus paralicheniformis	CYP109A6	MANSNSLQSSKHYANWIPMKEISSSNDRLYPFPIYNRIRKTSPVRYDDVRKCWDIFSYEDVQFVLKNPKLFSSKRGGNMEGKSILTMDPPKHTKMRAIVNKAFTPKAVKELEPHIEEVTAFLFNEAKQKDLFDVVDDLAAPLPVIIIAELLGVPAEDRLMFKHYSDILVAGAEDRSAEAAEQMYKRREEGNRFLADYFKNIIKQRKKEPKDDLISLLLRAEVDGKSLTEEELLNFCIILLVAGNETTTNLIANSVRYLTEDKATQEAVRQDLSLVPVFVEETLRYYPPVQAIGRTAAEDLDIKGVRIAKGSTVINWVASANRDELKFDDPDSFKLDRKSNPHMSFGFGIHFCLGAPLARLEAKVALDYLLRHASVEKDSSEELEAIQSPFVFGVRHLPV…
WP_231692469.1	Bacillus paralicheniformis	CYP109A6	MLKERVDVANSNSLQSSKHYANWIPMKEISSSNDRLFPFPIYNRIRKTSPVRYDDERKCWDIFSYEDVQFVLKNPKLFSSKRGGNMEGKSILTMDPPKHTKMRAIVNKAFTPKAVKELEPHIEEVTAFLFNEAKQKDLFDVVDDLAAPLPVIIIAELLGVPAEDRLMFKHYSDILVAGAEDRSAEAAEQMYKRREEGNRFLADYFKNIIKQRKKEPKDDLISLLLRAEVDGKSLTEEELLNFCIILLVAGNETTTNLIANSVRYLTEDKATQEAVRQDLSLVPVFVEETLRYYPPVQAIGRTAAEDLDIKGVRIAKGSTVINWVASANRDELKFDDPDSFNLDRKSNPHMSFGFGIHFCLGAPLARLEAKVALDYLLRHASVEKDSSEELEAIQSPFVF…
WP_105981008.1	Bacillus paralicheniformis	CYP109A6	MANSNSLQSSKHYANWIPMKEISSSNDRLFPFPIYNRIRKTSPLRYDDERKCWDIFSYEDVQFVLKNPKLFSSKRGGNMEGKSILTMDPPKHTKMRAIVNKAFTPKAVKELEPHIEEVTAFLFNEAKQKDLFDVVDDLAAPLPVIIIAELLGVPAEDRLMFKHYSDILVAGAEDRSAEAAEQMYKRREEGNRFLADYFKNIIKQRKKEPKDDLISLLLRAEVDGKSLTEEELLNFCIILLVAGNETTTNLIANSVRYLTEDKATQEAVRQDLSLVPVFVEETLRYYPPVQAIGRTAAEDLDIKGVRIAKGSTVINWVASANRDELKFDDPDSFKLDRKSNPHMSFGFGIHFCLGAPLARLEAKVALDYLLRHASVEKDSSEELKAIQSPFVFGVRHLPV…
WP_254122188.1	Bacillus paralicheniformis	CYP109A6	MLKERVDVANSNSLQSSKHYANWIPMKEISSSNDRLFPFPIYNRIRKTSPLRYDDERKCWDIFSYEDVQFVLKNPKLFSSKRGGNMEGKSILTMDPPKHTKMRAIVNKAFTPKAVKELEPHIEEVTAFLFNEAKQKDLFDVVDDLAAPLPVIIIAELLGVPAEDRLMFKHYSDILVAGAEDRSAEAAEQMYKRREEGNRFLADYFKNIIKQRKKEPKDDLISLLLRAEVDGKSLTEEELLNFCIILLVAGNETTTNLIANSVRYLTEDKATQEAVRQDLSLVPVFVEETLRYYPPVQAIGRTAAEDLDIKGVRIAKGSTVINWVASANRDELKFDDPDSFKLDRKSNPHMSFGFGIHFCLGAPLARLEAKVALDYLLRHASVEKDSSEELEAIQSPFVF…
WP_165427182.1	>Bacillus paralicheniformis	CYP109A6	MANSNSLQSSKHYANWIPMKEISSSNDRLFPFPIYNRIRKTSPVRYDDERKCWDVFSYEDVQFVLKNPKLFSSKRGGNMEGKSILTMDPPKHTKMRAIVNKAFTPKAVKELEPHIEEVTAFLFNEAKQKDLFDVVDDLAAPLPVIIIAELLGVPAEDRLMFKHYSDILVAGAEDRSAEAAEQMYKRREEGNRFLADYFKNIIKQRKKEPKDDLISLLLRAEVDGKSLTEEELLNFCIILLVAGNETTTNLIANSVRYLTEDKATQEAVRQDLSLVPAFVEEILRYYPPVQAIGRTAAEDLDIKGVRIAKGSTVINWVASANRDELKFDDPDSFRLDRKSNPHMSFGFGIHFCLGAPLARLEAKVALDYLLRHASVERDSSEELEAIQSPFVFGVRHLPV…
WP_265626845.1	Bacillus paralicheniformis	CYP109A6	MANSNSLQSSKHYANWIPMKEISSRNDRLFPFPIYNRIRKTSPVRYDDERKCWDIFSYEDVQFVLKNPKLFSSKRGGNMEGKSILTMDPPRHTKMRAIVNKAFTPKAVKELEPHIEEVTAFLFNEAKQKDLFDVVDDLAAPLPVIIIAELLGVPAEDRLMFKHYSDILVAGAEDRSAEAAQQMYKRREEGNRFLADYFKNIIKQRKKEPKDDLISLLLRAEVDGKSLTEEELLNFCIILLVAGNETTTNLIANSVRYLTEDKATQEAVRQDLSLVPVFVEEILRYYPPVQAIGRTAAEDLDIKGVRIAKGSTVINWVASANRDELKFDDPDSFRLDRKSNPHMSFGFGIHFCLGAPLARLEAKVALDYLLRHASVERDSSEELEAIQSPFVFGVRHLPV…
WP_081379934.1	Bacillus paralicheniformis	CYP109A6	MANSNSLQSSKHYANWIPMKEISSRNDRLFPFPIYNRIRKTSPVRYDDERKCWDIFSYEDVQFVLKNPKLFSSKRGGNMKGKSILTMDPPKHTKMRAIVNKAFTPKAVKELEPHIEEVTAFLFNEAKQKDLFDVVDDLAAPLPVIIIAELLGVPAEDRLMFKHYSDILVAGAEDRSAEAAEQMYKRREEGNRFLADYFKNIIKQRKKEPKDDLISLLLRAEVDGKSLTEEELLNFCIILLVAGNETTTNLIANSVIYLTEDKATQEAVRQDLSLVPVFVEETLRYYPPVQAIGRTAAEDLDIKGVRIAKGSTVINWVASANRDELKFDDPDSFKLDRKSNPHMSFGFGIHFCLGAPLARLEAKVALGYLLRHASVERDSSEELEAIQSPFVFGVRHLPV…
MCJ2145956.1	Bacillus sp. B19-2	CYP109A6	MANSNSLQSSKHYANWIPMKEISSRNDRLFPFPIYNRIRKTSPVRYDDERKCWDIFSYEDVQFVLKNPKLFSSKRGGNMEGKSILTMDPPRHTKMRAIVNKAFTPKAVKELEPHIEEVTAFLFNEAKQKDLFDVVDDLAAPLPVIIIAELLGVPAEDRLMFKHYSDILVAGAEDRSAEAAEQMYKRREEGNRFLADYFKNIIKQRKKEPKDDLISLLLRAEVDGKSLTEEELLNFCIILLVAGNETTTNLIANSVRYLAEDKATQEAVRQDLSLVPVFVEEILRYYPPVQAIGRTAAEDLDIKGVRIAKGSTVINWVASANRDELKFDDPDSFRLDRKSNPHMSFGFGIHFCLGAPLARLEAKVALDYLLRHASVERDSSEELEAIQSPFVFGVRHLPV…
WP_237562625.1	Bacillus paralicheniformis	CYP109A6	MKEISSRNDRLFPFPIYNRIRKTSPVRYDDERKCWDIFSYEDVQFVLKNPKLFSSKRGGNMKGKSILTMDPPKHTKMRAIVNKAFTPKAVKELEPHIEEVTAFLFNEAKQKDLFDVVDDLAAPLPVIIIAELLGVPAEDRLMFKHYSDILVAGAEDRSAEAAEQMYKRREEGNRFLADYFKNIIKQRKKEPKDDLISLLLRAEVDGKSLTEEELLNFCIILLVAGNETTTNLIANSVIYLTEDKATQEAVRQDLSLVPVFVEETLRYYPPVQAIGRTAAEDLDIKGVRIAKGSTVINWVASANRDELKFDDPDSFKLDRKSNPHMSFGFGIHFCLGAPLARLEAKVALGYLLRHASVERDSSEELEAIQSPFVFGVRHLPVRLSRK
WP_279599959.1	Bacillus sp. B19-2	CYP109A6	MKEISSRNDRLFPFPIYNRIRKTSPVRYDDERKCWDIFSYEDVQFVLKNPKLFSSKRGGNMEGKSILTMDPPRHTKMRAIVNKAFTPKAVKELEPHIEEVTAFLFNEAKQKDLFDVVDDLAAPLPVIIIAELLGVPAEDRLMFKHYSDILVAGAEDRSAEAAEQMYKRREEGNRFLADYFKNIIKQRKKEPKDDLISLLLRAEVDGKSLTEEELLNFCIILLVAGNETTTNLIANSVRYLAEDKATQEAVRQDLSLVPVFVEEILRYYPPVQAIGRTAAEDLDIKGVRIAKGSTVINWVASANRDELKFDDPDSFRLDRKSNPHMSFGFGIHFCLGAPLARLEAKVALDYLLRHASVERDSSEELEAIQSPFVFGVRHLPVRLSQK
OLQ48213.1	Bacillus paralicheniformis	CYP109A6	MLKERVDVANSNSLQSSKHYANWIPMKEISSRNDRLFPFPIYNRIRKTSPVRYDDERKCWDIFSYEDVQFVLKNPKLFSSKRGGNMKGKSILTMDPPKHTKMRAIVNKAFTPKAVKELEPHIEEVTAFLFNEAKQKDLFDVVDDLAAPLPVIIIAELLGVPAEDRLMFKHYSDILVAGAEDRSAEAAEQMYKRREEGNRFLADYFKNIIKQRKKEPKDDLISLLLRAEVDGKSLTEEELLNFCIILLVAGNETTTNLIANSVIYLTEDKATQEAVRQDLSLVPVFVEETLRYYPPVQAIGRTAAEDLDIKGVRIAKGSTVINWVASANRDELKFDDPDSFKLDRKSNPHMSFGFGIHFCLGAPLARLEAKVALGYLLRHASVERDSSEELEAIQSPFVF…
WP_145650784.1	Bacillus paralicheniformis	CYP109A6	MANSNSLQSSKHYANWIPMKEISSRNDRLFPFPIYNRIRKTSPVRYDDERKCWDIFSYEDVQFVLKNPKLFSSKRGGNMKGKSILTMDPPKHTKMRAIVNKAFTPKAVKELEPHIEEVTAFLFNEAKQKDLFDVVDDLAAPLPVIIIAELLGVPAEERLMFKHYSDILVAGAEDRSAEAAEQMYKRREEGNRFLADYFKNIIKQRKKEPKDDLISLLLRAEVDGKSLTEEELLNFCIILLVAGNETTTNLIANSVRYLTEDKATQEAVRQDLSLVPVFVEETLRYYPPVQAIGRTAAEDLDIKGVRIAEGSTVINWVASANRDELKFDDPDSFKLDRKSNPHMSFGFGIHFCLGAPLARLEAKVALGYLLRHASVERDSSEELEAIQSPFVFGVRHLPV…
WP_268303926.1	Bacillus haynesii	CYP109A6	MANSNSLQSSKHYANWIPMKEISSSNDRLFPFPIYNRIRKTSPVRYDDERKCWDIFSYEDVQFVLKNPKLFSSKRGGNMEGKSILTMDPPRHTKMRAIINKAFTPKAVKELEPHIEEVTAFLFNEAKQKDLFDVVDDLAAPLPVIIIAELLGVPSEDRLMFKHYSDILVAGAEDRSAEAAEQMYKRREEGNRFLADYFKNIIKQRKKEPKDDLISLLLRAEVDGKSLTEEELLHFCIILLVAGNETTTNLIANSVRYLTEDKATQEAVRQNLSLVPVFVEETLRYYPPVQAIGRTAAEDLEIRGVRIAKGSTVINWVASANRDELKFDDPDSFKLDRKSNPHMSFGFGIHFCLGAPLARLEAKVALDYLLRHASVEKDSSEKLEAIQSPFVFGVRHLPV…
WP_276578921.1	Bacillus paralicheniformis	CYP109A6	MLKERVDVANSNSLQSSKHYANWIPMKEISSRNDRLFPFPIYNRIRKTSPVRYDDERKCWDIFSYEDVQFVLKNPKLFSSKRGGNMKGKSILTMDPPKHTKMRAIVNKAFTPKAVKELEPHIEEVTAFLFNEAKQKDLFDVVDDLAAPLPVIIIAELLGVPAEERLMFKHYSDILVAGAEDRSAEAAEQMYKRREEGNRFLADYFKNIIKQRKKEPKDDLISLLLRAEVDGKSLTEEELLNFCIILLVAGNETTTNLIANSVRYLTEDKATQEAVRQDLSLVPVFVEETLRYYPPVQAIGRTAAEDLDIKGVRIAKGSTVINWVASANRDELKFDDPDSFKLDRKSNPHMSFGFGIHFCLGAPLARLEAKVALGYLLRHASVERDSSEELEAIQSPFVF…
WP_268296030.1	Bacillus haynesii	CYP109A6	MANSNSLQSSKHYANWIPMKEISSSNDRLFPFPIYNRIRKTSPVRYDDERKCWDIFSYEDVQFVLKNPKLFSSKRGGNMEGKSILTMDPPKHTKMRAIINKAFTPKAVKELEPHIEEVTAFLFNEAKQKDLFDVVDDLAAPLPVIIIAELLGVPAEDRLMFKHYSDILVAGAEDRSAEAAEQMYKRREEGNRFLADYFKNIIKQRKKEPKDDLISLLLRAEVDGKSLTEEELLNFCIILLVAGNETTTNLIANSVRYLTEDKATQEAVRQDLSLVPVFIEETLRYYPPVQAIGRTAAEDLEIRGVRIAKGSTVINWVASANRDELKFDDPNSFKLDRKSNPHMSFGFGIHFCLGAPLARLEAKVALDYLLRHAYMERDSSEELEAIQSPFVFGVRHLPV…
WP_268312535.1	Bacillus haynesii	CYP109A6	MANSNSLQSSKHYANWIPMKEISSSNDRLFPFPIYNRIRKTSPVRYDDERKCWDVFSYEDVQFVLKNPKLFSSKRGGNMEGKSILTMDPPKHTKMRAVINKAFTPKAVKELEPHIEEVTAFLFNEAKQKDLFDVVDDLAAPLPVIIIAELLGVPAEDRLMFKHYSDILVAGAEDRSAEAAEQMYKRREEGNRFLADYFKNIIKQRKKEPKDDLISLLLRAEVDGKSLTEEELLNFCIILLVAGNETTTNLIANSVRYLTEDKATQEAVRQDLSLVPVFIEETLRYYPPVQAIGRTAAEDLEIRGVRIAKGSTVINWVASANRDELKFDDPDSFKLDRKSNPHMSFGFGIHFCLGAPLARLEAKVALDYLLRHAYMERDSSEELEAIQSPFVFGVRHLPV…
WP_268354621.1	Bacillus haynesii	CYP109A6	MANSNSLQSSKHYANWIPMKEISSSNDRLFPFPIYNRIRKTSPVRYDDERKCWDIFSYEDVQFVLKNPKLFSSKRGGNMEGKSILTMDPPKHTKMRAIINKAFTPKAVKELEPHIEEVTAFLFNEAKQKDLFDVVDDLAAPLPVIIIAELLGVPAEDRLMFKHYSDILVAGAEDRSAEAAEQMYKRREEGNRFLADYFKNIIKQRKKEPKDDLISVLLRAEVDGKSLTEEELLNFCIILLVAGNETTTNLIANSVRYLTEDKATQEAVRQDLSLVPVFIEETLRYYPPVQAIGRTAAEDLEIRGVRIAKGSTVINWVASANRDELKFDDPNSFKLDRKSNPHMSFGFGIHFCLGAPLARLEAKVALDYLLRHAYMERDSSEELEAIQSPFVFGVRHLPV…
WP_268300885.1	Bacillus haynesii	CYP109A6	MANSNSLQSSKHYANWIPMKEISSSNDRLFPFPIYNRIRKTSPVRYDDERKCWDIFSYEDVQFVLKNPKLFSSKRGGNMEGKSILTMDPPRHTKMRAIINKAFTPKAVKELEPHIEEVTAFLFNEAKQKDLFDVVDDLAAPLPVIIIAELLGVPAEDRLMFKHYSDILVAGAEDRSAEAAEQMYKRREEGNRFLADYFKNIIKQRKKEPKDDLISLLLRAEVDGKSLTEEELLNFCIILLVAGNETTTNLIANSVRYLTEDKATQEAVRQDLSLVPVFIEETLRYYPPVQAIGRTAAEDLEIRGVRIAKGSTVINWVASANRDELKFDDPNSFKLDRKSNPHMSFGFGIHFCLGAPLARLEAKVALDYLLRHAYMERDSSEELEAIQSPFVFGVRHLPV…
WP_268330221.1	Bacillus haynesii	CYP109A6	MANSNSLQSSKHYANWIPMKEISSSNDRLFPFPIYNRIRKTSPVRYDDERKCWDIFSYEDVQFVLKNPKLFSSKRGGNMEGKSILTMDPPRHTKMRAIINKAFTPKAVKELEPHIEEVTAFLFNEAKQKDLFDVVDDLAAPLPVIIIAELLGVPSEDRLMFKHYSDILVAGAEDRSAEAAEQMYKRREEGNRFLADYFKNIIKQRKKEPKDDLISLLLRAEVDGKSLTEEELLHFCIILLVAGNETTTNLIANSVRYLTEDKATQEAVRQDLSLVPVFIEETLRYYPPVQAIGRTAAEDLEIRGVRIAKGSTVINWVASANRDELKFDDPDSFKLDRKSNPHMSFGFGIHFCLGAPLARLEAKVALDYLLRHAYMERDSSEELEAIQSPFVFGVRHLPV…
WP_268344453.1	Bacillus haynesii	CYP109A6	MANSNSLQSSKHYANWIPMKEISSSNDRLFPFPIYNRIRKTSPVRYDDERKCWDIFSYEDVQFVLKNPKLFSSKRGGNMEGKSILTMDPPRHTKMRAIINKAFTPKAVKELEPHIEEVTAFLFNEAKQKDLFDVVDDLAAPLPVIIIAELLGVPAEDRLMFKHYSDILVAGAEDRSAEAAEQMYKRREEGNRFLADYFKNIIKQRKKEPKDDLISLLLRAEVDGKSLTEEELLNFCIILLVAGNETTTNLIANSVRYLTEDKATQEAVRQNLSLVPVFVEETLRYYPPVQAIGRTAAEDIEIRGVRIAKGSTVINWVASANRDELKFDDPNSFKLDRKSNPHMSFGFGIHFCLGAPLARLEAKVALDYLLRHAYMERDSSEELEAIQSPFVFGVRHLPV…
MPQ25150.1	Bacillus paralicheniformis	CYP109A6	MANSNSLQSSKHYANWIPMKEISSSNDRLFPFPIYNRIRKTSPVRYDDERKCWDIFSYEDVQFVLKNPKLFSSKRGGNMEGKSILTMDPPRHTKMRAIVNKAFTPKAVKGLEPHIEEVTAFLFNEAKQNDLLDVVDDLAAPLPVIIIAELLGVPAEDRLMFKHYSDILVAGAEDRSAEAAEQMYKRREEGNRFLADYFKNIIEQRKKEPKDDLISLLLRAEVDGKSLTEEELLNFCIILLVAGNETTTNLIANSVRYLTEDKAAQEAVRQDLSLVPVFVEEILRYYPPVQAIGRTAAEDLDIRGVRIAKGSTAINWVASANRDELKFDDPDSFKLDRKSNPHMSFGFGIHFCLGAPLARLEAKVALDYLLRHASVERDSSEELEAIQSPFVFGVRHLPV…
WP_268342453.1	Bacillus haynesii	CYP109A6	MANSNSLQSSKHYANWIPMKEISSSNDRLFPFPIYNRIRKTSPVRYDDERKCWDIFSYEDVQFVLKNPKLFSSKRGGNMEGKSILTMDPPRHTKMRAIINKAFTPKAVKELEPHIEEVTAFLFNEAKQKDLFDVVDDLAAPLPVIIIAELLGVPSEDRLMFKHYSDILVAGAEDRSAEAAEQMYKRREEGNRFLADYFKNIIKQRKKEPKDDLISLLLRAEVDGKSLTEEELLNFCIILLVAGNETTTNLIANSVRYLTEDKATQEAVRQDLSLVPVFIEETLRYYPPVQAIGRTAAEDLEIRGVRIAKGSTVINWVASANRDELKFDDPNSFKLDRKSNPHMSFGFGIHFCLGAPLARLEAKVALDYLLRHAYMERDSSEELEAIQSPFVFGVRHLPV…
WP_268364594.1	Bacillus haynesii	CYP109A6	MANSNSLQSSKHYANWIPMKEISSSNDRLFPFPIYNRIRKTSPVRYDDERKCWDIFSYEDVQFVLKNPKLFSSKRGGNMEGKSILTMDPPRHTKMRAIINKAFTPKAVKELEPHIEEVTAFLFNEAKQKDLFDVVDDLAAPLPVIIIAELLGVPAEDRLMFKHYSDILVAGAEDRSAEAAEQMYKRREEGNRFLADYFKNIIKQRKKEPKDDLISLLLRAEVDGKSLTEEELLHFCIILLVAGNETTTNLIANSVRYLTEDKATQEAVRQDLSLVPVFIEETLRYYPPVQAIGRTAAEDLEIRGVRIAKGSTVINWVASANRDELKFDDPNSFKLDRKSNPHMSFGFGIHFCLGAPLARLEAKVALDYLLRHAYMERDSSEELEAIQSPFVFGVRHLPV…
WP_152847440.1	Bacillus paralicheniformis	CYP109A6	MKEISSSNDRLFPFPIYNRIRKTSPVRYDDERKCWDIFSYEDVQFVLKNPKLFSSKRGGNMEGKSILTMDPPRHTKMRAIVNKAFTPKAVKGLEPHIEEVTAFLFNEAKQNDLLDVVDDLAAPLPVIIIAELLGVPAEDRLMFKHYSDILVAGAEDRSAEAAEQMYKRREEGNRFLADYFKNIIEQRKKEPKDDLISLLLRAEVDGKSLTEEELLNFCIILLVAGNETTTNLIANSVRYLTEDKAAQEAVRQDLSLVPVFVEEILRYYPPVQAIGRTAAEDLDIRGVRIAKGSTAINWVASANRDELKFDDPDSFKLDRKSNPHMSFGFGIHFCLGAPLARLEAKVALDYLLRHASVERDSSEELEAIQSPFVFGVRHLPVRLSQK
WP_268338914.1	Bacillus haynesii	CYP109A6	MANSNSLQSSKHYANWIPMKEISSSNDRLFPFPIYNRIRKTSPVRYDDERKCWDIFSYEDVQFVLKNPKLFSSKRGGNMEGKSILTMDPPRHTKMRAIINKAFTPKAVKELEPHIEEVTAFLFNEAKQKDLFDVVDDLAAPLPVIIIAELLGVPSEDRLMFKHYSDILVAGAEDRSAEAAEQMYKRREEGNRFLADYFKNIIKQRKKEPKDDLISLLLRAEVDGKSLTEEELLHFCIILLVAGNETTTNLIANSVRYLTEDKATQEAVRQDLSLVPVFIEETLRYYPPVQAIGRTAAEDLEIRGVRIAKGSTVINWVASANRDELKFDDPNSFKLDRKSNPHMSFGFGIHFCLGAPLARLEAKVALDYLLRHAYMERDSSEELEAIQSPFVFGVRHLPV…
WP_082247317.1	Bacillus haynesii	CYP109A6	MANSNSLQSSKHYANWIPMKEISSSNDRLFPFPIYNRIRKTSPVRYDDERKCWDIFSYEDVQFVLKNPKLFSSKRGGNMEGKSILTMDPPRHTKMRAIINKAFTPKAVKELEPHIEEVTAFLFNEAKQKDLFDVVDDLAAPLPVIIIAELLGVPSEDRLMFKHYSDILVAGAEDRSAEAAEQMYKRREEGNRFLADYFKNIIKQRKKEPKDDLISLLLRAEVDGKSLTEEELLHFCIILLVAGNETTTNLIANSVRYLTEDKATQEAVRQNLSLVPVFVEETLRYYPPVQAIGRTAAEDIEIRGVRIAKGSTVINWVASANRDELKFDDPDSFKLDRKSNPHMSFGFGIHFCLGAPLARLEAKVALDYLLRHAYMERGSSEELEAIQSPFVFGVRHLPV…
WP_176274564.1	Bacillus	CYP109A6	MANSNSLQSSKHYANWIPMKEISSSNDRLFPFPIYNRIRKTSPVRYDDERKCWDIFSYEDVQFVLKNPKLFSSKRGGNMEGKSILTMDPPRHTKMRAIVNKAFTPKAVKELEPHIEEVTAFLFNEAQQKDLFDVVDDLAAPLPVIIIAELLGVPSEDRLMFKHYSDILVAGAEDRSAEAAEQMYKRREEGNRFLADYFKNIIKQRKKEPKDDLISLLLQAEVDGKSLTEEELLHFCIILLVAGNETTTNLIANSVRYLTEDKATQEAVRQNLSLVPAFVEETLRYYPPVQAIGRTAAEDLEIRGVRIAKGSTVINWVASANRDELKFDDPDSFKLDRKSNPHMSFGFGIHFCLGAPLARLEAKVALDYLLRHAYMERDSSEELEAIQSPFVFGVRHLPV…
WP_083698309.1	Bacillus haynesii	CYP109A6	MANSNSLQSSKHYANWIPMKEISSSNDRLFPFPIYNRIRKTSPLRYDDERKCWDIFSYEDVQFVLKNPKLFSSKRGGNMEGKSILTMDPPRHTKMRAIINKAFTPKAVKELEPHIEEVTAFLFNEAKQKDLFDVVDDLAAPLPVIIIAELLGVPSEDRLMFKHYSDILVAGAEDRSAEAAEQMYKRREEGNRFLADYFKNIIKQRKKEPKDDLISLLLRAEVDGKSLTEEELLHFCIILLVAGNETTTNLIANSVRYLTEDKATQEAVRQNLSLVPVFVEETLRYYPPVQAIGRTAAEDIEIRGVRIAKGSTVINWVASANRDELKFDDPDSFKLDRKSNPHMSFGFGIHFCLGAPLARLEAKVALDYLLRHAYMERDSSEELEAIQSPFVFGVRHLPV…
WP_268355035.1	Bacillus haynesii	CYP109A6	MANSNSLQSSKHYANWIPMKEISSSNDRLFPFPIYNRIRKTSPVRYDDERKCWDIFSYEDVQFVLKNPKLFSSKRGGNMEGKSILTMDPPRHTKMRAIINKAFTPKAVKELAPHIEEVTAFLFNEAKHKDLFDVVDDLAAPLPVIIIAELLGVPSEDRLMFKHYSDILVAGAEDRSAEAAEQMYKRREEGNRFLADYFKNIIKQRKKEPKDDLISLLLRAEVDGKSLTEEELLHFCIILLVAGNETTTNLIANSVRYLTEDKATQEAVRQNLSLVPVFVEETLRYYPPVQAIGRTAAEDIEIRGVRIAKGSTVINWVASANRDELKFDDPNSFKLDRKSNPHMSFGFGIHFCLGAPLARLEAKVALDYLLRHASVEKDSSEKLEAIQSPFVFGVRHLPV…
WP_076792808.1	Bacillus haynesii	CYP109A6	MKEISSSNDRLFPFPIYNRIRKTSPLRYDDERKCWDIFSYEDVQFVLKNPKLFSSKRGGNMEGKSILTMDPPRHTKMRAIINKAFTPKAVKELEPHIEEVTAFLFNEAKQKDLFDVVDDLAAPLPVIIIAELLGVPSEDRLMFKHYSDILVAGAEDRSAEAAEQMYKRREEGNRFLADYFKNIIKQRKKEPKDDLISLLLRAEVDGKSLTEEELLHFCIILLVAGNETTTNLIANSVRYLTEDKATQEAVRQNLSLVPVFVEETLRYYPPVQAIGRTAAEDIEIRGVRIAKGSTVINWVASANRDELKFDDPDSFKLDRKSNPHMSFGFGIHFCLGAPLARLEAKVALDYLLRHAYMERDSSEELEAIQSPFVFGVRHLPVRLSQK
WP_268348896.1	Bacillus haynesii	CYP109A6	MANSNSLQSSKHYANWIPMKEISSSNDRLFPFPIYNRIRKTSPVRYDDERKCWDIFSYEDVQFVLKNPKLFSSKRGGNMEGKSILTMDPPRHTKMRAIVNKAFTPKAVKELEPHIEEVTAFLFNEAQQKDLFDVVDDLAAPLPVIIIAELLGVPSEDRLMFKHYSDILVAGAEDRSAEAAEQMYKRREEGNRFLADYFKNIIKQRKKEPKDDLISLLLQAEVDGKSLTEEELLHFCIILLVAGNETTTNLIANSVRYLTEDKATQEAVRQNLSLVPAFVEETLRYYPPVQVIGRTAAEDLEIRGVRIAKGSTVINWVASANRDELKFDDPDSFKLDRKSNPHMSFGFGIHFCLGAPLARLEAKVALDYLLRHAYMERDSSEELEAIQSPFVFGVRHLPV…
WP_154999812.1	Bacillus	CYP109A6	MANSNSLQSSKHYANWIPMKEISSSNDRLFPFPIYNRIRKTSPVRYDDERKCWDIFSYEDVQFVLKNPKLFSSKRGGNMEGKSILTMDPPRHTKMRAIINKAFTPKAVKELEPHIEEVTAFLFNEAKQKDLFDVVDDLAAPLPVIIIAELLGVPSEDRLMFKHYSDILVAGAEDRSAEAAEQMYKRREEGNRFLADYFKNIIKQRKKEPKDDLISLLLQAEVDGKSLTEEELLHFCIILLVAGNETTTNLIANSVRYLTEDKAAQEAVRQNLSLVPVFVEETLRYYPPVQAIGRTAAEDIDIRGVRIEKGSTVINWVASANRDELKFDNPDSFKLDRKSNPHMSFGFGIHFCLGAPLARLEAKVALDYLLRHAYMERESSEELEAIQSPFVFGVRHLPV…
WP_182070560.1	Bacillus haynesii	CYP109A6	MANSNSLQSSKHYANWIPMKEISSSNDRLFPFPIYNRIRKTSPVRYDDERKCWDIFSYEDVQFVLKNPKLFSSKRGGNMEGKSILTMDPPRHTKMRAIINKAFTPKAVKELEPHIEEVTAFLFNEAKQKDLFDVVDDLAAPLPVIIIAELLGVPSEDRLMFKHYSDILVAGAEDRSAEAAEQMYKRREEGNRFLADYFKNIIKQRKKEPKDDLISLLLQAEVDGKSLTEEELLHFCIILLVAGNETTTNLIANSVRYLTEDKAVQEAVRQNLSLVPVFVEETLRYYPPVQAIGRTAAEDIDIRGVRIEKGSTVINWVASANRDELKFDNPDSFKLDRKSNPHMSFGFGIHFCLGAPLARLEAKVALDYLLRHAYMERESSEELEAIQSPFVFGVRHLPV…
WP_268344715.1	Bacillus haynesii	CYP109A6	MANSNSLQSSKHYANWIPMKEISSSNDRLFPFPIYNRIRKTSPVRYDDERKCWDIFSYEDVQFVLKNPKLFSSKRGGNMEGKSILTMDPPRHTKMRAIINKAFTPKAVKELEPHIEEVTAFLFNEAKQKDLFDVVDDLAAPLPVIIIAELLGVPSEDRLMFKHYSDILVAGAEDRSAEAAEQMYKRREEGNRFLADYFKNIIKQRKKEPKDDLISLLLQAEVDGKSLTEEELLHFCIILLVAGNETTTNLIANSVRYLTEDKAAQEAVRQNLSLVPVFIEETLRYYPPVQAIGRTAAEDIDIRGVRIEKGSTVINWVASANRDELKFDNPDSFKLDRKSNPHMSFGFGIHFCLGAPLARLEAKVALDYLLRHAYMERESSEELEAIQSPFVFGVRHLPV…
WP_234113124.1	Bacillus	CYP109A6	MANSNSLQSSKHYANWIPMKEISSSNDRLFPFPIYNRIRKTSPVRYDDERKCWDIFSYEDVQFVLKNPKLFSSKRGGNMEGKSILTMDPPRHTKMRAIINKAFTPKAVKELEPHIEEVTAFLFNEAKQKDLFDVVDDLAAPLPVIIIAELLGVPSEDRLMFKHYSDILVAGAEDRSAEAAEQMYKRREEGNQFLADYFKNIIKQRKKEPKDDLISLLLQAEVDGKSLTEEELLHFCIILLVAGNETTTNLIANSVRYLTEDKAAQEAVRQNLSLVPVFVEETLRYYPPVQAIGRTAAEDIDIRGVRIEKGSTVINWVASANRDELKFDNPDSFKLDRKSNPHMSFGFGIHFCLGAPLARLEAKVALDYLLRHAYMERESSEELEAIQSPFVFGVRHLPV…
WP_268346690.1	Bacillus haynesii	CYP109A6	MANSNSLQSSKHYANWIPMKEISSSNDRLFPFPIYNRIRKTSPVRYDDERKCWDIFSYEDVQFVLKNPKLFSSKRGGNMEGKSILTMDPPRHTKMRAIINKAFTPKAVKELEPHIEEVTAFLFNEAKQKDLFDVVDDLAAPLPVIIIAELLGVPSEDRLMFKHYSDILVAGAEDRSAEAAEQMYKRREEGNRFLADYFKNIIKQRKKEPKDDLISLLLQAEVDGKSLTEEELLHFCIILLVAGNETTTNLIANSVRYLTEDKAVQEAVRQNLSLVPVFVEETLRYYPPVQAIGRTAAEDIDIRGVRIEKGSTVINWVASANRDELKFDNPDSFKLDRKSNPHMSFGFGIHFCLGAPLARLEAKVALDYLLRHAYMERESTEELEAIQSPFVFGVRHLPV…
WP_216928757.1	Bacillus haynesii	CYP109A6	MANSNSLQSSKHYANWIPMKEISSSNDRLFPFPIYNRIRKTSPVRYDDERKCWDIFSYEDVQFVLKNPKLFSSKRGGNMEGKSILTMDPPRHTKMRAIINKAFTPKAVKELEPHIEEVTAFLFNEAKQKDLFEVVDDLAAPLPVIIIAELLGVPSEDRLMFKHYSDILVAGAEDRSAEAAEQMYKRREEGNRFLADYFKNIIKQRKKEPKDDLISLLLQAEVDGKSLTEEELLHFCIILLVAGNETTTNLIANSVRYLTEDKAAQEAVRQNLSLVPVFVEETLRYYPPVQAIGRTAAEDIDIRGVRIEKGSTVINWVASANRDELKFDNPDSFKLDRKSNPHMSFGFGIHFCLGAPLARLEAKVALDYLLRHAYMERESSEELEAIQSPFVFGVRHLPV…
WP_268300219.1	Bacillus haynesii	CYP109A6	MANSNSLQSSKHYANWIPMKEISSSNDRLFPFPIYNRIRKTSPVRYDDERKCWDIFSYEDVQFVLKNPKLFSSKRGGNMEGKSILTMDPPRHTKMRAIINKAFTPKAVKELEPHIEEVTAFLFNEAKQKDLFEVVDDLAAPLPVIIIAELLGVPSEDRLMFKHYSDILVAGAEDRSAEAAEQMYKRREEGNRFLADYFKNIIKQRKKEPKDDLISLLLQAEVDGKSLTEEELLHFCIILLVAGNETTTNLIANSVRYLTEDKAVQEAVRQNLSLVPVFVEETLRYYPPVQAIGRTAAEDIDIRGVRIEKGSTVINWVASANRDELKFDNPDSFKLDRKSNPHMSFGFGIHFCLGAPLARLEAKVALDYLLRHAYMERESSEELEAIQSPFVFGVRHLPV…
WP_254115491.1	Bacillus haynesii	CYP109A6	MKEISSSNDRLFPFPIYNRIRKTSPVRYDDERKCWDIFSYEDVQFVLKNPKLFSSKRGGNMEGKSILTMDPPRHTKMRAIINKAFTPKAVKELEPHIEEVTAFLFNEAKQKDLFEVVDDLAAPLPVIIIAELLGVPSEDRLMFKHYSDILVAGAEDRSAEAAEQMYKRREEGNRFLADYFKNIIKQRKKEPKDDLISLLLQAEVDGKSLTEEELLHFCIILLVAGNETTTNLIANSVRYLTEDKAAQEAVRQNLSLVPVFVEETLRYYPPVQAIGRTAAEDIDIRGVRIEKGSTVINWVASANRDELKFDNPDSFKLDRKSNPHMSFGFGIHFCLGAPLARLEAKVALDYLLRHAYMERESSEELEAIQSPFVFGVRHLPVRLSQK
WP_268334297.1	Bacillus haynesii	CYP109A6	ADPPRHTKMRAIINKAFTPKAVKELEPHIEEVTAFLFNEAKQKDLFEVVDDLAAPLPVIIIAELLGVPSEDRLMFKHYSDILVAGAEDRSAEAAEQMYKRREEGNRFLADYFKNIIKQRKKEPKDDLISLLLQAEVDGKSLTEEELLHFCIILLVAGNETTTNLIANSVRYLTEDKAVQEAVRQNLSLVPVFVEETLRYYPPVQAIGRTAAEDIDIRGVRIEKGSTVINWVASANRDELKFDNPDSFKLDRKSNPHMSFGFGIHFCLGAPLARLEAKVALDYLLRHAYMERESSEELEAIQSPFVFGVRHLPVRLSQK
WP_268352710.1	Bacillus haynesii	CYP109A6	MANSNSLQSSKHYANWIPMKEISSSNDRLFPFPIYNRIRKTSPVRYDDERKCWDIFSYEDVQFVLKNPKLFSSKRGGNMEGKSILTMDPPRXLGPPRHTKMRAIINKAFTPKAVKELEPHIEEVTAFLFNEAKQKDLFDVVDDLAAPLPVIIIAELLGVPSEDRLMFKHYSDILVAGAEDRSAEAAEQMYKRREEGNRFLADYFKNIIKQRKKEPKDDLISLLLQAEVDGKSLTEEELLHFCIILLVAGNETTTNLIANSVRYLTEDKAVQEAVRQNLSLVPVFVEETLRYYPPVQAIGRTAAEDIDIRGVRIEKGSTVINWVASANRDELKFDNPDSFKLDRKSNPHMSFGFGIHFCLGAPLARLEAKVALDYLLRHAYMERESSEELEAIQSPFVFG…
WP_268351119.1	Bacillus haynesii	CYP109A6	MANSNSLQSSKHYANWIPMKEISSSNDRLFPFPIYNRIRKTSPVRYDDERKCWDIFSYEDVQFVLKNPKLFSSKRGGNMEGKSILTMDPPRHTKMRAIINKAFTPKAVKELEPHIEEVTAFLFNEAKQKDLFDVVDDLAAPLPVIIIAELLGVPSEDRLMFKHYSDILVAGAEDRSAEAAEQMYKRREEGNRFLADYFKNIIKQRKKXLFLLQAEVDGKSLTEEELLHFCIILLVAGNETTTNLIANSVRYLTEDKAVQEAVRQNLSLVPVFVEETLRYYPPVQAIGRTAAEDIDIRGVRIEKGSTVINWVASANRDELKFDNPDSFKLDRKSNPHMSFGFGIHFCLGAPLARLEAKVALDYLLRHAYMERESSEELEAIQSPFVFGVRHLPVRLSQK
WP_048622945.1	Bacillus smithii	CYP109A7	MATAKKTSYETKRYANLIPMKEIQSVQDQLFPFTIYNTLRKKTPVRYDPIRECWDVFRYEDVHFILKNPALFSSNRGIGDKRNSILIMDPPKHTKMRNLINKTFTPKAVNELSQRIQDVTTSLLDQAKEKETLEMIRDFAAPLPVIIIAEILGVPAKDRELFKNYSDILVSGAEDDSDEAFNMMMKRRREGAKFLNDYFKEIIQERQRSPKDDLISLLLAAEVDGERLKEEELLKFCILLLVAGNETTTNLIVNAVRYMVEDTNTQETVRKNFSLVPNLIEETLRFYPPIQAIGRTATADVEIGGHTIRKGSQVISWVAAANRDEQKFEQPDRFMLERHPNPHLGFGYGIHFCLGAPLARLEAKVALSVLLTTFSKLELAKHTELEPIQSPFVFGVKSF…
WP_270583571.1	Bacillus smithii	CYP109A7	MKEIQSVQDQLFPFTIYNTLRKKTPVRYDPIRECWDVFRYEDVHFILKNPTLFSSNRGIGDKRNSILIMDPPKHTKMRNLINKTFTPKAVNELSQRIQDVTTSLLDQAKEKETLEMIHDFAAPLPVIIIAELLGVPAKDRELFKNYSDILVSGAEDDSNEAFNMMMKRRREGAKFLNDYFKEIIQERQRSPKDDLISLLLAAEVDGERLKEEELLGFCILLLVAGNETTTNLIVNAVRYMVEDTNTQETVRKNLSLVPNLIEETLRFYPPIQAIGRTATADVEIGGHTIRKGSQVISWVAAANRDEQKFEQPDRFMLERHPNPHLGFGYGIHFCLGAPLARLEAKVALSVLLTTFSKLELAKHTELEPIQSPFVFGVKSFPIQFSL
EHL78009.1	Bacillus smithii 7_3_47FAA	CYP109A7	MDPPKHTKMRNLINKTFTPKAVNELSQRIQDVTTSLLDQAKEKETLEMIHDFAAPLPVIIIAELLGVPAKYRELFKNYSDILVSGAEDDSDEAFNMMMKRRREGAKFLNDYFKEIIQERQKNPKDDLISLLLAAEVDGERLKEEELLGFCILLLVAGNETTTNLIVNAVRYMVEDTNTQETVRKNLSLVPNLIEETLRFYPPIQAIGRTATADVEIGGHTIRKGSQVISWVAAANRDEQKFEQPDRFMLERHPNPHLGFGYGIHFCLGAPLARLEAKVALSVLLTTFSKLELAKHTELEPIQSPFVFGVKSFPIQFSL
WP_061408169.1	Bacillus pumilus	CYP109A8	MKVKENYINVIPMKEIRSTDDLLFPFPIYNELRAESDIRYDETRKCWDLFRYADIQSVLKQPKVFSSQRGRSTTKTSILTMDPPKHTKMRALVNKAFTPKAIKQLEDNIKDLTHDLLQQVKDQRTFDIVEDLAAPLPVMIIAELLGAEIKDRAFIKKHSDALVAGAKDESKEAIQAVVDMQKRAEEELSAYFAHLIQKRKEAPADDLISLLIQAEIDGERLTENELLGFCILLLVAGNETTTNLITNAVRLLTEQPHIAEAVRQDPSLIPQLTEETLRYYPPVQAIGRIAAEDVEIAGSKIKKGDYLINWVASANRDEQKFDDPDTFRLNRKSNPHMSFGFGIHFCLGAPLARLESNIALEVLLQSYQDITCAADQLKPIQSTFVFGVKEFPVQITRF
WP_180310668.1	Bacillus pumilus	CYP109A8	MKVKENYINVIPMKEIRSTDDLLFPFPIYNELRAESDIRYDETRKCWDLFRYADIQSVLKQPKVFSSQRGRSTTKTSILTMDPPKHTKMRALVNKAFTPKAIKQLEDNIKDLTHDLLQQVKGQRTFDIVEDLAAPLPVMIIAELLGAEIKDRAFIKKHSDALVAGAKDESKEAIQAVVDMQKRAEEELSAYFAHLIQKRKEAPADDLISLLIQADIDGERLTENELLGFCILLLVAGNETTTNLITNAVRLLTEQPHIAEAVRQDPSLIPQLTEETLRYYPPVQAIGRIAAEDVEIAGSKIKKGDYLINWVASANRDEQKFDDPDTFRLDRKSNPHMSFGFGIHFCLGAPLARLESNIALEVLLQTYQDITCAADQLKPIQSTFVFGVKEFPVQITRF
WP_058014929.1	Bacillus pumilus	CYP109A8	MKVKENYINVIPMKEIRSTDDLLFPFPIYNELRTKSDIRYDETRKCWDLFRYADIQSVLKQPKVFSSQRGRSTTKTSILTMDPPKHTKMRALVNKAFTPKAIKQLEDNIKDLTHDLLQQVKDQRTFDIVEDLAAPLPVMIIAELLGAEIKDRAFIKKHSDALVAGAKDESKEAIQAVVDMQKRAEEELSAYFAHLIQKRKEAPADDLISLLIQADIDGERLTENELLGFCILLLVAGNETTTNLITNAVRLLTEQPHIAEAVRQDPSLIPQLTEETLRYYPPVQAIGRIAAEDVEIAGSKIKKGDYLINWVASANRDEQKFDDPDTFRLDRKSNPHMSFGFGIHFCLGAPLARLESNIALEVLLQTYQDITCAADQLKPIQSTFVFGVKEFPVQITRF
WP_169057184.1	Bacillus pumilus	CYP109A8	MKVKENYINVIPMKEIRSTDDLLFPFPIYNELRAESDIRYDETRKCWDLFRYADIQSVLKQPKVFSSQRGRSTTKTSILTMDPPKHTKMRALVNKAFTPKAIKQLEDNIKDLTHDLLQQVKDQRTFDIVEDLAAPLPVMIIAELLGAEVKDRAFIKKHSDALVAGAKDESKEAIQAVVDMQKRAEEELSAYFAHLIQKRKEAPADDLISLLIQADIDGERLTENELLGFCILLLVAGNETTTNLITNAVRLLTEQPHIAEAVRQDPSLIPQLTEETLRYYPPVQAIGRIAAEDVEIAGSKIKKGDYLISWVASANRDEQKFDDPDTFRLDRKSNPHMSFGFGIHFCLGAPLARLESNIALEVLLQTYQDITCAADQLKPIQSTFVFGVKEFPVQVTRF
WP_226805293.1	Bacillus pumilus	CYP109A8	MKVKENYINVIPMKEIRSTDDLLFPFPIYNELRAQSDIRYDETRKCWDLFRYADIQSVLKQPKVFSSQRGRSTTKTSILTMDPPKHTKMRALVNKAFTPKAIKQLEDNIKDLTHDLLQQVKGQRTFDIVEDLAAPLPVMIIAELLGAEVKDRAFIKKHSDALVAGAKDESKEAIQAVVDMQKRAEEELSAYFAHLIQKRKESPADDLISLLIQAEIDGERLTENELLGFCILLLVAGNETTTNLITNAVRLLTEQPHIAEAVRQDPSLIPQLTEETLRYYPPVQAIGRIAAEDVEIAGSKIKKGDYLISWVASANRDEQKFDDPDTFRLDRKSNPHMSFGFGIHFCLGAPLARLESNIALEILLQTFQDITCAADQLKPIQSTFVFGVKEFPVQVTRF
WP_253622507.1	Bacillus pumilus	CYP109A8	MKVKENYINVIPMKEIRSTDDLLFPFPIYNELRAQSDIRYDETRKCWDLFRYADIQSVLKQPKVFSSQRGRSTTKTSILTMDPPKHTKMRALVNKAFTPKAIKQLEDNIKDLTHDLLQQVKGQRTFDIVEDLAAPLPVMIIAELLGAEVKDRAFIKKHSDALVAGAKDESKEAIQAVVDMQKRAEEELSAYFAHLIQKRKESPADDLISLLIQAEIDGERLTENELLGFCILLLVAGNETTTNLITNAVRLLTEQPHIAEAVRQDPSLIPQLTEETLRYYPPVQAIGRIAAEDVEIAGSKIKKGDYLISWVASANRDEQKFDDPDTFRLDRKSNPHMSFGFGIHFCLGAPLARLESNIALEVLLQTFQDITCAADQLKPIQSTFVFGVKEFPVQVTRF
WP_137055110.1	Bacillus pumilus	CYP109A8	MKVKENYINVIPMKEIRSTDDLLFPFPIYNELRAQSDIRYDETRKCWDLFRYADIQSVLKQPKVFSSQRGRSTTKTSILTMDPPKHTKMRALVNKAFTPKAIKQLEDNIKDLTHDLLQQVKDQRTFDIVEDLAAPLPVMIIAELLGAEVKDRAFIKKHSDALVAGAKDESKEAIQAVVDMQKRAEEELSAYFAHLIQKRKESPADDLISLLIQAEIDGERLTENELLGFCILLLVAGNETTTNLITNAVRLLTEQPHIAEAVRQDPSLIPQLTEETLRYYPPVQAIGRIAAEDVEIAGSKIKKGDYLISWVASANRDEQKFDDPDTFRLDRKSNPHMSFGFGIHFCLGAPLARLESNIALEVLLQTFQDITCAADQLKPIQSTFVFGVKEFPVQVTRF
WP_251190427.1	Bacillus pumilus	CYP109A8	MKVKENYINVIPMKEIRSTDDLLFPFPIYNELRAQSDIRYDETRKCWDLFRYADIQSVLKQPKVFSSQRGRSTTKTSILTMDPPKHTKMRALVNKAFTPKAIKQLEDNIKDLTHDLLQQVKDQRTFDIVEDLAAPLPVMIIAELLGAEVKDRAFIKKHSDALVAGAKDESKEAIQAVVDMQKRAEEELSAYFAHLIQKRKESPADDLISLLIQAEIDGERLTENELLGFCILLLVAGNETTTNLITNTVRLLTEQPHIAEAVRQDPSLIPQLTEETLRYYPPVQAIGRIAAEDVEIAGSKIKKGDYLISWVASANRDEQKFDDPDTFRLDRKSNPHMSFGFGIHFCLGAPLARLESNIALEILLQTFQDITCAADQLKPIQSTFVFGVKEFPVQVTRF
WP_106035434.1	Bacillus pumilus	CYP109A8	MKVKENYINVIPMKEIRSTDDLLFPFPIYNELRAQSDIRYDETRKCWDLFRYADIQSVLKQPKVFSSQRGRSTTKTSILTMDPPKHTKMRALVNKAFTPKAIKQLEDNIRDLTHDLLQQVKEQRTFDIVQDLAAPLPVMIIAELLGAEVKDRAFIKKHSDALVAGAKDESKEAIQAVVDMQKRAEEELSAYFAHLIQKRKESPADDLISLLIQAEIDGERLTENELLGFCILLLVAGNETTTNLITNAVRLLTEQPHIAEAVRQDPSLIPQLTEETLRYYPPVQAIGRIAAEDVEIAGSKIKKGDYLISWVASANRDEQKFDDPDTFRLDRKSNPHMSFGFGIHFCLGAPLARLESNIALEILLQTFQDITCAADQLKPIQSTFVFGVKEFPVQVTRF
WP_106032546.1	Bacillus pumilus	CYP109A8	MKVKENYINVIPMKEIRSTDDLLFPFPIYNELRAQSDIRYDETRKCWDLFRYADIQSVLKQPKVFSSQRGRSTTKTSILTMDPPKHTKMRALVNKAFTPKAIKQLEDNIKDLTHDLLQQVKEQRTFDIVQDLAAPLPVMIIAELLGAEVKDRAFIKKHSDALVAGAKDESKEAIQAVVDMQKRAEEELSAYFAHLIQKRKESPADDLISLLIQAEIDGERLTENELLGFCILLLVAGNETTTNLITNAVRLLTEQPHIAEAVRQDPSLIPQLTEETLRYYPPVQAIGRIAAEDVEIAGSKIKKGDYLINWVASANRDEQKFDDPDTFRLDRKSNPHMSFGFGIHFCLGAPLARLESNIALEILLQTFQDITCAADQLKPIQSTFVFGVKEFPVQVTRF
WP_050943946.1	Bacillus pumilus	CYP109A8	MKVKENYINVIPMKEIRSTDDLLFPFPIYNELRAQSDIRYDETRKCWDLFRYADIQSVLKQPKVFSSQRGRSTTKTSILTMDPPKHTKMRALVNKAFTPKAIKQLEDNIRDLTHDLLQQVKEQRTFDIVQDLAAPLPVMIIAELLGAEVKDRAFIKKHSDALVAGAKDESKEAIQAVVDMQKRAEEELSAYFAHLIQKRKESPADDLISLLIQAEIDGERLTENELLGFCILLLVAGNETTTNLITNAVRLLTEQPHIAEAVRQDPSLIPQLTEETLRYYPPVQAIGRIAAEDVEIAGSKIKKGDYLISWVASANRDEQKFDDPDTFRLDRKSNPHMSFGFGIHFCLGAPLARLESNIALEVLLQTFQDITCAADQLKPIQSTFVFGVKEFPVQVTRF
WP_003215542.1	Bacillus pumilus	CYP109A8	MKVKENYINVIPMKEIRSTDDLLFPFPIYNELRAQSDIRYDETRKCWDLFRYADIQSVLKQPKVFSSQRGRSTTKTSILTMDPPKHTKMRALVNKAFTPKAIKQLEDNIRDLTHDLLQQVKEQRTFDIVQDLAAPLPVMIIAELLGAEVKDRAFIKKHSDALVAGAKDESKEAIQAVVDMQKRAEEELSAYFAHLIQKRKESPADDLISLLIQAEIDGERLTENELLGFCILLLVAGNETTTNLITNAVRLLTEQPHIAEAVRQDPSLIPQLTEETLRYYPPVQAIGRIAAEDVEIAGSKIKKGDYLISWVASANRDEQKFDDPETFRLDRKSNPHMSFGFGIHFCLGAPLARLESNIALEILLQTFQDITCAADQLKPIQSTFVFGVKEFPVQVTRF
WP_044141276.1	Bacillus pumilus	CYP109A8	MKVKENYINVIPMKEIRSTDDLLFPFPIYNELRAQSDIRYDETRKCWDLFRYADIQSVLKQPKVFSSQRGRSTTKTSILTMDPPKHTKMRALVNKAFTPKAIKQLEDNIKDLTHDLLQQVKDQRTFDIAEDLAAPLPVMIIAELLGAEVKDRAFIKKHSDALVAGAKDESKEAIQAVVDMQKRAEEELSTYFAHLIQKRKESPADDLISLLIQAEIDGERLTENELLGFCILLLVAGNETTTNLITNAVRLLTEQPHIAEAVRQDPSLIPQLTEETLRYYPPVQAIGRIAAEDVEIAGSKIKKGDYLISWVASANRDEQKFDDPDTFRLDRKSNPHMSFGFGIHFCLGAPLARLESNIALEVLLQTFQDITCAADQLKPIQSTFVFGVKEFPVQVTRF
WP_065098170.1	Bacillus pumilus	CYP109A8	MKVKENYINVIPMKEIRSTDDLLFPFPIYNELRAQSDIRYDETRKCWDLFRYADIQSVLKQPKVFSSQRGRSTTKTSILTMDPPKHTKMRALVNKAFTPKAIKQLEDNIKDLTHDLLQQVKDQRTFDIAEDLAAPLPVMIIAELLGAEVKDRAFIKKHSDALVAGAKDESKEAIQAVVDMQKRAEEELSTYFAHLIQKRKESPADDLISLLIQAEIDGERLTENELLGFCILLLVAGNETTTNLITNAVRLLTEQPHIAEAVRQDPSLIPQLTEETLRYYPPVQAIGRIAAEDVEIAGSKIKKGDYLISWVASANRDEQKFDDPDMFRLDRKSNPHMSFGFGIHFCLGAPLARLESNIALEVLLQTFQDITCAADQLKPIQSTFVFGVKEFPVQVTRF
WP_106028824.1	Bacillus pumilus	CYP109A8	MKVKENYINVIPMKEIRSTDDLLFPFPIYNELRAQSDIRYDETRKCWDLFRYADIQSVLKQPKVFSSQRGRSTTKTSILTMDPPKHTKMRALVNKAFTPKAIKQLEDNIKDLTHDLLQQVKDQRTFDIAEDLAAPLPVMIIAELLGAEVKDRAFIKKHSDALVAGAKDESEEAIQAVVDMQKRAEEELSTYFAHLIQKRKESPADDLISLLIQAEIDGERLTENELLGFCILLLVAGNETTTNLITNAVRLLTEQPHIAEAVRQDPSLIPQLTEETLRYYPPVQAIGRIAAEDVEIAGSKIKKGDYLISWVASANRDEQKFDDPETFRLDRKSNPHMSFGFGIHFCLGAPLARLESNIALEILLQTFQDITCAADQLKPIQSTFVFGVKEFPVQVTRF
WP_106065416.1	Bacillus pumilus	CYP109A8	MKVKENYINVIPMKEIRSTDDLLFPFPIYNELRAQSDIRYDETRKCWDLFRYADIQSVLKQPKVFSSQRGRSTTKTSILTMDPPKHTKMRALVNKAFTPKAIKQLEDNIKDLTHDLLQQVKDQRTFDIAEDLAAPLPVMIIAELLGAEVKDRAFIKKHSDALVAGAKDESKEAIQAVVDMQKRAEEELSTYFAHLIQKRKESPADDLISLLIQAEIDGERLTENELLGFCILLLVAGNETTTNLITNAVRLLTEQPHIAEAVRQDPSLIPQLTEETLRYYPPVQAIGRIAAEDVEIAGSKIKKGDYLINWVASANRDEQKFDDPDTFRLDRKSNPHMSFGFGIHFCLGAPLARLESNIALEVLLQTFQDITCAADQLKPIQSTFVFGVKEFPVQVTRF
WP_126741850.1	Bacillus pumilus	CYP109A8	MKVKENYINVIPMKEIRSTDDLLFPFPIYNELRAQSDIRYDETRKCWDLFRYADIQSVLKQPKVFSSQRGRSTTKTSILTMDPPKHTKMRALVNKAFTPKAIKQLEDNIKDLTHDLLQQVKDQRTFDIAEDLAAPLPVMIIAELLGAEVKDRAFIKKHSDALVAGAKDESKEAIQAVVDMQKRAEEELSTYFAHLIQKRKESPADDLISLLIQAEIDGEHLTENELLGFCILLLVAGNETTTNLITNAVRLLTEQPHIAEAVRQAPSLIPQLTEETLRYYPPVQAIGRIAAEDVEIAGSKIKKGDYLISWVASANRDEQKFDDPDTFRLDRKSNPHMSFGFGIHFCLGAPLARLESNIALEVLLQTFQDITCAADQLKPIQSTFVFGVKEFPVQVTRF
WP_265208247.1	Bacillus pumilus	CYP109A8	MKVKENYINVIPMKEIRSTDDLLFPFPIYNELRAQSDIRYDETRKCWDLFRYADIQSVLKQPKVFSSQRGRSTTKTSILTMDPPKHTKMRALVNKAFTPKAIKQLEDNIKDLTHDLLQQVKDQRTFDIAEDLAAPLPVMIIAELLGAEVKDRAFIKKHSDALVAGAKDESKEAIQAVVDMQKRAEEELSTYFAHLIQKRKESPADDLISLLIQAEIDGERLTENELLGFCILLLVAGNETTTNLITNAVRLLTEQPHIAEAVRQAPSLIPQLTEEALRYYPPVQAIGRIAAEDVEIAGSKIKKGDYLISWVASANRDEQKFDDPDTFRLDRKSNPHMSFGFGIHFCLGAPLARLESNIALEVLLQTFQDITCAADQLKPIQSTFVFGVKEFPVQVTRF
WP_185108697.1	Bacillus pumilus	CYP109A8	MKVKENYINVIPMKEIRSTDDLLFPFPIYNELRAQSDIRYDETRKCWDLFRYADIQSVLKQPKVFSSQRGRSTTKTSILTMDPPKHTKMRALVNKAFTPKAIKQLEDNIKDLTHDLLQQVKDQRTFDIAEDLAAPLPVMIIAELLGAEVKDRAFIKKHSDALVAGAKDESKEAIQAVVDMQKRAEEELSTYFAHLIQKRKESPADDLISLLIQAEIDGERLTENELLGFCILLLVAGNETTTNLITNAVRLLTEQPHIAEAVRQAPSLIPQLTEETLRYYPPVQAIGRIAAEDVEIAGSKIKKGDYLINWVASANRDEQKFDDPDTFRLDRKSNPHMSFGFGIHFCLGAPLARLESNIALEVLLQTFQDITCAADQLKPIQSTFVFGVKEFPVQVTRF
WP_144493355.1	Bacillus pumilus	CYP109A8	MKVKENYINVIPMKEIRSTDDLLFPFPIYNELRAQSDIRYDETRKCWDLFRYADIQSVLKQPKVFSSQRGRSTTKTSILTMDPPKHTKMRALVNKAFTPKAIKQLEDNIKDLTHDLLQQVKDQRSFDIVEDLAAPLPVMIIAELLGAEVKDRAFIKKHSDALVAGAKDESKEAIQAVVDMQKRAEEELSTYFAHLIQKRKEAPADDLISLLIQAEIDGERLTENELLGFCILLLVAGNETTTNLITNAVRLLTEQPHIAEAVRQDPSLIPQLTEETLRYYPPVQAIGRIAAEDVEIAGSKIKKGDYLISWVASANRDEQKFDDPDTFRLDRKSNPHMSFGFGIHFCLGAPLARLESNIALEVLLQTFQDITCVADQLKPIQSTFVFGVKEFPVQVTRF
WP_113387078.1	Bacillus pumilus	CYP109A8	MKVKENYINVIPMKEIRSTDDLLFPFPIYNELRAQSDIRYDETRKCWDLFRYADIQSVLKQPKVFSSQRGRSTTKTSILTMDPPKHTKMRALVNKAFTPKAIKQLEDNIRDLTHDLLQQVKEQRTFDIVQDLAAPLPVMIIAELLGAEVKDRAFIKKHSDALVAGAKDESKEAIQAVVDMQKRAEEELSTYFAHLIQKRKESPADDLISLLIQAEIDGERLTENELLGFCILLLVAGNETTTNLITNAVRLLTEQPHIAEAVRQDPSLIPQLTEETLRYYPPVQAIGRIAAEDVEIAGSKIKKGDYLINWVASANRDEQKFDDPDTFRLDRKSNPHMSFGFGIHFCLGAPLARLESNIALEVLLQTFQDITCAADQLKPIQSTFVFVVKEFPVQVTRF
WP_144486273.1	Bacillus pumilus	CYP109A8	MKVKENYINVIPMKEIRSTDDLLFPFPIYNELRAQSDIRYDETRKCWDLFRYADIQSVLKQPKMFSSQRGRSTAKTSILTMDPPKHTKMRALVNKAFTPKAIKQLEDNIKDLTHDLLQQVKDQRTFDIVEDLAAPLPVMIIAELLGAEVKDRAFIKKHSDALVAGAKDESKEAIQAVVDMQKRAEEELSTYFAHLIQKRKEAPADDLISLLIQAEIDGERLTENELLGFCILLLVAGNETTTNLITNAVRLLTEQPHIAEAVRQDPSLIPQLTEETLRYYPPVQAIGRIAAEDVEIAGSKIKKGDYLISWVASANRDEQKFDDPDTFRLDRKSNPHMSFGFGIHFCLGAPLARLESNIALEVLLQTFQDITCVADQLKPIQSTFVFGVKEFPVQVTRF
WP_113768465.1	Bacillus pumilus	CYP109A8	MKVKENYINVIPMKEIRSTDDLLFPFPIYNELRAQSDIRYDETRKCWDLFRYADIQSVLKQPKVFSSQRGRSTTKTSILTMDPPKHTKMRALVNKAFTPKAIKQLEDNIKDLTHDLLQQVKDQRTFDIAEDLAAPLPVMIIAELLGAEVKDRAFIKKHSDALVAGAKDESKEAIQAVVDMQKRAEEELSTYFAHLIQKRKESPADDLISLLIQAEIDDEHLTENELLGFCILLLVAGNETTTNLITNAVRLLTEQPHIAEAVRQAPSLIPQLTEETLRYYPPVQAIGRIAAEDVEIAGSKIKKGDYLISWVASANRDEQKFDDPDMFRLDRKSNPHMSFGFGIHFCLGAPLARLESNIALEVLLQTFQDITCAADQLKPIQSTFVFGVKEFPVQVTRF
WP_111912771.1	Bacillus pumilus	CYP109A8	MKVKENYINVIPMKEIRSTDDLLFPFPIYNELRAQSDIRYDETRKCWDLFRYADIQSVLKQPKVFSSQRGRSTTKTSILTMDPPKHTKMRALVNKAFTPKAIKQLEDNIKDLTHDLLQQVKDQRTFDIAEDLAAPLPVMIIAELLGAEVKDRAFIKKHSDALVAGAKDESEEAIQAVVDMQKRAEEELSTYFAHLIQKRKESPADDLISLLIQAEIDGERLTENELLGFCILLLVAGNETTTNLITNAVRLLTEQPHIAEAVRQDPSLIPQLTEETLRYYPPVQAIGRIAAEDVEIAGSKIKKGDYLINWVASANRDEQKFDDPDTFRLDRKSNPHMSFGFGIHFCLGAPLARLESNIALDVLLQTFQDITCAADLLKPIQSTFVFGVKEFPVQVTRF
WP_144556921.1	Bacillus pumilus	CYP109A8	MKVKENYINVIPMKEIRSTDDLLFPFPIYNELRAQSDIRYDETRKCWDLFRYADIQSVLKQPKMFSSQRGRSTTKTSILTMDPPKHTKMRALVNKAFTPKAIKQLEDNIKDLTHDLLQQVKDQRTFDIVEDLAAPLPVMIIAELLGAEVKDRAFIKKHSDALVAGAKDESKEAIQAVVDMQKRAEEELSTYFAHLIQKRKEAPADDLISLLVQAEIDGERLTENELLGFCILLLVAGNETTTNLITNAVRLLTEQPHIAEAVRQDPSLIPQLTEETLRYYPPVQAIGRIADEDVEIAGSKIKKGDYLISWVASANRDEQKFDDPDTFRLDRKSNPHMSFGFGIHFCLGAPLARLESNIALEVLLQTFQDITCVADQLKPIQSTFVFGVKEFPVQVTRF
WP_144524361.1	Bacillus pumilus	CYP109A8	MKVKENYINVIPMKEIRSTDDLLFPFPIYNELRAQSDIRYDETRKCWDLFRYADIQSVLKQPKMFSSQRGRSTTKTSILTMDPPKHTKMRALVNKAFTPKAIKQLEDNIKDLTHDLLQQVKDQRTFDIVEDLAAPLPVMIIAELLGAEVKDRAFIKKHSDALVAGATDESKEAIQAVVDMQKRAEEELSTYFAHLIQKRNEAPADDLISLLIQAEIDGERLTENELLGFCILLLVAGNETTTNLITNAVRLLTEQPHIAEAVRQDPSLIPQLTEETLRYYPPVQAIGRIAAEDVEIAGSKIKKGDYLISWVASANRDEQKFDDPDTFRLDRKSNPHMSFGFGIHFCLGAPLARLESNIALEVLLQTFQDITCVADQLKPIQSTFVFGVKEFPVQVTRF
WP_106049538.1	Bacillus sp. NMCN6	CYP109A8	MKVKENYVNVIPMKEIRSTDDLLFPFPIYNELRAQSDIRYDETRKCWDLFRYADIQSVLKQPKVFSSQRGRSTSKTSILTMDPPKHTKMRALVNKAFTPKAIKQLEDKIKDLTHDLLQQVKDQRTFDIVQDLAAPLPVMIIAELLGAEVKDRAFIKKHSDALVAGAKDESKEAIQAVVDMQKRAEEELSAYFAHLIQIRKETPADDLISLLIQAEIDGERLTENELLGFCILLLVAGNETTTNLITNAVRLLTEQPHIAEAVRQDPSLIPQLTEETLRYYPPVQAIGRIAAEDVEIAGSTIEKGDYLISWVASANRDEQKFDDPDTFRLDRKSNPHMSFGFGIHFCLGAPLARLESNIALEILLQTFQDINCAADQLKPIQSTFVFGVKEFPVQVTRF
WP_060596527.1	Bacillus	CYP109A8	MKVKENYVNVIPMKEIRSTDDLLFPFPIYNELRAQSDMRYDETRKCWDLFRYADIQSVLKQPKVFSSQRGRSTSKTSILTMDPPKHTKMRALVNKAFTPKAIKQLEGKIKDLTHDLLQQVKDQRTFDIVQDLAAPLPVMIIAELLGAEVKDRDLIKKHSDALVAGAKDESKEAIQAVVDMQKRAEEELSAYFAHLIQKRKESPADDLISLLIQAEIDGERLTENELLGFCILLLVAGNETTTNLITNAVRLLTEQPHIAEAVRQDPSLIPQLTEETLRYYPPVQAIGRIAAEDVEIAGSKIEKGDYLISWVASANRDEQKFDDPDTFRLDRKSNPHMSFGFGIHFCLGAPLARLESNIALEVLLQTFQDITCAADQLKPIQSTFVFGVKEFPVQVTRF
WP_106055979.1	Bacillus sp. NMCN1	CYP109A8	MKVKENYVNVIPMKEIRSTDDLLFPFPIYNELRAQSDIRYDETRKCWDIFRYADIQSVLKQPKVFSSQRGRSTSKTSILTMDPPKHTKMRALVNKAFTPKAIKQLEDKIKDLTHDLLQQVKDQRTFDIVQDLAAPLPVMIIAELLGAEVKDRAFIKKHSDALVAGAKDESKEAIQAVVDMQKRAEEELSAYFAHLIQKRKDSPADDLISLLIQAEIDGERLTENELLGFCILLLVAGNETTTNLITNAVRLLTEQPHIAEAVREDPSLIPQLTEETLRYYPPVQAIGRIAAEDVEIAGSTIEKGDYLISWVASANRDEQKFDDPDTFRLDRKSNPHMSFGFGIHFCLGAPLARLESNIALEILLQTFQDITCAADQLKPIQSTFVFGVKEFPVQVIRF
WP_012010221.1	Bacillus pumilus	CYP109A8	MKVKENYINVIPMKEIRSTDDLLFPFPIYNELRAQSDIRYDETRKCWDLFRYADIQSVLKQPKVFSSQRGRSTTKTSILTMDPPKHTKMRALVNKAFTPKAIKQLEDNIRDLTHDLLQQVKDQRTFDIVQDLAAPLPVMIIAELLGAEVKDRAFIKKHSDALVAGAKDESKEAIQAVVDMQKRAEEELSAYFTHLIQKRKESPTDDLISLLIQAEIDGERLTEDELLGFCILLLVAGNETTTNLITNAVRLLTEQPHIAEAVRQDPSLIPQLTEETLRYYPPVQAIGRIAAEDVEIAGSKIKKGDYLISWVASANRDEQKFDDPDTFRLDRKSNPHMSFGFGIHFCLGAPLARLESNIALEVLLQTFQDITCVADQLKPIQSTFVFGVREFPVQVTRF
WP_144456439.1	Bacillus	CYP109A8	MKVKENYINVIPMKEIRSTDDLLFPFPIYNELRAQSDIRYDETRKCWDLFRYADIQSVLKQPKVFSSQRGRSTTKTSILTMDPPKHTKMRALVNKAFTPKAIKQLEDNIRDLTHDLLQQVKDQRTFDIVQDLAAPLPVMIIAELLGAEVKDRAFIKKHSDALVAGAKDESKEAIQAVVDMQKRAEEELSAYFTHLIQKRKESPTDDLISLLIQAEIDGERLTEDELLGFCILLLVAGNETTTNLITNAVRLLTEQPHIAEAVRQDPSLNPQLTEETLRYYPPVQAIGRIAAEDVEIAGSKIKKGDYLISWVASANRDEQKFDDPDTFRLDRKSNPHMSFGFGIHFCLGAPLARLESNIALEVLLQTFQDITCVADQLKPIQSTFVFGVKEFPVQVTRF
WP_119124983.1	Bacillus pumilus	CYP109A8	MKVKENYINVIPMKEIRSTDDLLFPFPIYNELRAQSDIRYDETRKCWDLFRYADIQSVLKQPKVFSSQRGRSTTKTSILTMDPPKHTKMRALVNKAFTPKAIKQLEDNIRDLTHDLLQQVKDQRTFDIVQDLAAPLPVMIIAELLGAEVKDRAFIKKHSDALVAGAKDESKEAIQAVVDMQKRAEEELSAYFTHLIQKRKESPTDDLISLLIQAEIDGERLTEDELLGFCILLLVAGNETTTNLITNAVRLLTEQPHIAEAVRQDPPLIPQLTEETLRYYPPVQAIGRIAAEDVEIAGSKIKKGDYLISWVASANRDEQKFDDPDTFRLDRKSNPHMSFGFGIHFCLGAPLARLESNIALEVLLQTFQDITCVADQLKPIQSTFVFGVKEFPVQVTRF
WP_216888064.1	Bacillus pumilus	CYP109A8	MKVKENYINVIPMKEIRSTDDLLFPFPIYNELRAQSDIRYDETRKCWDLFRYTDIQSVLKQPKVFSSQRGRSTTKTSILTMDPPKHTKMRALVNKAFTPKAIKQLEDNIRDLTHDLLQQVKDQRTFDIVQDLAAPLPVMIIAELLGAEVKDRAFIKKHSDALVAGAKDESKEAIQAVVDMQKRAEEELSAYFTHLIQKRKESPTDDLISLLIQAEIDGERLTEDELLGFCILLLVAGNETTTNLITNAVRLLTEQPHIAEAVRQDPSLIPQLTEETLRYSPPVQAIGRIAAEDVEIAGSKIKKGDYLISWVASANRDEQKFDDPDTFRLDRKSNPHMSFGFGIHFCLGAPLARLESNIALEVLLQTFQDITCVADQLKPIQSTFVFGVKEFPVQVTRF
WP_088000642.1	Bacillus pumilus	CYP109A8	MKVKENYINVIPMKEIRSTDDLLFPFPIYNELRAQSDIRYDETRKCWDLFRYADIQSVLKQPKVFSSQRGRSTTKTSILTMDPPKHTKMRALVNKAFTPKAIKQLEDNIRDLTHDLLQQVKDQRTFDIVQDLAAPLPVMIIAELLGAEVKDRAFIKKHSDALVAGAKDESKEAIQAVVDMQKRAEEELSAYFTHLIQKRKESPTDDLISLLIQAEIDGERLTENELLGFCILLLVAGNETTTNLITNAVRLLTEQPHIAEAARQDPSLIPQLTEETLRYYPPVQAIGRIAAEDVEIAGSKIKKGDYLISWVASANRDEQKFDDPDTFRLDRKSNPHMSFGFGIHFCLGAPLARLESNIALEVLLQTFQDITCVADQLKPIQSTFVFGVKEFPVQVTRF
WP_251184585.1	Bacillus pumilus	CYP109A8	MKVKENYINVIPMKEIRSTDDLLFPFPIYNELRAQSDIRYDETRKCWDLFRYADIQSVLKQPKVFSSQRGRSTTKTSILTMDPPKHTKMRALVNKAFTPKAIKQLEDNIRDLTHDLLQQVKDQRTFDIVQDLAAPLPVMIIAELLGAEVKDRAFIKKHSDALVAGAKDESKEAIQAVVDMQKRAEEELSAYFTHLIQKRKESPTDDLISLLIQAEIDGERLTEDELLGFCILLLVAGNETTTNLITNAVRLLTEQPHIAEAVRQDPSLNPQLTEETLRYYPPVQAIGRIAAEDVEIAGSKIKKGDYLISWVASANRDEQKFDDPDTFRLDRKSNPHMSFGFGIHFCLGAPLARLESNIALEVLLQTFQDITYVADQLKPIQSTFVFGVKEFPVQVTRF
WP_144523285.1	Bacillus pumilus	CYP109A8	MKVKENYINVIPMKEIRSTDDLLFPFPIYNELRAESDIRYDETRKCWDLFRYADIQSVLKQPKMFSSQRGRSTTKTSILTMDPPKHTKMRALVNKAFTPKAIKQLEDNIKDLTHDLLQQVKDQRTFDIVEDLAAPLPVMIIAELLGAEVKDRAFIKKHSDALVAGAKDESKEAIQAVVDMQKRAEEELSAYFTHLIQKRKAAPADDLISLLIQAEIDGERLTEDELLGFCILLLVAGNETTTNLITNAVRLLTEQPHIAEAVRQDPSLIPQLTEETLRYYPPVQAIGRIAAEDVEIAGSKIKKGDYLISWVASANRDEQKFDDPDTFRLDRKSNPHMSFGFGIHFCLGAPLARLESNIALEVLLQSFQDITCVADQLKPIQSTFVFGVKEFPVQVTRF
WP_039179209.1	Bacillus sp. WP8	CYP109A8	MKVKENYVNVIPMKEIRSTDDLLFPFPIYNELRAESDIRFDETRKCWDLFRYADIQSVLKQPKVFSSQRGRSTSKTSILTMDPPKHTKMRALVNKAFTPKAIKQLEDKIKDLTHDLLNQVKDQRTFDIVQDLAAPLPVMIIAELLGAEVQDRELIKKHSDALVAGAKDESKEAIQAVVDMQKRAEEELSVYFAQLIKKRKETPADDLISLLIQAEIDGERLTENELLGFCILLLVAGNETTTNLITNAVRLLTEQPHIAESVRQDPSLIPQLTEETLRYYPPVQAIGRIAAEDVEIAGARIEKGDYLIGWVASANRDELKFEDPDTFRLDRKSNPHMSFGFGIHFCLGAPLARLESNIALDVLLHTFQDITCAADQLKPIQSTFVFGVKEFPVQVTRF
WP_064497459.1	Bacillus safensis	CYP109A8	MKVKENYINVIPMKEIRSTDDLLFPFPIYNELRAESDIRFDETRKCWDLFRYADIQSVLKQPKVFSSQRGRSTSKTSILTMDPPKHTKMRALVNKAFTPKAIKQLEDKIKDLTHDLLNQVKDQRTFDIVQDLAAPLPVMIIAELLGAEVQDRELIKKHSDALVAGAKDESKEAIQAVVDMQKRAEEELSVYFAQLIKKRKETPADDLISLLIQAEIDGERLTENELLGFCILLLVAGNETTTNLITNAVRLLTEQPHIAESVRQDPSLIPQLTEETLRYYPPVQAIGRIAAEDVEIAGARIEKGDYLIGWVASANRDEQKFEDPDTFRLDRKSNPHMSFGFGIHFCLGAPLARLESNIALDVLLHTFQDITCAADQLKPIQSTFVFGVKEFPVQVTRF
WP_268503153.1	Bacillus safensis	CYP109A8	MKVKENYVNVIPMKEIRSTDDLLFPFPIYNELRAESDIRYDETRKCWDLFRYADIQSVLKQPKVFSSQRGRSTSKTSILTMDPPKHTKMRALVNKAFTPKAIKQLEDKIKDLTHDLLNQVKDQRTFDIVQDLAAPLPVMIIAELLGAEVQDRELIKKHSDALVAGAKDESKEAIQAVVDMQKRAEEELSVYFAHLIKKRKETPAGDLISLLIQAEIDGERLTENELLGFCILLLVAGNETTTNLITNAVRLLTEQPHIAESVRQDPSLIPQLTEETLRYYPPVQAIGRIAAEDVEIAGARIEKGDYLIGWVASANRDEQKFEDPDTFRLDRKSNPHMSFGFGIHFCLGAPLARLESNIALDVLLHTFQDITCAADQLKPIQSTFVFGVKEFPVQVTRF
WP_144494293.1	Bacillus sp. WP8	CYP109A8	MKVKENYINVIPMKEIRSTDDLLFPFPIYNELRAESDIRYDETRKCWDLFRYADIQSVLKQPKVFSSQRGRSTSKTSILTMDPPKHTKMRALVNKAFTPKAIKQLEDKIKDLTHDLLNQVKDQRTFDIVQDLAAPLPVMIIAELLGAEVQDRELIKKHSDALVAGAKDESKEAIQAVVDMQKRAEEELSVYFAQLIKKRKETPAGDLISLLIQAEIDGERLTENELLGFCILLLVAGNETTTNLITNAVRLLTEQPHIAESVRQDPSLIPQLTEETLRYYPPVQAIGRIAAEDVEIAGARIEKGDYLIGWVASANRDEQKFEDPDTFRLDRKSNPHMSFGFGIHFCLGAPLARLESNIALDVLLHTFQDITCAADQLKPIQSTFVFGVKEFPVQVTRF
WP_172881108.1	Bacillus safensis	CYP109A8	MKVKENYVNVIPMKEIRSTDDLLFPFPIYNELRAESDIRYDETRKCWDLFRYADIQSVLKQPKVFSSQRGRSTSKTSILTMDPPKHTKMRALVNKAFTPKAIKQLEDKIKDLTHDLLNQVKDQRTFDIVQDLAAPLPVMIIAELLGAEVQDRELIKKHSDALVAGAKDESKEAIQAVVDMQKRAEEELSVYFAHLIKKRKETPADDLISLLIQAEIDGERLTENELLGFCILLLVAGNETTTNLITNAVRLLTEQPHIAESVRQDPSLIPQLTEETLRYYPPVQAIGRIAAEDVEIAGARIEKGDYLISWVASANRDEQKFEDPDTFRLDRKSNPHMSFGFGIHFCLGAPLARLESNIALDVLLHTFQDITCATDQLKPIQSTFVFGVKEFPVQVTRF
WP_133744105.1	Bacillus sp. BK450	CYP109A8	MKVKENYVNVIPMKEIRSTDDLLFPFPIYNELRAESDIRYDETRKCWDLFRYADIQSVLKQPKVFSSQRGRSTSKTSILTMDPPKHTKMRALVNKAFTPKAIKQLEDKIKDLTHDLLNQVKDQRTFDIVQDLAAPLPVMIIAELLGAEVQDRELIKKHSDALVAGAKDESKEAIQAVVDMQKRAEEELSVYFAHLIKKRKETPADDLISLLIQAEIDGERLTENELLGFCILLLVAGNETTTNLITNAVRLLTEQPHIAESVRQDPSLIPQLTEETLRYYPPVQAIGRIAAEDVEIAGARIEKGDYLISWVASANRDEQKFEDPDTFRLDRKSNPHMSFGFGIHFCLGAPLARLESNIALDVLLHTFQDITCIADQLKPIQSTFVFGVKEFPVQVTRF
WP_144464576.1	Bacillus sp. WP8	CYP109A8	MKVKENYINVIPMKEIRSTDDLLFPFPIYNELRAESDIRYDETRKCWDLFRYADIQSVLKQPKVFSSQRGRSTSKTSILTMDPPKHTKMRALVNKAFTPKAIKQLEDKIKDLTHDLLNQVKDQRTFDIVQDLAAPLPVMIIAELLGAEVQDRELIKKHSDALVAGAKDESKEAIQAVVDMQKRAEEELSVYFAQLIKKRKETPADDLISLLIQAEIDGERLTENELLGFCILLLVAGNETTTNLITNAVRLLTEQPHIAESVRQDPSLIPQLTEETLRYYPPVQAIGRIAAEDVEIAGARIEKGDYLISWVASANRDELKFEDPDTFRLDRKSNPHMSFGFGIHFCLGAPLARLESNIALDVLLHTFQDITCATDQLKPIQSTFVFGVKEFPVQVIRF
WP_203128530.1	Bacillus safensis	CYP109A8	MKVKENYVNVIPMKEIRSTDDLLFPFPIYNELRAESDIRYDETRKCWDLFRYADIQSVLKQPKVFSSQRGRSTSKTSILTMDPPKHTKMRALVNKAFTPKAIKQLEDKIKDLTHDLLNQVKDQRTFDIVQDLAAPLPVMIIAELLGAEVQDRELIKKHSDALVAGAKDESKEAIQAVVDMQKRAEEELSVYFAHLIKKRKETPADDLISLLIQAEIDGERLTENELLGFCILLLVAGNETTTNLITNAVRLLTEQPHIAETVRQDPSLIPQLTEETLRYYPPVQAIGRIAAEDVEIAGARIEKGDYLISWVASANRDELKFEDPDTFRLDRKSNPHMSFGFGIHFCLGAPLARLESNIALDVLLHTFQDITCIADQLKPIQSTFVFGVKEFPVQVTRF
KLK98975.1	Bacillus pumilus	CYP109A8	MKVKENYVNVIPMKEIRSTDDLLFPFPIYNELRAESDIRYDETRKCWDLFRYADIQSVLKQPKVFSSQRGRSTSKTSILTMDPPKHTKMRALVNKAFTPKAIKQLEDKIKDLTHDLLNQVKDQRTFDIVQDLAAPLPVMIIAELLGAEVQDRELIKKHSDALVAGAKDESKEAIQAVVDMQKRAEEELSVYFAHLIKKRKETPAGDLISLLIQAEIDGERLTENELLGFCILLLVAGNETTTNLITNAVRLLTEQPHIAESVRQDPSLIPQLTEETLRYYPPVQAIGRIAAEDVEIAGARIEKGDYLIGWVASANRDEQKFEDPDTFRLDRKSNPHMSFGFGIHFCLGAPLARLESNIALDILLHTFQDITCAADQLKPIQSTFVFGVKEFPVQVTRF
WP_252056117.1	Bacillus safensis	CYP109A8	MKVKENYVNVIPMKEIRSTDDLLFPFPIYNELRAESDIRYDETRKCWDLFRYADIQSVLKQPKVFSSQRGRSTSKTSILTMDPPKHTKMRALVNKAFTPKAIKQLEDKIKDLTHDLLNQVKDQRTFDIVQDLAAPLPVMIIAELLGAEVQDRELIKKHSDALVAGAKDESKEAIQAVVDMQKRAEEELSNYFAHLIKKRKETPADDLISLLIQAEIDGERLTENELLGFCILLLVAGNETTTNLITNAVRLLTEQPHIAESVRQDPSLIPQLTEETLRYYPPVQAIGRIAAEDVEIAGARIEKGDYLISWVASANRDELKFEDPDTFRLDRKSNPHMSFGFGIHFCLGAPLARLESNIALDVLLHTFQDITCIADQLKPIQSTFVFGVKEFPVQVTRF
WP_099663419.1	Bacillus safensis	CYP109A8	MKVKENYINVIPMKEIRSTDDLLFPFSIYNELRAESDIRYDETRKCWDLFRYADIQSVLKQPKVFSSQRGRSTSKTSILTMDPPKHTKMRALVNKAFTPKAIKQLEDKIKDLTHDLLNQVKDQRTFDIVQDLAAPLPVMIIAELLGAEVQDRELIKKHSDALVAGAKDESKEAIQAVVDMQKRAEEELSIYFAHLIKKRKETPADDLISLLIQAEIDGERLTENELLGFCILLLVAGNETTTNLITNAVRLLTEQPHIAESVRQDPSLIPQLTEETLRYYPPVQAIGRIAAEDVEIAGARIEKGDYLIGWVASANRDEQKFEDPDTFRLDRKSNPHMSFGFGIHFCLGAPLARLESNIALDVLLHTFQDITCAADQLKPIQSTFVFGVKEFPVQVTRF
WP_024422654.1	Bacillus	CYP109A8	MKVKENYVNVIPMKEIRSTDDLLFPFPIYNELRAESDIRYDETRKCWDLFRYSDIQSVLKQPKVFSSQRGRSTSKTSILTMDPPKHTKMRALVNKAFTPKAIKQLEDKIKDLTHDLLNQVKDQRTFDIVQDLAAPLPVMIIAELLGAEVQDRELIKKHSDALVAGAKDESKEAIQAVVDMQKRAEEELSVYFAHLIKKRKETPADDLISLLIQAEIDGERLTENELLGFCILLLVAGNETTTNLITNAVRLLTEQPHIAESVRQDPSLIPQLTEETLRYYPPVQAIGRIAAEDVEIAGARIEKGDYLISWVASANRDEQKFEDPDTFRLDRKSNPHMSFGFGIHFCLGAPLARLESNIALDVLLHTFQDITCATDQLKPIQSTFVFGVKEFPVQVTRF
WP_034621369.1	Bacillus safensis	CYP109A8	MKVKENYVNVIPMKEIRSTDDLLFPFPIYNELRAESDIRYDETRKCWDLFRYADIQSVLKQPKVFSSQRGRSTSKTSILTMDPPKHTKMRALVNKAFTPKAIKQLEDKIKDLTHDLLNQVKDQRTFDIVQDLAAPLPVMIIAELLGAEVQDRELIKKHSDALVAGAKDESKEAIQAVVDMQKRAEEELSVYFAHLIKKRKETPADDLISLLIQAEIDGERLTENELLGFCILLLVAGNETTTNLITNAVRLLTEQPHIAESVRQDPSLIPQLTEETLRYYPPVQAIGRIAAEDVEIAGAHIEKGDYLISWVASANRDEQKFEDPDTFRLDRKSNPHMSFGFGIHFCLGAPLARLESNIALDVLLHTFQDITCATDQLKPIQSTFVFGVKEFPVQVTRF
WP_212039944.1	Bacillus safensis	CYP109A8	MKVKENYVNVIPMKEIRSTDDLLFPFSIYNELRAESDIRYDETRKCWDLFRYADIQSVLKQPKVFSSQRGRSTSKTSILTMDPPKHTKMRALVNKAFTPKAIKQLEDKIKDLTHDLLNQVKDQRTFDIVQDLAAPLPVMIIAELLGAEVQDRELIKKHSDALVAGAKDESKEAIQAVVDMQKRAEEELSVYFAHLIKKRKETPAGDLISLLIQAEIDGERLTENELLGFCILLLVAGNETTTNLITNAVRLLTEQPHIAEFVRQDPSLIPQLTEETLRYYPPVQAIGRIAAEDVEIAGARIEKGDYLIGWVASANRDEQKFEDPDTFRLDRKSNPHMSFGFGIHFCLGAPLARLESNIALDVLLHTFQDITCAADQLKPIQSTFVFGVKEFPVQVTRF
WP_268479310.1	Bacillus safensis	CYP109A8	MKVKENYVNVIPMKEIRSTDDLLFPFPIYNELRAESDIRYDETRKCWDLFRYADIQSVLKQPKVFSSQRGRSTSKTSILTMDPPKHTKMRALVNKAFTPKAIKQLEDKIKDLTHDLLNQVKDQRTFDIVQDLAAPLPVMIIAELLGAEVQDRELIKKHSDALVAGAKDESKEAIQAVVDMQKRAEEELSVYFAHLIKKRKEAPADDLISLLIQAEIDGERLTENELLGFCILLLVAGNETTTNLITNAVRLLTEQPHIAESVRQDPSLIPQLTEETLRYYPPVQAIGRIAAEDVEIAGARIEKGDYLISWVASANRDEQKFEDPDTFRLDRKSNPHMSFGFGIHFCLGAPLARLESNIALDVLLHTFQDITCATDQLKPIQSTFVFGVKEFPVQVTRF
WP_268425088.1	Bacillus safensis	CYP109A8	MKVKENYINVIPMKEIRSTDGLLFPFPIYNELRAESDIRYDETRKCWDLFRYADIQSVLKQPKVFSSQRGRSTSKTSILTMDPPKHTKMRALVNKAFTPKAIKQLEDKIKDLTHDLLNQVKDQRTFDIVQDLAAPLPVMIIAELLGAEVQDRELIKKHSDALVAGAKDESKEAIQAVVDMQKRAEEELSVYFAQLIKKRKETPADDLISLLIQAEIDGERLTENELLGFCILLLVAGNETTTNLITNAVRLLTEQPHIAESVRQDPSLIPQLTEETLRYYPPVQAIGRIAAEDVEIAGARIEKGDYLISWVASANRDELKFEDPDTFRLDRKSNPHMSFGFGIHFCLGAPLARLESNIALDVLLHTFQDITCATDQLKPIQSTFVFGVKEFPVQVIRF
WP_202738928.1	Bacillus safensis	CYP109A8	MKVKENYVNVIPMKEIRSTDDLLFPFPIYNELRAESDIRYDETRKCWDLFRYADIQSVLKQPKVFSSQRGRSTSKTSILTMDPPKHTKMRALVNKAFTPKAIKQLEDKIKDLTHDLLNQVKDQRTFDIVQDLAAPLPVMIIAELLGAEVQDRELIKKHSDALVAGAKDESKEAIQAVVDMQKRAEEELSVYFAHLIKKRKETPADDLISLLIQAEIDGERLTENELLGFCILLLVAGNETTTNLITNAVRLLTEQPHIAESVRQDPSLIPQLTEETLRYYPPVQAIGRIAAEDVEIAGAHIEKGDYLISWVASANRDEQKFEDPDTFRLDRKSNPHMSFGFGIHFCLGAPLARLESNIALDVLLHTFQDITCVADQLKPIQSTFVFGVKEFPVQVTRF
WP_044332959.1	Bacillus safensis	CYP109A8	MKVKENYVNVIPMKEIRSTDDLLFPFPIYNELRAESDIRYDETRKCWDLFRYSDIQSVLKQPKVFSSQRGRSTSKTSILTMDPPKHTKMRALVNKAFTPKAIKQLEDKIKDLTHDLLNQVKDQRTFDIVQDLAAPLPVMIIAELLGAEVQDRELIKKHSDALVAGAKDESKEAIQAVVDMQKRAEEELSVYFAHLIKKRKETPADDLISLLIQAEIDGERLTENELLGFCILLLVAGNETTTNLITNAVRLLTEQPHIAESVRQDPSLIPQLTEETLRYYPPVQAIGRIAAEDVEIAGARIEKGDYLISWVASANRDEQKFEDPDTFRLDRKSNPHMSFGFGIHFCLGAPLARLESNIALDVLLHTFQDITCIADQLKPIQSTFVFGVKEFPVQVTRF
WP_120208068.1	Bacillus safensis	CYP109A8	MKVKENYVNVIPMKEIRSTDDLLFPFPIYNELRAESDIRYDETRKCWDLFRYADIQSVLKQPKVFSSQRGRSTSKTSILTMDPPKHTKMRALVNKAFTPKAIKQLEDKIKDLTHDLLNQVKDQRTFDIVQDLAAPLPVMIIAELLGAEVQDRELIKKHSDALVAGAKDESKEAIQAVVDMQKRAEEELSVYFAHLIKKRKETPADDLISLLIQAEIDGERLTENELLGFCILLLVAGNETTTNLITNAVRLLTEQPHIAESVRQDPSLIPQLTEETLRYYPPVQAIGRIAAEDVEIAGAHIEKGDYLISWVASANRDEQKFEDPDTFRLDRKSNPHMSFGFGIHFCLGAPLARLESNIALDVLLHTFQDITCIADQLKPIQSTFVFGVKEFPVQVTRF
WP_268465490.1	Bacillus safensis	CYP109A8	MKVKENYINVIPMKEIRSTDDLLFPFPIYNELRAESDIRYDETRKCWDLFRYADIQSVLKQPKVFSSQRGRSTSKTSILTMDPPKHTKMRALVNKAFTPKAIKQLEDKIKDLTHDLLNQVKDQRTFDIVQDLAAPLPVMIIAELLGAEVQDRELIKKHSDALVAGAKDESKEAIQAVVDMQKRAEEELSIYFAHLIKKRKETPADDLISLLIQAEIDGERLTENELLGFCILLLVAGNETTTNLITNAVRLLTEQPHIAESVRQDPSLIPQLTEETLRYYPPVQAIGRIAAEDVEIAGARIEKGDYLIGWVASANRDEQKFEDPDTFRLDRKSNPHMSFGFGIHFCLGAPLARLESNIALDVLLHTFQDITCVADQLKPIQSTFVFGVKEFPVQVTRF
WP_142945762.1	Bacillus sp. SDF0016	CYP109A8	MKVKENYVNVIPMKEIRSTDDLLFPFPIYNELRAESDIRYDETRKCWDLFRYADIQSVLKQPKVFSSQRGRSTSKTSILTMDPPKHTKMRALVNKAFTPKAIKQLEDKIKDLTHDLLNQVKDQRTFDIVQDLAAPLPVMIIAELLGAEVQDRELIKKHSDALVAGAKDESKEAIQAVVDMQKRAEEELSIYFAHLIQKRKETPADDLISLLIQAEIDGERLTENELLGFCILLLVAGNETTTNLITNAVRLLTEQPHIAESVRQDPSLIPQLTEETLRYYPPVQAIGRIAAEDVEIAGARIEKGDYLISWVASANRDELKFEDPDTFRLDRKSNPHMSFGFGIHFCLGAPLARLESNIALDVLLHTFQDITCVADQLKPIQSTFVFGVKEFPVQVTRF
WP_205184669.1	Bacillus sp. PDNC022	CYP109A8	MKVKENYVNVIPMKEIRSTNDLLFPFPIYNELRAESDIRYDETRKCWDLFRYADIQSVLKQPKVFSSQRGRSTSKTSILTMDPPKHTKMRALVNKAFTPKAIKQLEDKIKDLTHDLLNQVKDQRTFDIVQDLAAPLPVMIIAELLGAEVQDRELIKKHSDALVAGAKDESKEAIQAVVDMQKRAEEELSVYFAHLIKKRKETPADDLISLLIQAEIDGERLTENELLGFCILLLVAGNETTTNLITNAVRLLTEQPHIAETVRQDPSLIPQLTEETLRYYPPVQAIGRIAAEDVEIAGARIEKGDYLISWVASANRDELKFEDPDTFRLDRKSNPHMSFGFGIHFCLGAPLARLESNIALDVLLHTFQDITCIADQLKPIQSTFVFGVKEFPVQVTRF
WP_251216702.1	Bacillus safensis	CYP109A8	MKVKENYVNVIPMKEIRSTDDLLFPFPIYNELRAESDIRYDETRKCWDLFRYADIQSVLKQPKVFSSQRGRSTSKTSILTMDPPKHTKMRALVNKAFTPKAIKQLEDKIKDLTHDLLNQVKDQRTFDIVQDLAAPLPVMIIAELLGAEVQDRELIKKHSDALVAGAKDESKEAIQAVVDMQKRAEEELSNYFAHLIKKRKETPADDLISLLIQAEIDGERLTENELLGFCILLLVAGNETTTNLITNAVRLLTEQPHIAESVRQDPSLIPQLTEETLRYYPPVQAIGRIAAEDVEIAGARIEKGDYLISWVASANRDELKFEDPDTFRLDRKSNPHMSFGFGIHFCLGAPLARLESNIALDVLLHMFQDITCVADQLKPIQSTFVFGVKEFPVQVTRF
WP_251180375.1	Bacillus safensis	CYP109A8	MKVKENYVNVIPMKEIRSTDDLLFPFPIYNELRAQSDIRYDETRKCWDLFRYADIQSVLKQPKVFSSQRGRSTSKTSILTMDPPKHTKMRALVNKAFTPKAIKQLEDKIKDLTHDLLNQVKDQRTFDIVQDLAAPLPVMIIAELLGAEVQDRELIKKHSDALVAGAKDESKEAIQAVVDMQKRAEEELSNYFAHLIKKRKETPADDLISLLIQAEIDGERLTENELLGFCILLLVAGNETTTNLITNAVRLLTEQPHIAESVRQDPSLIPQLTEETLRYYPPVQAIGRIAAEDVEIAGARIEKGDYLISWVASANRDELKFEDPDTFRLDRKSNPHMSFGFGIHFCLGAPLARLESNIALDVLLHTFQDITCIADQLKPIQSTFVFGVKEFPVQVTRF
WP_268427824.1	Bacillus safensis	CYP109A8	MKVKENYVNVIPMKEIRSTDDLLFPFPIYNELRAESDIRYDETRKCWDLFRYADIQSVLKQPKVFSSQRGRSTSKTSILTMDPPKHTKMRALVNKAFTPKAIKQLEDKIKDLTHDLLNQVKDQRTFDIVQDLAAPLPVMIIAELLGAEVQDRELIKKHSDALVAGAKDESKEAIQAVVDMQKRAEEELSNYFAHLIKKRKETPADDLISLLIQAEIDGERLTENELLGFCILLLVAGNETTTNLITNAVRLLTEQPHIAESVRQDPSLIPQLTEETLRYYPPVQAIGRIAAEDVEIAGARIEKGDYLISWVASANRDELKFEDPDTFRLDRKSNPHMSFGFGIHFCLGAPLARLESNIALDILLHTFQDITCIADQLKPIQSTFVFGVKEFPVQVTRF
WP_269773102.1	Bacillus safensis	CYP109A8	MKVKENYVNVIPMKEIRSTDDLLFPFPIYNELRAESDIRYDETRKCWDLFRYADIQSVLKQPKVFSSQRGRSTSKTSILTMDPPKHTKMRALVNKAFTPKAIKQLEDKIKDLTHDLLNQVKDQRTFDIVQDLAAPLPVMIIAELLGAEVQDRELIKKHSDALVAGAKDESKEAIQAVVDMQKRAEEELSVYFAHLIKKRKETPAGDLISLLIQAEIDGERLTENELLGFCILLLVAGNETTTNLITNAVRLLTEQPHIAESVRQDPSLIPQLTEETLRYYPPVQAIGRIAAEDVEIAGARIEKGDYLIGWVASANRDEQKFEDPDTFRLDRKSNPHMSFGFGIHFCLGTPLARLESNIALDILLHTFQDITCAADQLKPIQSTFVFGVKEFPVQVTRF
WP_126681696.1	Bacillus safensis	CYP109A8	MKVKENYVNVIPMKEIRSTDDLLFPFPIYNELRAESDIRYDETRKCWDLFRYADIQSVLKQPKVFSSQRGRSTSKTSILTMDPPKHTKMRALVNKAFTPKAIKQLEDKIKDLTHDLLNQVKDQRTFDIVQDLAAPLPVMIIAELLGAEVQDRELIKKHSDALVAGAKDESKEAIQAVVDMQKRAEEELSVYFAHLIKKRKETPAGDLISLLIQAEIDGERLTENELLGFCILLLVAGNETTTNLITNAVRLLTEQPHIAESVRQDPSLIPQLTEETLRYYPPVQAIGRIAAEDVEIAGARIEKGDYLIGWVASANRDEQKFEDPDTFRLDRKSNPHMSFGFGIHFCLGAPLARLESNIALDVLLHTFQDIICAADQLIPIQSTFVFGVKEFPVQVTRF
WP_025093141.1	Bacillus	CYP109A8	MKVKENYVNVIPMKEIRSTDDLLFPFPIYNELRAESDIRYDETRKCWDLFRYSDIQSVLKQPKVFSSQRGRSTSKTSILTMDPPKHTKMRALVNKAFTPKAIKQLEDKIKDLTHDLLNQVKDQRTFDIVQDLAAPLPVMIIAELLGAEVQDRELIKKHSDALVAGAKDESKEAIQAVVDMQKRAEEELSVYFAHLIKKRKETPADDLISLLIQAEIDGERLTENELLGFCILLLVAGNETTTNLITNAVRLLTEQPHIAESVRQDPSLIPQLTEETLRYYPPVQAIGRIAAEDVEIAGAHIEKGDYLISWVASANRDEQKFEDPDTFRLDRKSNPHMSFGFGIHFCLGAPLARLESNIALDVLLHTFQDITCATDQLKPIQSTFVFGVKEFPVQVTRF
WP_075623309.1	Bacillus safensis	CYP109A8	MKVKENYVNVIPMKEIRSTDDLLFPFPIYNELRAESDIRYDETRKCWDLFRYADIQSVLKQPKVFSSQRGRSTSKTSILTMDPPKHTKMRALVNKAFTPKAIKQLEDKIKDLTHDLLNQVKDQRTFDIVQDLAAPLPVMIIAELLGAEVQDRELIKKHSDALVAGAKDESKEAIQAVVDMQKRAEEELSVYFAHLIKKRKETPADDLISLLIQAEIDGERLTENELLGFCILLLVAGNETTTNLITNAVRLLTEQPHIAESVRQDSSLIPQLTEETLRYYPPVQAIGRIAAEDVEIAGAHIEKGDYLISWVASANRDEQKFEDPDTFRLDRKSNPHMSFGFGIHFCLGAPLARLESNIALDVLLHTFQDITCVADQLKPIQSTFVFGVKEFPVQVTRF
WP_144470813.1	Bacillus safensis	CYP109A8	MKVKENYVNVIPMKEIRSTNDLLFPFSIYNELRAESDIRYDETRKCWDLFRYADIQSVLKQPKVFSSQRGRSTSKTSILTMDPPKHTKMRALVNKAFTPKAIKQLEDKIKDLTHDLLNQVKDQRTFDIVQDLAAPLPVMIIAELLGAEVQDRELIKKHSDALVAGAKDESKEAIQAVVDMQKRAEEELSVYFAHLIKKRKETPADDLISLLIQAEIDGERLTENELLGFCILLLVAGNETTTNLITNAVRLLTEQPHIAETVRQDPSLIPQLTEETLRYYPPVQAIGRIAAEDVEIAGARIEKGDYLISWVASANRDELKFEDPDTFRLDRKSNPHMSFGFGIHFCLGAPLARLESNIALDVLLHTFQDITCIADQLKPIQSTFVFGVKEFPVQVTRF
WP_107163481.1	Bacillus sp. Nf3	CYP109A8	MKVKENYINVIPMKEIRSTDDLLFPFSIYNELRAESDIRYDETRKCWDLFRYADIQSVLKQPKVFSSQRGRSTSKTSILTMDPPKHTKMRALVNKAFTPKAIKQLEDKIKDLTHDLLNQVKDQRTFDIVQDLAAPLPVMIIAELLGAEVQDRELIKKHSDALVAGAKDESKEAIQAVVDMQKRAEEELSVYFAHLIKKRKETPAGDLISLLIQAEIDGERLTENELLGFCILLLVAGNETTTNLITNAVRLLTEQPHIAESVRQDPSLIPQLTEETLRYYPPVQAIGRIAAEDVEIAGARIEKGDYLIGWVASANRDEQKFEDPDTFRLDRKSNPHMSFGFGIHFCLGAPLARLESNIALDVLLHTFQDITCATDQLKPIQSTFVFGVKEFPVQVTRF
WP_226014552.1	Bacillus safensis	CYP109A8	MKVKENYVNVIPMKEIRSTDDLLFPFPIYNELRAESDIRYDETRKCWDLFRYSDIQSVLKQPKVFSSQRGRSTSKTSILTMDPPKHTKMRALVNKAFTPKAIKQLEDKIKDLTHDLLNQVKDQRTFDIVQDLAAPLPVMIIAELLGAEVQDRELIKKHSDALVAGAKDESKEAIQAVVDMQKRAEEELSVYFAHLIKKRKETPADDLISLLIQAEIDGERLTENELLGFCILLLVAGNETTTNLITNAVRLLTEQPHIAESVRQDPSLIPQLTEETLRYYPPVQAIGRIAAEDVEIAGAHIEKGDYLISWVASANRDEQKFEDPDTFRLDRKSNPHMSFGFGIHFCLGAPLARLESNIALDVLLHTFQDITCIADQLKPIQSTFVFGVKEFPVQVTRF
WP_212048434.1	Bacillus safensis	CYP109A8	MKVKENYVNVIPMKEIRSTDDLLFPFPIYNELRAESDIRYDETRKCWDLFRYADIQSVLKQPKVFSSQRGRSTSKTSILTMDPPKHTKMRALVNKAFTPKAIKQLEDKIKDLTHDLLNQVKDQRTFDIVQDLAAPLPVMIIAELLGAEVQDRELIKKHSDALVAGAKDESKEAIQAVVDMQKRAEEELSVYFAHLIKKRKETPADDLISLLIQAEIDGERLTENELLGFCILLLVAGNETTTNLITNAVRLLTEQPHIAESVRQDPSLIPQLTEETLRYYPPVQAIGRIAAEDVEIAGAHIKKGDYLISWVASANRDEQKFEDPDTFRLDRKSNPHMSFGFGIHFCLGAPLARLESNIALDVLLHTFQDITCIADQLKPIQSTFVFGVKEFPVQVTRF
WP_041109426.1	Bacillus safensis	CYP109A8	MKVKENYVNVIPMKEIRSTDDLLFPFPIYNELRAESDIRYDETRKCWDLFRYADIQSVLKQPKVFSSQRGRSTSKTSILTMDPPKHTKMRALVNKAFTPKAIKQLEDKIKDLTHDLLNQVKDQRTFDIVQDLAAPLPVMIIAELLGTEVQDRELIKKHSDALVAGAKDESKEAIQAVVDMQKRAEEELSVYFAHLIKKRKETPADDLISLLIQAEIDGERLTENELLGFCILLLVAGNETTTNLITNAVRLLTEQPHIAESVRQDPSLIPQLTEETLRYYPPVQAIGRIAAEDVEIAGAHIEKGDYLISWVASANRDEQKFEDPDTFRLDRKSNPHMSFGFGIHFCLGAPLARLESNIALDVLLHTFQDITCVADQLKPIQSTFVFGVKEFPVQVTRF
WP_224928626.1	Bacillus safensis	CYP109A8	MKVKENYVNVIPMKEIRSTDDLLFPFPIYNELRAESDIRYDETRKCWDLFRYADIQSVLKQPKVFSSQRGRSTSKTSILTMDPPKHTKMRALVNKAFTPKAIKQLEDKIKDLTHDLLNQVKDQRTFDIVQDLAAPLPVMIIAELLGAEVQDRELIKKHSDALVAGAKDESKEAIQAVVDMQKRAEEELSVYFAHLIKKRKETPAGDLISLLIQAEIDGERLTENELLGFCILLLVAGNETTTNLITNAVRLLTEQPHIAEFVRQDPSLIPQLTEETLRYYPPVQAIGRIAAEDVEIAGARIEKGDYLIGWVASANRDEQKFEDPDTFRLDRKSNPHMSFGFGIHFCLGAPLARLESNIALDILLHTFQDITCAADQLEPIQSTFVFGVKEFPVQVTRF
WP_048239476.1	Bacillus safensis	CYP109A8	MKVKENYVNVIPMKEIRSTDDLLFPFPIYNELRADSDIRYDETRKCWDLFRYADIQSVLKQPKVFSSQRGRSTSKTSILTMDPPKHTKMRALVNKAFTPKAIKQLEDKIKDLTHDLLNQVKDQRTFDIVQDLAAPLPVMIIAELLGAEVQDRELIKKHSDALVAGAKDESKEAIQAVVDMQKRAEEELSNYFAHLIKKRKETPADDLISLLIQAEIDGERLTENELLGFCILLLVAGNETTTNLITNAVRLLTEQPHIAESVRQDPSLIPQLTEETLRYYPPVQAIGRIAAEDVEIAGARIEKGDYLISWVASANRDEQKFEDPDTFRLDRKSNPHMSFGFGIHFCLGAPLARLESNIALDVLLHTFQDITCVADQLKPIQSTFVFGVKEFPVQVTRF
WP_254001336.1	Bacillus safensis	CYP109A8	MKVKENYVNVIPMKEIRSTDDLLFPFPIYNELRAESDIRYDETRKCWDLFRYADIQSVLKQPKVFSSQRGRSTSKTSILTMDPPKHTKMRALVNKAFTPKAIKQLEDKIKDLTHDLLNQVKDQRTFDIVQDLAAPLPVMIIAELLGAEVQDRELIKKHSDALVAGAKDESKEAIQAVVDMQKRAEEELSIYFAHLIKKRKETPADDLISLLIQAEIDGERLTENELLGFCILLLVAGNETTTNLITNAVRLLTEQPHIAESVRQDPSLIPQLTEETLRYYPPVQAIGRIAAEDVEIAGAHIEKGDYLISWVASANRDEQKFEDPDTFRLDRKSNPHMSFGFGIHFCLGAPLARLESNIALDVLLHTFQDITCIADQLKPIQSTFVFGVKEFPVQVTRF
PNU24571.1	Bacillus stratosphericus	CYP109A8	MKVKENYVNVIPMKEIRSTDDLLFPFPIYNELRAESDIRYDETRKCWDLFRYSDIQSVLKQPKVFSSQRGRSTSKTSILTMDPPKHTKMRALVNKAFTPKAIKQLEDKIKDLTHDLLNQVKDQRTFDIVQDLAAPLPVMIIAELLGAEVQDRELIKKHSDALVAGAKDESKEAIQAVVDMQKRAEEELSVYFAHLIKKRKETPTDDLISLLIQAEIDGERLTENELLGFCILLLVAGNETTTNLITNAVRLLTEQPHITESVRQDPSLIPQLTEETLRYYPPVQAIGRIAAEDVEIAGARIEKGDYLISWVASANRDELKFEDPDTFRLDRKSNPHMSFGFGIHFCLGAPLARLESNIALDVLLHTFQDITCIADQLKPIQSTFVFGVKEFPVQVTRF
WP_076841055.1	Bacillus sp. I-2	CYP109A8	MKVKENYVNVIPMKEIRSTDDLLFPFPIYNELRAESDIRYDETRKCWDLFRYADIQSVLKQPKVFSSQRGRSTSKTSILTMDPPKHTKMRALVNKAFTPKAIKQLEDKIKDLTHDLLNQVKDQRTFDIVQDLAAPLPVMIIAELLGAEVQDRELIKKHSDALVAGAKDESKEAIQAVVDMQKRAEEELSVYFAHLIKKRKETPANDLISLLIQAEIDGERLTENELLGFCILLLVAGNETTTNLITNAVRLLTEQPHIAESVRQDPSLIPQLTEETLRYYPPVQAIGRIAAEDVEIAGAHIEKGDYLISWVASANRDEQKFEDPDTFRLDRKSNPHMSFGFGIHFCLGAPLARLESNIALDVLLHTFQDITCVADQLKPIQSTFVFGVKEFPVQVTRF
WP_058837899.1	Bacillus sp. G1	CYP109A8	MKVKENYINVIPIKEIRSTDDLLFPFPIYNELRAESDIRYDETRKCWDLFRYADIQSVLKQPKVFSSQRGRSTSKTSILTMDPPKHTKMRALVNKAFTPKAIKQLEDKIKDLTHDLLNQVKDQRTFDIVQDLAAPLPVMIIAELLGAEVQDRELIKKHSDALVAGAKDESKEAIQAVVDMQKRAEEELSIYFAHLIKKRKETPAGDLISLLIQAEIDGERLTENELLGFCILLLVAGNETTTNLITNAVRLLTEQPHIAESVRQDPSLIPQLTEETLRYYPPVQAIGRIAAEDVEIAGARIEKGDYLIGWVASANRDEQKFEDPDTFRLDRKSNPHMSFGFGIHFCLGAPLARLESNIALDVLLHTFQDITCAADQLKPIQSTFVFGVKEFPVQVTRF
WP_106025065.1	Bacillus	CYP109A8	MKVKENYINVIPMKEIRSTDDLLFPFPIYNELRAESDIRYDETRKCWDLFRYADIQSVLKQPKVFSSQRGRSTSKTSILTMDPPKHTKMRALVNKAFTPKAIKQLEDKIKDLTHDLLNQVKDQRTFDIVQDLAAPLPVMIIAELLGAEVQDRELIKKHSDALVAGAKDESKEAIQAVVDMQKRAEEELSVYFAHLIKKRKETPAGDLISLLIQAEIDGERLTENELLGFCILLLVAGNETTTNLITNAVRLLTEQPHIAESVRQDPSLIPQLTEETLRYYPPVQAIGRIAAEDVEIAGARIEKGDYLIGWVASANRDEQKFEDPDTFRLDRKSNPHMSFGFGIHFCLGAPLARLESNIALDVLLHTFQDIICAADQLIPIQSTFVFGVKEFPVQVTRF
WP_268437930.1	Bacillus safensis	CYP109A8	MKVKENYINVIPMKEIRSTDGLLFPFPIYNELRAESDIRYDETRKCWDLFRYADIQSVLKQPKVFSSQRGRSTSKTSILTMDPPKPTKMRALVNKAFTPKAIKQLEDKIKDLTHDLLNQVKDQRTFDIVQDLAAPLPVMIIAELLGAEVQDRELIKKHSDALVAGAKDESKEAIQAVVDMQKRAEEELSVYFAQLIKKRKETPADDLISLLIQAEIDGERLTENELLGFCILLLVAGNETTTNLITNAVRLLTEQPHIAESVRQDPSLIPQLTEETLRYYPPVQAIGRIAAEDVEIAGARIEKGDYLISWVASANRDELKFEDPDTFRLDRKSNPHMSFGFGIHFCLGAPLARLESNIALDVLLHTFQDITCATDQLKPIQSTFVFGVKEFPVQVIRF
WP_059375501.1	Bacillus sp. AM 13	CYP109A8	MKVKENYINVIPMKEIRSTDDLLFPFSIYNELRAESDIRYDETRKCWDLFRYADIQSVLKQPKVFSSQRGRSTSKTSILTMDPPKHTKMRALVNKAFTPKAIKQLEDKIKDLTHDLLNQVKDQRTFDIVQDLAAPLPVMIIAELLGAEVQDRELIKKHSDALVAGAKDESKEAIQAVVDMQKRAEEELSIYFAHLIKKRKETPADDLISLLIQAEIDGERLTENELLGFCILLLVAGNETTTNLITNAVRLLTEQPDIAESVRQDPSLIPQLTEETLRYYPPVQAIGRIAAEDVEIAGARIEKGDYLIGWVASANRDEQKFEDPDTFRLDRKSNPHMSFGFGIHFCLGAPLARLESNIALDVLLHTFQDITCAADQLIPIQSTFVFGVKEFPVQVTRF
WP_249857305.1	Bacillus safensis	CYP109A8	MKVKENYVNVIPMKEIRSTNDLLFPFSIYNELRAESDIRYDETRKCWDLFRYADIQSVLKQPKVFSSQRGRSTSKTSILTMDPPKHTKMRALVNKAFTPKAIKQLEDKIKDLTHDLLNQVKDQRTFDIVQDLAAPLPVMIIAELLGAEVQDRELIKKHSDALVAGAKDESKEAIQAVVDMQKRAEEELSVYFAHLIKKRKETPADDLISLLIQAEIDGERLTENELLGFCILLLVAGNETTTNLITNAVRLLTEQPHIAETVRQDPSLIPQLTEETLRYYPPVQAIGRIAAEDVEIAGARIEKGDYLISWVASANRDELKFEDPDTFRLDRKSNPHMSFGFGIHFCLGAPLARLESNIALDVLLDTFQDITCIADQLKPIQSTFVFGVKEFPVQVTRF
WP_212042972.1	Bacillus safensis	CYP109A8	MKVKENYINVIPMKEIRSTDDLLFPFSIYNELRAESDIRYDETRKCWDLFRYADIQSVLKQPKVFSSQRGRSTSKTSILTMDPPKHTKMRALVNKAFTPKAIKQLEDKIKDLTHDLLNQVKDQRTFDIVQDLAAPLPVMIIAELLGAEVQDRELIKKHSDALVAGAKDESKEAIQAVVDMQKRAEEELSIYFAHLIKKRKETPADDLISLLIQAEIDGERLTENELLGFCILLLVAGNETTTNLITNAVRLLTEQSHIAESVRQDPSLIPQLTEETLRYYPPVQAIGRIAAEDVEIAGARIEKGDYLIGWVASANRDEQKFEDPDTFRLDRKSNPHMSFGFGIHFCLGAPLARLESNIALDILLHTFQDITCAADQLKPIQSTFVFGVKEFPVQVTRF
WP_125587052.1	Bacillus	CYP109A8	MKVKENYVNVIPMKEIRSTDDLLFPFPIYNELRAESDIRYDETRKCWDLFRYADIQSVLKQPKVFSSQRGRSTSKTSILTMDPPKHTKMRALVNKAFTPKAIKQLEDKIKDLTHDLLNQVKDQRTFDIVQDLAAPLPVMIIAELLGAEVQDRELIKKHSDALVAGAKDESKEAIQAVVDMQKRAEEELSVYFAHLIKKRKETPADDLISLLIQAEIDGERLTENELLGFCILLLVAGNETTTNLITNAVRLLTEQPHIAESVRQDPSLIPQLTEETLRYYPPVQAIGRIAAEDVEIAGAHIKKGDYLISWVASANRDEQKFEDPDTFRLDRKANPHMSFGFGIHFCLGAPLARLESNIALDVLLHTFQDITCATDQLKPIQSTFVFGVKEFPVQVTRF
WP_122630983.1	Bacillus	CYP109A8	MKVKENYVNVIPMKEIRSTDDLLFPFPIYNELRAESDIRYDETRKCWDLFRYADIQSVLKQPKVFSSQRGRSTSKTSILTMDPPKHTKMRALVNKAFTPKAIKQLEDKIKDLTHDLLNQVKDQRTFDIVQDLAAPLPVMIIAELLGAEVQDRELIKKHSDALVAGAKDESKEAIQAVVDMQKRAEEELSNYFAHLIKKRKETPADDLISLLIQAEIDGERLTENELLGFCILLLVAGNETTTNLITNAVRLLTEQPHIAESVRQDTSLIPQLTEETLRYYPPVQAIGRIAAEDVEIAGAHIEKGDYLISWVASANRDEQKFEDPDTFRLDRKSNPHMSFGFGIHFCLGAPLARLESNIALDVLLHTFQDITCATDQLKPIQSTFVFGVKEFPVQVTRF
WP_281236180.1	Bacillus safensis	CYP109A8	MKVKENYVNVIPMKEIRSTDDLLFPFSIYNELRAESDIRYDETRKCWDLFRYADIQSVLKQPKVFSSQRGRSTSKTSILTMDPPKHTKMRALVNKAFTPKAIKQLEDKIKDLTHHLLNQVKDQRTFDIVQDLAAPLPVMIIAELLGAEVQDRELIKKHSDALVAGAKDESKEAIQAVVDMQKRAEEELSNYFAHLIKKRKETPADDLISLLIQAEIDGERLTENELLGFCILLLVAGNETTTNLITNAVRLLTEQPHIAETVRQDPSLIPQLTEETLRYYPPVQAIGRIAAEDVEIAGARIEKGDYLISWVASANRDELKFEDPDTFRLDRKSNPHMSFGFGIHFCLGAPLARLESNIALDVLLHTFQDITCIADQLKPIQSTFVFGVKEFPVQVTRF
WP_247721525.1	Bacillus safensis	CYP109A8	MKVKENYVNVIPMKEIRSTDDLLFPFPIYNELRAESDIRYDETRKCWDLFRYSDIQSVLKQPKVFSSQRGRSTSKTSILTMDPPKHTKMRALVNKAFTPKAIKQLEDKIKDLTHDLLNQVKDQRTFDIVQDLAAPLPVMIIAELLGAEVQDRELIKKHSDALVAGAKDESKEAIQAVVDMQKRAEEELSVYFAHLIKKRKETPADDLISLLIQAEIDGERLTENELLGFCILLLVAGNETTTNLITNAVRLLTEQPHIAESVRQDPSLIPQLTEETLRYYPPVQAIGRIAAEDVEIAGAHIEKGDYLISWVASANRDEQKFEDPDTFRLDRKSNPHMSFGFGIHFCLGAPLARLESNIALDVLLHTFQDITCVTDQLKPIQSTFVFGVKEFPVQVTRF
WP_206533777.1	Bacillus sp. 3a	CYP109A8	MKVKENYVNVIPMKEIRSTDDLLFPFPIYNELRAESDIRYDETRKCWDLFRYSDIQSVLKQPKVFSSQRGRSTSKTSILTMDPPKHTKMRALVNKAFTPKAIKQLEDKIKDLTHDLLNQVKDQRTFDIVQDLAAPLPVMIIAELLGAEVQDRELIKKHSDALVAGAKDESKEAIQAVVDMQKRAEEELSVYFAHLIKKRKETPADDLISLLIQAEIDGERLTENELLGFCILLLVAGNETTTNLITNAVRLLTEQPHIAESVRQDPSLIPQLTEETLRYYPPVQAIGRIAAEDVEIAGAHIKKGDYLISWVASANRDEQKFEDPDTFRLDRKSNPHMSFGFGIHFCLGAPLARLESNIALDVLLHTFQDITCIADQLKPIQSTFVFGVKEFPVQVTRF
WP_095408756.1	Bacillus safensis	CYP109A8	MKVKENYVNVIPMKEIRSTNDLLFPFSIYNELRAESDIRYDETRKCWDLFRYADIQSVLKQPKVFSSQRGRSTSKTSILTMDPPKHTKMRALVNKAFTPKAIKQLEDKIKDLTHDLLNQVKDQRTFDIVQDLAAPLPVMIIAELLGAEVQDRELIKKHSDALVAGAKDESKEAIQAVVDMQKRAEEELSNYFAHLIKKRKETPADDLISLLIQAEIDGERLTENELLGFCILLLVAGNETTTNLITNAVRLLTEQPHIAETVRQDPSLIPQLTEETLRYYPPVQAIGRIAAEDVEIAGARIEKGDYLISWVASANRDELKFEDPDTFRLDRKSNPHMSFGFGIHFCLGAPLARLESNIALDVLLHTFQDITCIADQLKPIQSTFVFGVKEFPVQVTRF
WP_024428362.1	Bacillus safensis	CYP109A8	MKVKENYVNVIPMKEIRSTDDLLFPFPIYNELRAESDIRYDETRKCWDLFRYADIQSVLKQPKVFSSQRGRSTSKTSILTMDPPKHTKMRALVNKAFTPKAIKQLEDKIKDLTHDLLNQVKDQRTFDIVQDLAAPLPVMIIAELLGAEVQDRELIKKHSDALVAGAKDESKEAIQAVVDMQKRAEEELSVYFAHLIKKRKETPANDLISLLIQAEIDGERLTENELLGFCILLLVAGNETTTNLITNAVRLLTEQPHIAESVRQDPSLIPQLTEETLRYYPPVQAIGRIAAEDVEIAGAHIEKGDYLISWVASANRDEQKFEDPDTFRLDRKSNPHMSFGFGIHFCLGAPLARLESNIALDVLLHTFQDITCATDQLKPIQSTFVFGVKEFPVQVTRY
WP_272510987.1	Bacillus safensis	CYP109A8	MKVKENYVNVIPMKEIRSTNDLLFPFSIYNELRAESDIRYDETRKCWDLFRYADIQSVLKQPKVFSSQRGRSTSKTSILTMDPPKHTKMRALVNKAFTPKAIKQLEDKIKDLTHDLLNQVKDQRTFDIVQDLAAPLPVMIIAELLGAEVQDRELIKKHSDALVAGAKDESKEAIQAVVDMQKRAEEELSVYFAHLIKKRKETPADDLISLLIQAEIDGERLTENELLGFCILLLVAGNETTTNLITNSVRLLTEQPHIAETVRQDPSLIPQLTEETLRYYPPVQAIGRIAAEDVEIAGARIEKGDYLISWVASANRDELKFEDPDTFRLDRKSNPHMSFGFGIHFCLGAPLARLESNIALDVLLHTFQDITCIADQLKPIQSTFVFGVKEFPVQVTRF
WP_218677514.1	Bacillus sp. F2HM	CYP109A8	MKVKENYVNVIPMKEIRSTDDLLFPFPIYNELRAESDIRYDETRKCWDLFRYADIQSVLKQPKVFSSQRGRSTSKTSILTMDPPKHTKMRALVNKAFTPKAIKQLEDKIKDLTHDLLNQVKDQRTFDIVQDLAAPLPVMIIAELLGAEVQDRELIKKHSDALVAGAKDESKEAIQAVVDMQKRAEEELSVYFAHLIKKRKETPANDLISLLIQAEIDGERLTENELLGFCILLLVAGNETTTNLITNAVRLLTEQPHIAESVRQDPSLIPQLTEETLRYYPPVQAIGRIAAEDVEIAGAHIEKGDYLISWVASANRDEQKFEDPDTFRLDRKSNPHMSFGFGIHFCLGAPLARLESNIALDVLLHTFQDITCVADQLKPIQSTFVFGVKEFPVQVTRY
WP_087975915.1	Bacillus safensis	CYP109A8	MKVKENYVNVIPMKEIRSTDDLLFPFPIYNELRAESDIRYDETRKCWDLFRYADIQSVLKQPKVFSSQRGRSTSKTSILTMDPPKHTEMRALVNKAFTPKAIKQLEDKIKDLTHDLLNQVKDQRTFDIVQDLAAPLPVMIIAELLGAEVQDRELIKKHSDALVAGAKDESKEAIQAVVDMQKRAEEELSVYFAHLIKKRKETPANDLISLLIQAEIDGERLTENELLGFCILLLVAGNETTTNLITNAVRLLTEQPHIAESVRQDPSLIPQLTEETLRYYPPVQAIGRIAAEDVEIAGAHIEKGDYLISWVASANRDEQKFEDPDTFRLDRKSNPHMSFGFGIHFCLGAPLARLESNIALDVLLHTFQDITCVADQLKPIQSTFVFGVKEFPVQVTRF
WP_111292551.1	Bacillus safensis	CYP109A8	MKVKENYVNVIPMKEIRSTNDLLFPFSIYNELRAESDIRYDETRKCWDLFRYADIQSVLKQPKVFSSQRGRSTSKTSILTMDPPKHTKMRALVNKAFTPKAIKQLEDKIKELTHDLLNQVKDQRTFDIVQDLAAPLPVMIIAELLGAEVQDRELIKKHSDALVAGAKDESKEAIQAVVDMQKRAEEELSNYFAHLIKKRKETPADDLISLLIQAEIDGERLTENELLGFCILLLVAGNETTTNLITNAVRLLTEQPHIAETVRQDPSLIPQLTEETLRYYPPVQAIGRIAAEDVEIAGARIEKGDYLISWVASANRDELKFEDPDTFRLDRKSNPHMSFGFGIHFCLGAPLARLESNIALDVLLHTFQDITCIADQLKPIQSTFVFGVKEFPVQVTRF
WP_268414009.1	Bacillus safensis	CYP109A8	MKVKENYVNVIPMKEIRSTDDLLFPFPIYNELRAESDIRYDETRKCWDLFRYADIQSVLKQPKVFSSQRGRSTSKTSILTMDPPKHTKMRALVNKAFTPKAIKQLEDKIKDLTHDLLNQVKDQRTFDIVQDLAAPLPVMIIAELLGAEVQDRELIKKHSDALVAGAKDESKEAIQAVVDMQKRAEEELSVYFAHLIKKRKETPANDLISLLIQAEIDGERLTENELLGFCILLLVAGNETTTNLITNAVRLLTEQPHIAESVRQDPSLIPQLTEETLRYYPPVQAIGRIAAEDVEIAGAHIQKGDYLISWVASANRDEQKFEDPDTFRLDRKSNPHMSFGFGIHFCLGAPLARLESNIALDVLLHTFQDITCATDQLKPIQSTFVFGVKEFPVQVTRY
WP_268415130.1	Bacillus safensis	CYP109A8	MKVKENYVNVIPMKEIRSTDDLLFPFPIYNELRAESDIRYDETRKCWDLFRYADIQSVLKQPKVFSSQRGRSTSKTSILTMDPPKHTKMRALVNKAFTPKAIKQLEDKIKDLTHDLLNQVKDQRTFDIVQDLAAPLPVMIIAELLGAEVQDRELIKKHSDALVAGAKDESKEAIQAVVDMQKRAEEELSVYFAHLIKKRKETPTDDLISLLIQAEIDGERLTENELLGFCILLLVAGNETTTNLITNAVRLLTEQPHIAESIRQDPSLIPQLTEETLRYYPPVQAIGRIAAEDVEIAGAHIEKGDYLISWVASANRDEQKFEDPDTFRLDRKSNPHMSFGFGIHFCLGAPLARLESNIALDVLLHTFQDITCVTDQLKPIQSTFVFGVKEFPVQVTRF
WP_251232071.1	Bacillus safensis	CYP109A8	MKVKENYVNVIPMKEIRSTDDLLFPFPIYNELRAESDIRYDETRKCWDLFRYADIQSVLKQPKVFSSQRGRSTSKTSILTMDPPKHTKMRALVNKAFTPKAIKQLEDKIKDLTHDLLNQVKDQRTFDIVQDLAAPLPVMIIAELLGAEVQDRELIKKHSDALVAGAKDESKEAIQAVVDMQKRAEEELSIYFAHLIKKRKETPADDLISLLIQAEIDGERLTENELLGFCILLLVAGNETTTNLITNAVRLLTEQPHIAESVRQDPSLIPQLTEETLRYYPPVQAIGRIAAEDVEIAGAHIQKGDYLISWVASANRDEQKFEDPDTFRLDRKSNPHMSFGFGIHFCLGAPLARLESNIALDVLLHTFQDITCVAEQLKPIQSTFVFGVKEFPVQVTRF
WP_254805703.1	Bacillus safensis	CYP109A8	MKVKENYVNVIPMKEIRSTDDLLFPFPIYNELRAESDIRYDKTRKCWDLFRYADIQSVLKQPKVFSSQRGRSTSKTSILTMDPPKHTKMRALVNKAFTPKAIKQLEDKIKDLTHDLLNQVKDQRTFDIVQDLAAPLPVMIIAELLGAEVQDRELIKKHSDALVAGAKDESKEAIQAVVDMQKRAEEELSVYFAHLIKKRKETPANDLISLLIQAEIDGERLTENELLGFCILLLVAGNETTTNLITNAVRLLTEQPHIAESVRQDPSLIPQLTEETLRYYPPVQAIGRIAAEDVEIAGAHIEKGDYLISWVASANRDEQKFEDPDTFRLDRKSNPHMSFGFGIHFCLGAPLARLESNIALDVLLHTFQDITCATDQLKPIQSTFVFGVKEFPVQVTRY
WP_260773790.1	Bacillus safensis	CYP109A8	MKVKENYINVIPMKEIRSTDDLLFPFPIYNELRAESDIRYDETRKCWDLFRYADIQSVLKQPKVFSSQRGRSTSKTSILTMDPPKHTKMRALVNKAFTPKAIKQLEDKIKDLTHHLLNQVKDQRTFDIVQYLAAPLPVMIIAELLGAEVQDRELIKKHSDALVAGAKDESKEAIQAVVDMQKRAEEELSVYFAHLIKKRKETPAGDLISLLIQAEIDGERLTENELLGFCILLLVAGNETTTNLITNAVRLLTEQPHIAESVRQDPSLIPQLTEETLRYYPPVQAIGRIAAEDVEIAGARIEKGDYLIGWVASANRDEQKFEDPDTFRLDRKSNPHMSFGFGIHFCLGAPLARLESNIALDVLLHTFQDIICAADQLIPIQSTFVFGVKEFPVQVTRF
MBY0190904.1	Bacillus aerophilus	CYP109A8	MKVKENYVNVIPMKEIRSTDDLLFPFPIYNELRAESDIRYDETRKCWDLFRYADIQSVLKQPKVFSSQRGRSTSKTSILTMDPPKHTKMRALVNKAFTPKAIKQLEDKIKDLTHDLLNQVKDQRTFDIVQDLAAPLPVMIIAELLGAEVQDRELIKKHSDALVAGAKDESKEAIQAVVDMQKRAEEELSIYFAHLIKKRKETPADDLISLLIQAEIDGERLTENELLGFCILLLVAGNETTTNLITNAVRLLTEQPHIAESVRQDPSLIPQLTEETLRYYPPVQAIGRIAAEDVEIAGAHIQKGDYLISWVASANRDEQKFEDPDTFRLDRKSNPHMSFGFGIHFCLGAPLARLESNIALDVLLQTFQDITCATDQLKPIQSTFVFGVKEFPVHVTRF
WP_070326580.1	Bacillus	CYP109A8	MKVKENYVNVIPMKEIRSTDDLLFPFPIYNELRAESDIRYDETRKCWDLFRYADIQSVLKQPKVFSSQRGRSTSKTSILTMDPPKHTKMRALVNKAFTPKAIKQLEDKIKDLTHDLLNQVKDQRTFDIVQDLAAPLPVMIIAELLGAEVQDRELIKKHSDALVAGAKDESKEAIQAVVDMQKRAEEELSIYFAHLIKKRKETPADDLISLLIQAEIDGERLTENELLGFCILLLVAGNETTTNLITNAVRLLTEQPHIAESVRQDPSLIPQLTEETLRYYPPVQAIGRIAAEDVEIAGAHIQKGDYLISWVASANRDEQKFEDPDTFRLDRKSNPHMSFGFGIHFCLGAPLARLESNIALDVLLHTFQDITCVAEQLKPIQSTFVFGVKEFPVHVTRF
WP_267587529.1	Bacillus safensis	CYP109A8	MKVKENYVNVIPMKEIRSTDDLLFPFPIYNELRAESDIRYDETRKCWDLFRYADIQSVLKQPKVFSSQRGRSTSKTSILTMDPPKHTKMRALVNKAFTPKAIKQLEDKIKDLTHDLLNQVKDQRTFDIVQDLAAPLPVMIIAELLGAEVQDRDLIKKHSDALVAGAKDESKEAIQAVVDMQKRAEEELSIYFAHLIKKRKETPSDDLISLLIQAEIDGERLTENELLGFCILLLVAGNETTTNLITNAVRLLTEQPHIAESVRQDPSLIPQLTEETLRYYPPVQAIGRIAAEDVEIAGAHIQKGDYLISWVASANRDEQKFEDPDTFRLDRKSNPHMSFGFGIHFCLGAPLARLESNIALDVLLHTFQDITCVADQLKPIQSTFVFGVKEFPVQVTRF
WP_034280658.1	Bacillus safensis	CYP109A8	MKVKENFVNVIPMKEIRSTDDLLFPFPIYNELRAESDIRYDETRKCWDLFRYADIQSVLKQPKVFSSQRGRSTSKTSILTMDPPKHTKMRALVNKAFTPKAIKQLEDKIKDLTHDLLNQVKDQRTFDIVQDLAAPLPVMIIAELLGAEVQDRELIKKHSDALVAGAKDESKEAIQAVVDMQKRAEEELSIYFAHLIKKRKETPADDLISLLIQAEIDGERLTENELLGFCILLLVAGNETTTNLITNAVRLLTEQPHIAESVRQDPSLIPQLTEETLRYYPPVQAIGRIAAEDVEIAGAHIQKGDYLISWVASANRDEQKFEDPDTFRLDRKSNPHMSFGFGIHFCLGAPLARLESNIALDVLLHTFQDITCVAEQLKPIQSTFVFGVKEFPVQVTRF
WP_252049490.1	Bacillus safensis	CYP109A8	MKVKENYVNVIPMKEIRSTDDLLFPFPIYNELRAESDIRYDETRKCWDLFRYADIQSVLKQPKVFSSQRGRSTSKTSILTMDPPKHTKMRALVNKAFTPKAIKQLEDKIKDLTHDLLNQVKDQRTFDIVQDLAAPLPVMIIAELLGAEVQDRELIKKHSDALVAGAKDESKEAIQAVVDMQKRAEEELSIYFAHLIKKRKETPADDLISLLIQAEIDGERLTENELLGFCILLLVAGNETTTNLITNAVRLLTEQPHIAESVRLDPSLIPQLTEETLRYYPPVQAIGRIAAEDVEIAGAHIQKGDYLISWVASANRDEQKFEDPDTFRLDRKSNPHMSFGFGIHFCLGAPLARLESNIALDVLLHTFQDITCVAEQLKPIQSTFVFGVKEFPVQVTRF
WP_265193032.1	Bacillus safensis	CYP109A8	MKVKENYVNVIPMKEIRSTDDLLFPFPIYNELRAESDIRYDETRKCWDLFRYADIQSVLKRPKVFSSQRGRSTSKTSILTMDPPKHTKMRALVNKAFTPKAIKQLEDKIKDLTHDLLNQVKDQRTFDIVQDLAAPLPVMIIAELLGAEVQDRELIKKHSDALVAGAKDESKEAIQAVVDMQKRAEEELSVYFTHLIKKRKETPANDLISLLIQAEIDGERLTENELLGFCILLLVAGNETTTNLITNAVRLLTEQPHIAESVRQDPSLIPQLTEETLRYYPPVQAIGRIAAEDVEIAGAHIEKGDYLISWVASANRDEQKFEDPDTFRLDRKSNPHMSFGFGIHFCLGAPLARLESNIALDVLLHTFQDITCVADQLKPIQSTFVFGVKEFPVQVTRY
WP_046311416.1	Bacillus safensis	CYP109A8	MKVKENYVNVIPMKEIRSTDDLLFPFPIYNELRAESDIRYDETRKCWDLFRYADIQSVLKQPKVFSSQRGRSTSKTSILTMDPPKHTKMRALVNKAFTPKAIKQLEDKIKDLTHDLLNQVKDQRTFDIVQDLAAPLPVMIIAELLGAEVQDRELIKKHSDALVAGAKDESKEAIQAVVDMQKRAEEELSIYFAHLIKKRKETPADDLISLLIQAEIDGERLTENELLGFCILLLVAGNETTTNLITNAVRLLTEQPHIAESVRQDPSLIPQLTEETLRYYPPVQAIGRIAAEDVEIAGAHIQKGDYLISWVASANRDEQKFEDPDTFRLDRKSNPHMSFGFGIHFCLGAPLARLESNIALDVLLQTFQDITCATDQLKPIQSTFVFGIKEFPVHVTRF
WP_061109238.1	Bacillus safensis	CYP109A8	MKVKENYVNVIPMKEIRSTDDLLFPFPIYNELRAESDIRYDETRKCWDLFRYADIQSVLKQPKVFSSQRGRSTSKTSILTMDPPKHTKMRALVNKAFTPKAIKQLEDKIKDLTHDLLNQVKDQRTFDIVQDLAAPLPVMIIAELLGAEVQDRELIKKHSDALVAGAKDESKEAIQAVVDMQKRAEEELSIYFAHLIKKRKETPADDLISLLIQAEIDGERLTENELLGFCILLLVAGNETTTNLITNAVRLLTEQPHIAESVRLDPSLIPQLTEETLRYYPPVQAIGRIAAEDVEIAGAHIQKGDYLISWVASANRDEQKFEDPDTFRLDRKSNPHMSFGFGIHFCLGAPLARLESNIALDVLLQTFQDITCATDQLKPIQSTFVFGVKEFPVHVTRF
MBK4211886.1	Bacillus pumilus	CYP109A8	MKVKENYVNVIPMKEIRSTDDLLFPFPIYNELRAESDIRYDETRKCWDLFRYADIQSVLKQPKVFSSQRGRSTSKTSILTMDPPKHTKMRALVNKAFTPKAIKQLEDKIKDLTHNLLNQVKDQRTFDIVQDLAAPLPVMIIAELLGAEVQDRELIKKHSDALVAGAKDESKEAIQAVVDMQKRAEEELSNYFAHLIKKRKETPADDLISLLIQAEIDGERLTENELLGFCILLLVAGNETTTNLITNAVRLLTEQPHIAESVRQDPSLIPQLTEETLRYYPPVQAIGRIAAEDVEIAGAHIQKGDYLISWVASANRDEQKFEDPDTFRLDRKSNPHMSFGFGIHFCLGAPLARLESNIALDVLLHTFQDITCVAEQLKPIQSTFVFGVKEFPVHVTRF
WP_041117670.1	Bacillus safensis	CYP109A8	MKVKENYVNVIPMKEIRSTDDLLFPFPIYNELRAESDIRYDETRKCWDLFRYADIQSVLKQPKVFSSQRGRSTSKTSILTMDPPKHTKMRALVNKAFTPKAIKQLEDKIKDLTHDLLNQVKDQRTFDIVQDLAAPLPVMIIAELLGAEVQDRELIKKHSDALVAGAKDESKEAIQAVVDMQKRAEEELSIYFAHLIKKRKETPADDLISLLIQAEIDGERLTENELLGFCILLLVAGNETTTNLITNAVRLLTEQPHIAESVRLDPSLIPQLTEETLRYYPPVQAIGRIAAEDVEIAGAHIQKGDYLISWVASANRDEQKFEDPDTFRLDRKSNPHMSFGFGIHFCLGAPLARLESNIALDVLLHTFQDITCVAEQLKPIQSTFVFGVKEFPVHVTRF
WP_176967058.1	Bacillus sp. 8A6	CYP109A8	MKVKENYVNVIPMKEIRSTDDLLFPFPIYNELRAESDIRYDKTRKCWDLFRYADIQSVLKQPKVFSSQRGRSTSKTSILTMDPPKHTKMRALVNKAFTPKAIKQLEDKIKDLTHDLLNQVKDQRTFDIVQDLAAPLPVMIIAELLGAEVQDRELIKKHSDALVAGAKDESKEAIQAVVDMQKRAEEELSVYFAHLIKKRKETPANDLISLLIQAEIDGDRLTENELLGFCILLLVAGNETTTNLITNAVRLLTEQPHIAESVRQDPSLIPQLTEETLRYYPPVQAIGRIAAEDVEIAGAHIEKGDYLISWVASANRDEQKFEDPDTFRLDRKSNPHMSFGFGIHFCLGAPLARLESNIALDVLLHTFQDITCVAEQLKPIQSTFVFGVKEFPVHVTRF
WP_106047916.1	Bacillus	CYP109A8	MKVKENYVNVIPMKEIRSTDDLLFPFPIYNELRAQSDMRYDETRKCWDLFRYADIQSVLKQPKVFSSQRGRSTSKTSILTMDPPKHTKMRALVNKAFTPKAIKQLEGKIKDLTHDLLQQVKDQRTFDIVQDLAAPLPVVIIAELLGAEVKDRDLIKKHSDALVAGAKDESKEAIQAVVDMQKRAEEELSAYFAHLIQKRKESPADDLISLLIQAEIDGERLTENELLGFCILLLVAGNETTTNLITNAVRLLTEQPHIAEAVRQDPSLIPQLTEETLRYYPPVQAIGRIAAEDVEIAGSKIEKGDYLISWVASANRDEQKFDDPDTFRLDRKSNPHMSFGFGIHFCLGAPLARLESNIALEVLLQTFQDITCAADQLKPIQSTFVFGVKEFPVQVTRF
WP_106042154.1	unclassified Bacillus	CYP109A8	MKVKENYVNVIPMKEIRSTDDLLFPFPIYNELRAQSDMRYDETRKCWDLFRYADIQSVLKQPKVFSSQRGRSTSKTSILTMDPPKHTKMRALVNKAFTPKAIKQLEGKIKDLTHDLLQQVKDQRTFDIVQDLAAPLPVMIIAELLGAEVKDRDLIKKHSDALVAGAKDESKEAIQAVVDMQKRAEEELSAYFAHLIQKRKESPADDLISLLIQSEIDGERLTENELLGFCILLLVAGNETTTNLITNAVRLLTEQPHIAEAVRQDPSLIPQLTEETLRYYPPVQAIGRIAAEDVEIAGSKIEKGDYLISWVASANRDEQKFDDPDTFRLDRKSNPHMSFGFGIHFCLGAPLARLESNIALEVLLQTFQDITCAADQLKPIQSTFVFGVKEFPVQVTRF
WP_066030787.1	Bacillus pumilus	CYP109A8	MKVKENYVNVIPMKEIRSTDDLLFPFPIYNELRAQSDMRYDETRKCWDLFRYADIQSVLKQPKVFSSQRGRSTSKTSILTMDPPKHTKMRALVNKAFTPKAIKQLEGKIKDLTHDLLQQVKDQRTFDIVQDLAAPLPVMIIAELLGAEVKDRDLIKKHSDALVAGAKDESKEAIQAVVDMQKRAEEELSAYFAHLIQKRKESPADDLISLLIQAEIDGERLTENELLGFCILLLVAGNETTTNLITNAVRLLTEQPHIAEAVRQDRSLIPQLTEETLRYYPPVQAIGRIAAEDVEIAGSKIEKGDYLISWVASANRDEQKFDDPDTFRLDRKSNPHMSFGFGIHFCLGAPLARLESNIALEVLLQTFQDITCAADQLKPIQSTFVFGVKEFPVQVTRF
WP_268443554.1	Bacillus pumilus	CYP109A8	MQSVLKQPKVFSSQRGRSTSKTSILTMDPPKHTKMRALVNKAFTPKAIKQLEGKIKDLTHDLLQQVKDQRTFDIVQDLAAPLPVMIIAELLGAEVKDRDLIKKHSDALVAGAKDESKEAIQAVVDMQKRAEEELSAYFAHLIQKRKESPADDLISLLIQAEIDGERLTENELLGFCILLLVAGNETTTNLITNAVRLLTEQPHIAEAVRQDRSLIPQLTEETLRYYPPVQAIGRIAAEDVEIAGSKIEKGDYLISWVASANRDEQKFDDPDTFRLDRKSNPHMSFGFGIHFCLGAPLARLESNIALEVLLQTFQDITCAADQLKPIQSTFVFGVKEFPVQVTRF
WP_106072805.1	Bacillus sp. GBSW19	CYP109A8	MKVKENYVNVIPMKEIRSTDDLLFPFPIYKELRAQSDMRYDETRKCWDLFRYADIQSVLKQPKVFSSQRGRSTSKTSILTMDPPKHTKMRALVNKAFTPKAIKQLEGKIKDLTHDLLQQVKDQRTFDIVQDLAAPLPVMIIAELLGAEVKDRDLIKKHSDALVAGAKDESKEAIQAVVDMQKRAEEELSAYFAHLIQKRKESPADDLISLLIQAEIDGERLTENELLGFCILLLVAGNETTTNLITNAVRLLTEQPHIAEAVRQDRSLIPQLTEETLRYYPPVQAIGRIAAEDVEIAGSKIEKGDYLISWVASANRDEQKFDDPDTFRLDRKSNPHMSFGFGIHFCLGAPLARLESNIALEVLLQTFQDITCAADQLKPIQSTFVFGVKEFPVQVTRF
WP_034660894.1	Bacillus	CYP109A8	MKVKENYVNVIPMKEIRSTDDLLFPFPIYNELRAQSDMRYDETRKCWDLFRYADIQSVLKQPKVFSSQRGRSTSKTSILTMDPPKHTKMRALVNKAFTPKAIKQLEGKIKDLTHDLLQQVKDQRTFDIVQDLAAPLPVMIIAELLGAEVKDRELIKKHSDALVAGAKDESKEAIQAVVDMQKRAEEELSSYFAHLIQKRKDSPADDLISLLIQAEIDGERLTENELLGFCILLLVAGNETTTNLITNAVRLLTEQPHIAEAVRQDLSLIPQLTEETLRYYPPVQAIGRIAAEDVEIAGSKIEKGDYLISWVASANRDEQKFDDPDTFRLDRKSNPHMSFGFGIHFCLGAPLARLESNIALEVLLQTFQDITCAADQLKPIQSTFVFGVKEFPVQVTRF
WP_095285273.1	unclassified Bacillus	CYP109A8	MKVKENYVNVIPMKEIRSTDDLLFPFPIYNELRAQSDMRYDETRKCWDLFRYADIQSVLKQPKVFSSQRGRSTSKTSILTMDPPKHTKMRALVNKAFTPKAIKQLEGKIKDLTHDLLQQVKDQRTFDIVQDLAAPLPVMIIAELLGAEVKDRELIKKHSDALVAGAKDESKEAIQAVVDMQKRAEEELSAYFAHLIQKRKDSPADDLISLLIQSEIDGERLTENELLGFCILLLVAGNETTTNLITNAVRLLTEQPHIAEAVRQDLSLIPQLTEETLRYYPPVQAIGRIAAEDVEIAGSKIEKGDYLISWVASANRDEQKFDDPDTFRLDRKSNPHMSFGFGIHFCLGAPLARLESNIALEVLLQTFQDITCAADQLKPIQSTFVFGVKEFPVQVTRF
UYO37136.1	Bacillus zhangzhouensis	CYP109A8	MKVKENYVNVIPMKEIRSADDLLFPFPIYNELRAENDIRYDETRKCWDLFRYADIQSVLKQPKMFSSQRGRSTSKTSILTMDPPKHTKMRALVNKAFTPKAVKQLEDKIKDLTHDLLNQVKDQRTFDIVQDLAAPLPVMIIAELLGAEVQDRELIKKHSDALVAGAKDESKEAIQAVIDMQKRAEEELSIYFAHLIQKRKETPADDLISLLIQAEIDGERLTENELLGFCILLLVAGNETTTNLITNAVRLLTEQPYIAESVRQDPSLIPQLTEETLRYYPPVQAIGRIAAEDVEIAGARIEKGDYLISWVASANRDEQKFEDPDTFRLDRKSNPHMSFGFGIHFCLGAPLARLESNIALDVLLHTFQDITCVADQLKPIQSTFVFGVKEFPVQVTCF
WP_117730538.1	Bacillus pumilus	CYP109A8	MKVKENYVNVIPMKEIRSTDDLLFPFPIYNELRAQSDIRYDETRKCWDLFRYADIQSVLKQPKVFSSQRGRSTSKTSILTMDPPKHTKMRALVNKAFTPKAIKQLEGKIKDLTLDLLHQVKDQRTFDIVQDLAAPLPVMIIAELLGAEVKDRELIKKHSDALVAGAKDESKEAIQAVVDMQKRAEEELSAYFAHLIQKRKESPANDLISLLIQAEIDGERLTENELLGFCILLLVAGNETTTNLITNAVRLLTEQPHITELVRQDPSLIPQLTEETLRYYPPVQAIGRIAAEDVEIAGSKVEKGDYLISWVASANRDEQKFEDPDTFRLDRKSNPHMSFGFGIHFCLGAPLARLESNIALEVLLQTFQDISCVAEQLKPIQSTFVFGVKEFPVQVTRF
WP_065214743.1	Bacillus safensis	CYP109A8	MKVKVNYVNVIPMKEIRSPDDLLFPFPIYNELRAESDIRYDETRKCWDLFRYADIQSVLKQPKVFSSQRGRSTSKTSILTMDPPKHTKMRALVNKAFTPKAIKQLEDKIKDLTHDLLNQVKDQRTFDIVQDLAAPLPVMIIAELLGAEVQDRELIKKHSDALVAGAKDESKEAIQAVVDMQKRAEEELSIYFAHLIKKRKETPADDLISLLIQAEIDGERLTENELLGFCILLLVAGNETTTNLITNAVRLLTEQPHIAESVRQDPSLIPQLTEETLRYYPPVQAIGRIAAEDVEIAGAHIQKGDYLISWVASANRDEQKFEDPDTFRLDRKSNPHMSFGFGIHFCLGAPLARLESNIALDVLLHTFQDITCVAEQLKPIQSTFVFGVKEFPVHVTRF
WP_060697028.1	Bacillus australimaris	CYP109A8	MKVKENYVNVIPMKEIRSTDDLLFPFPIYNELRAQSDIRYDETRKCWDLFRYADIQSVLKQPKVFSSQRGRSTSKTSILTMDPPKHTKMRALVNKAFTPKAIKQLEDKIKDLTHHLLNQVKDQRTFDIVQDLAAPLPVMIIAELLGAEVQDRELIKKHSDSLVAGAKDESKEAIQAVVDMQKRAEEELSIYFAHLIQKRKEAPADDLISLLIQAEIDGERLTENELLGFCILLLVAGNETTTNLITNAVRLLTEQPQIAEAVRQDPSLVPQLTEETLRYYPPVQAIGRIAAEDVEIAGSRIEKGDYLISWVASANRDEQKFEDPDTFRLDRKSNPHMSFGFGIHFCLGAPLARLESNIALDVLLHTFQDITCAADQLKPIQSTFVFGVKEFPVQVTRF
GLF91581.1	Bacillus safensis	CYP109A8	MKVKENYVNVIPMKEIRSTDDLLFPFSIYNELRVQSDIRYDETRKCWDLFRYADIQSVLKQPKVFSSQRGRSTSKTSILTMDPPKHTKMRALVNKAFTPKAIKQLEDKIKDLTHHLLNQVKDQRTFDIVQDLAAPLPVMIIAELLGAEVQDRELIKKHSDALVAGAKDESKEAIQAVVDMQKRAEEELSIYFAHLIKKRKEAPADDLISLLIQAEIDGERLTENELLGFCILLLVAGNETTTNLITNAVRLLTEQPQIAESVRQDPSLIPQLTEETLRYYPPVQAIGRIAAEDVEVAGSHIKKGDYLISWVASANRDEQKFEDPNTFRLDRKSNPHMSFGFGIHFCLGAPLARLESNIALDVLLHTFQDITCVADQLKPIQSTFVFGVKEFPVQVTRF
WP_191095695.1	Bacillus sp. 28A-2	CYP109A8	MKVKENYVNVIPMKEIRSTDDLLFPFPIYNDLRAQSDLRYDETRKCWDLFRYADIQSVLKQPKVFSSQRGRSTSKTSILTMDPPKHTKMRALVNKAFTPKAIKQLEEKIKDLTHDLLKQVKDQRTFDIVQDLAAPLPVMIIAELLGAEVEDRELIKKHSDALVAGAKDESAQAIQAVVDMQKRAEEELSVYFAHLIQKRKETPADDLISLLIQAEIDGERLTENELLGFCILLLVAGNETTTNLITNAVRLLTEQPHIAESVRQDPSLIPQLTEETLRYYPPVQAIGRIAAEDVEIAGSRIEKGDYLISWVASANRDERKFEDPDTFRLDRKSNPHMSFGFGIHFCLGAPLARLESHIALDVLLHTFQDITCAAEKLKPIQSTFVFGVKEFPVQVTRF
WP_099727864.1	Bacillus	CYP109A8	MKVKENYVNVIPMKEIRSTDDLLFPFPIYNDLRAQGDIRYDETRKCWDLFRYADIQSVLRQPKVFSSQRGRSTSKTSILTMDPPKHTKMRALVNKAFTPKAIKQLEEKIKDLTHDLLKQVKDQRTFDMVQDLAAPLPVMIIAELLGAEVKDRELIKKHSDALVAGAKDESEEAIQAVVDMQKRAEEELSVYFAHLIQKRKETPADDLISLLIQAEIDGERLTENELLGFCILLLVAGNETTTNLITNAVRLLTEQPHIAESVRQDPSLIPQLTEETLRYYPPVQAIGRIAAEDVEIAGSRIEKGDYLISWVASANRDERKFEDPDTFRLDRKSNPHMSFGFGIHFCLGAPLARLECNIALDILLHTFQEITCAADRLNPIQSTFVFGVKEFPVQVTRC
WP_034319327.1	Bacillus zhangzhouensis	CYP109A8	MKVKENYVNVIPMKEIRSTDDLLFPFPIYNDLRAHGDIRYDETRKCWDLFRYADIQSVLRQPKVFSSQRGRSTSKTSILTMDPPKHTKMRALVNKAFTPKAIKQLEDKIKDLTHDLLKQVKDQRTFDMVQDLAAPLPVMIIAELLGAEVKDRELIKKHSDALVAGAKDDSEEAIQTVVEMQKRAEEELSVYFAHLIQKRKETPADDLISLLIQAEIDGERLTENELLGFCILLLVAGNETTTNLITNAVRLLTEQPHIAESVRQDPSLIPQLTEETLRYYPPVQAIGRIAAEDVEIAGSRIEKGDYLITWVASANRDERKFEDPDTFRLDRKSNPHMSFGFGIHFCLGAPLARLESNIALDILLNTFQEITCAADKLKPIQSTFVFGVKEFPVQVTRF
WP_256498681.1	Bacillus pumilus	CYP109A8	MKVKENYVNVIPMKEIRSTDDLLFPFPIYNDLRAQGDIRYDETRKCWDLFRYADIQSVLRQPKVFSSQRGRSTSKTSILTMDPPKHTKMRALVNKAFTPKAIKQLEEKIKDLTNDLLKQVKDQRTFDMVQDLAAPLPVMIIAELLGAEVKDRELIKKHSDALVAGAKDESEEAIQAVVDMQKRAEEELSVYFAHLIQKRKETPADDLISLLIQAEIDGERLTENELLGFCILLLVAGNETTTNLITNAVRLLTEQPHIAESVRQDPSLIPQLTEETLRYYPPVQAIGRIAAEDVEIAGSRIEKGDYLISWVASANRDERKFEDPDTFRLDRKSNPHMSFGFGIHFCLGAPLARLECNIALDILLHTFQEITCAADRLNPIQSTFVFGVKEFPVQVTRC
WP_105925431.1	Bacillus sp. LLTC93	CYP109A8	MKVKENYVNVIPMKEIRSTEDLLFPFPIYNDLRAHGDIRYDETRKCWDLFRYADIQSVLRQPKVFSSQRGRSTSKTSILTMDPPKHTKMRALVNKAFTPKAIKQLEDKIKDLTHDLLKQVKDQRTFDMVQDLAAPLPVMIIAELLGAEVKDRELIKKHSDALVAGAKDDSEEAIQTVVEMQKRAEEELSVYFAHLIQKRKETPADDLISLLIQAEIDGERLTENELLGFCILLLVAGNETTTNLITNAVRLLTEQPHIAESVRQDPSLIPQLTEETLRYYPPVQAIGRIAAEDVEIAGSRIEKGDYLISWVASANRDERKFEDPDTFRLDRKSNPHMSFGFGIHFCLGAPLARLESNIALDILLNTFQEITCAADKLKPIQSTFVFGVKEFPVQVTRF
WP_061462625.1	Peribacillus simplex	CYP109A9	MTQEQKSTSAVEQYANLIPMREIDSNADQLFPFPIFNDLRQKSPVRYDESRSCWDVFRYEDVHFILKNPKMFSSERGSGTLQGSILTMDPPRHTKMRNLVNKAFTPKAVKDLTNKIEEVTLYLLDQVKEKGTMDLVHDVAGPLPVIIIAELLGIPTKDRDLFKTYSDVLVEGAKDNSSEAFQRMTQKRKEGNEFLKEYFKKIIKERTNNPEEDLISLLIEAKIDGEKLTEEELLSFCVLLLVAGNETTTNLITNAVRYMTEDKKIQEQARTNLPLIPKLVEETLRFYPPIQAIGRIAKEHVKVGGKTIQKGEQVICWVASANRDEQKFAEPNRFTLERKLNPHLSFGFGIHFCLGAPLARLEAEVALVTLLSTFSKLEDVKGTKLEAIPSPFVFGVKSL…
WP_089364883.1	Peribacillus simplex	CYP109A9	MTQEQKSTSAVEQYANLIPMREIDSNADQLFPFPIFNDLRQKSPVRYDESRSCWDVFRYEDVHYILKNPKLFSSERGSGTLQGSILTMDPPRHTKMRNLVNKAFTPKAVKDLTNKIEEVTLYLLDQVKEKGTMDLVHDLAGPLPVIIIAELLGIPTKDRDLFKTYSDVLVEGAKDNSSEAFQRMTQKRKEGNEFLKEYFKKIIKERKNNPEEDLISLLIEAKIDGEKLTEEELLSFCVLLLVAGNETTTNLITNAVRYMTEDKKIQEQARTNLPLIPKLVEETLRFYPPIQAIGRIAKEHVKVGGKTIQKGEQVICWVASANRDEQKFAEPNRFTLERKLNPHLSFGFGIHFCLGAPLARLEAEVALVTLLSTFSKLEDVKGTKLEAIPSPFVFGVKSL…
WP_017367421.1	Bacillus altitudinis	CYP109A10	MKVKENYVNVIPMKEIRSTDDLLFPFPIYNELRSQGDIRYDETRKCWDLFRYADIQSVLKQPKVFSSQRGRSTSKTSILTMDPPKHTKMRALVNKAFTPKAIKQIEEKIKDLTHDLLHQVKDQRTFDIVQDLAAPLPVMIIAELLGAEMKDRELIKKHSDALVAGAKDDSKEAVQAVVDMQKQAEKELSAYFAHLIQKRKETPADDLISLLIQAEIDGERLSENELLGFCILLLVAGNETTTNLITNAVRLLTEQQHIAESVRQDLSLIPQLTEETLRYYPPVQAIGRVAAEDVQIAGSHIEKGDYIISWVASANRDERKFEDPDTFRLDRKSNPHLSFGFGIHFCLGAPLARLEAHLALEILLRTFREITCAADQLKPIQSTFVFGVKEFPVQVTRF
WP_019743318.1	Bacillus altitudinis	CYP109A10	MKVKENYVNVIPMKEIRSTDDLLFPFPIYNELRSQGDIRYDETRKCWDLFRYADIQSVLKQPKVFSSQRGRSTSKTSILTMDPPKHTKMRALVNKAFTPKAIKQIEEKIKDLTHDLLHQVKDQRTFDIVQDLAAPLPVMIIAELLGAEVKDRELIKKHSDALVAGAKDDSKEAVQAVVDMQKQAEKELSAYFAHLIQKRKETPADDLISLLIQAEIDGERLSENELLGFCILLLVAGNETTTNLITNAVRLLTEQQHIAESVRQDLSLIPQLTEETLRYYPPVQAIGRVAAEDVQIAGSHIEKGDYIISWVASANRDERKFEDPDTFRLDRKSNPHLSFGFGIHFCLGAPLARLEAHLALEILLRTFREITCAADQLKPIQSTFVFGVKEFPVQVTRF
WP_216942681.1	Bacillus altitudinis	CYP109A10	MKVKENYVNVIPMKEIRSTDDLLFPFPIYNELRSQGDIRYDETRKCWDLFRYADIQSVLKQPKVFSSQRGRSTSKTSILTMDPPKHTKMRALVNKAFTPKAIKQIEEKIKDLTHDLLHQVKDQRTFDIVQDLAAPLPVMIIAELLGAEMKDRELIKKHSDALVAGAKDDSKEAVQAVVDMQKQAEKELSAYFAHLIQKRKETPADDLISLLIQAEIDGERLSENELLGFCILLLVAGNETTTNLITNAVRLLTEQQHIAESVRQDLSLIPQLTEETLRYYPPVQAIGRVAAEDVQIAGSHIEKGDYLISWVASANRDERKFEDPDTFRLDRKSNPHLSFGFGIHFCLGAPLARLEAHLALEILLRTFREITCAADQLKPIQSTFVFGVKEFPVQVTRF
WP_060781107.1	Bacillus altitudinis	CYP109A10	MKVKENYVNVIPMKEIRSTDDLLFPFPIYNELRSQGDIRYDETRKCWDLFRYADIQSVLKQPKVFSSQRGRSTSKTSILTMDPPKHTKMRALVNKAFTPKAIKQIEEKIKDLTHDLLHQVKDQRTFDIVQDLAAPLPVMIIAELLGAEVKDRELIKKHSDALVAGAKDDSKEAIQAVVDMQKQAEKELSAYFAHLIQKRKETPADDLISLLIQAEIDGERLSENELLGFCILLLVAGNETTTNLITNAVRLLTEQQHIAESVRQDLSLIPQLTEETLRYYPPVQAIGRVAAEDVQIAGSHIEKGDYIISWVASANRDERKFEDPDTFRLDRKSNPHLSFGFGIHFCLGAPLARLEAHLALEILLRTFREITCAADQLKPIQSTFVFGVKEFPVQVTRF
WP_212357280.1	Bacillus altitudinis	CYP109A10	MKVKENYVNVIPMKEIRSTDDLLFPFPIYNELRSQGDIRYDETRKCWDLFRYADIQSVLKQPKVFSSQRGRSTSKTSILTMDPPKHTKMRALVNKAFTPKAIKQIEEKIKDLTHDLLHQVKDQRTFDIVQDLAAPLPVMIIAELLGAEMKDRELIKKHSDALVAGAKDDSKEAVQAVVDMQKQAEKELSAYFAHLIQKRKETPADDLISLLIQAEIDGERLSENELLGFCILLLVAGNETTTNLITNAVRLLTEQPHIAESVRQDLSLIPQLTEETLRYYPPVQAIGRVAAEDVQIAGSHIEKGDYLISWVASANRDERKFDDPDTFRLDRKSNPHLSFGFGIHFCLGAPLARLEAHLALEILLRTFREITCAADQLKPIQSTFVFGVKEFPVQVTRF
WP_268417848.1	Bacillus altitudinis	CYP109A10	MKVKENYVNVIPMKEIRSTDDLLFPFPIYNELRSQGDIRYDETRKCWDLFRYADIQSVLKQPKVFSSQRGRSTSKTSILTMDPPKHTKMRALVNKAFTPKAIKQIEEKIKDLTHDLLHQVKDQRTFDIVQDLAAPLPVMIIAELLGAEMKDRELIKKHSDALVAGAKDDSKEAVQAVVDMQKQAEKELSEYFAHLIQKRKETPADDLISLLIQAEIDGERLSENELLGFCILLLVAGNETTTNLITNAVRLLTEQQHIAESVRQDLSLIPQLTEETLRYYPPVQAIGRVAAEDVQIAGSHIEKGDYLISWVASANRDERKFDDPDTFRLDRKSNPHLSFGFGIHFCLGAPLARLEAHLALEILLRTFREITCAADQLKPIQSTFVFGVKEFPVQVTRF
WP_113747274.1	Bacillus	CYP109A10	MKVKENYVNVIPMKEIRSTDDLLFPFPIYNELRSQGDIRYDETRKCWDLFRYADIQSVLKQPKVFSSQRGRSTSKTSILTMDPPKHTKMRALVNKAFTPKAIKQIEEKIKDLTHDLLHQVKDQRTFDIVQDLAAPLPVMIIAELLGAEVKDRELIKKHSDALVAGAKDDSKEAVQAVVDMQKQAEKELSAYFAHLIQKRKETPADDLISLLIQAEIDGERLSENELLGFCILLLVAGNETTTNLITNAVRLLTEQPHIAESVRQDLSLIPQLTEETLRYYPPVQAIGRVAAEDVQIAGSHIEKGDYLISWVASANRDERKFEDPDTFRLDRKSNPHLSFGFGIHFCLGAPLARLEAHLALEILLRTFREITCAADQLKPIQSTFVFGVKEFPVQVTRF
WP_224563611.1	Bacillus sp. RSS_NA_20	CYP109A10	MKVKENYVNVIPMKEIRSTDDLLFPFPIYNELRSQGDIRYDETRKCWDLFRYADIQSVLKQPKVFSSQRGRSTSKTSILTMDPPKHTKMRALVNKAFTPKAIKQIEEKIKDLTHDLLHQVKDQRTFDIVQDLAAPLPVMIIAELLGAEVKDRELIKKHSDALVAGAKDDSKEAIQAVVDMQKQAEKELSAYFAHLIQKRKETPADDLISLLIQAEIDGERLSENELLGFCILLLVAGNETTTNLITNAVRLLTEQQHIAESVRQDLSLIPQLTEETLRYYPPVQAIGRVAAEDVQIAGSHIEKGDYLISWVASANRDERKFDDPDTFRLDRKSNPHLSFGFGIHFCLGAPLARLEAHLALEILLRTFREITCAADQLKPIQSTFVFGVKEFPVQVTRF
WP_041507098.1	Bacillus	CYP109A10	MKVKENYVNVIPMKEIRSTDDLLFPFPIYNELRSQGDIRYDETRKCWDLFRYADIQSVLKQPKVFSSQRGRSTSKTSILTMDPPKHTKMRALVNKAFTPKAIKQIEEKIKDLTHDLLHQVKDQRTFDIVQDLAAPLPVMIIAELLGAEVKDRELIKKHSDALVAGAKDDSKEAVQAVVDMQKQAEKELSAYFAHLIQKRKETPADDLISLLIQAEIDGERLSENELLGFCILLLVAGNETTTNLITNAVRLLTEQPHIAESVRQDLSLIPQLTEETLRYYPPVQAIGRVAAEDVQIAGSHIEKGDYLISWVASANRDERKFDDPDTFRLDRKSNPHLSFGFGIHFCLGAPLARLEAHLALEILLRTFREITCAADQLKPIQSTFVFGVKEFPVQVTRF
WP_144740110.1	Bacillus altitudinis	CYP109A10	MKVKENYVNVIPMKEIRSTDDLLFPFPIYNELRSQGDIRYDETRKCWDLFRYADIQSVLKQPKVFSSQRGRSTSKTSILTMDPPKHTKMRALVNKAFTPKAIKQIEEKIKDLTHDLLHQVKDQRTFDIVQDLAAPLPVMIIAELLGAEVKDRELIKKHSDALVAGAKDDSKEAVQAVVDMQKQAEKELSAYFAHLIQKRKETPADDLISLLIQAEIDGERLSENELLGFCILLLVAGNETTTNLITNAVRLLTEQQHIAESVRQDLSLIPQLTEETLRYYPPVQAIGRVAAEDVQIAGSHIEKGDYLISWVASANRDERKFDDPDTFRLDRKSNPHLSFGFGIHFCLGAPLARLEAHLALEILLRTFREITCTADQLKPIQSTFVFGVKEFPVQVTRF
WP_274660356.1	Bacillus sp. CNPSo 3703	CYP109A10	MKVKENYVNVIPMKEIRSTDDLLFPFPIYNELRSQGDIRYDETRKCWDLFRYADIQSVLKQPKVFSSQRGRSTSKTSILTMDPPKHTKMRALVNKAFTPKAIKQIEEKIKDLTHDLLHQVKDQRTFDIVQDLAAPLPVMIIAELLGAEVKDRELIKKHSDALVAGAKDDSKEAVQAVVDMQKQAEKELSEYFAHLIQKRKETPADDLISLLIQAEIDGERLSENELLGFCILLLVAGNETTTNLITNAVRLLTEQQHIAESVRQDLSLIPQLTEETLRYYPPVQAIGRVAAEDVQIAGSHIEKGDYLISWVASANRDERKFDDPDTFRLDRKSNPHLSFGFGIHFCLGAPLARLEAHLALEILLRTFREITCAADQLKPIQSTFVFGVKEFPVQVTRF
WP_052320494.1	Bacillus	CYP109A10	MKVKENYVNVIPMKEIRSTDDLLFPFPIYNELRSQGDIRYDETRKCWDLFRYADIQSVLKQPKVFSSQRGRSTSKTSILTMDPPKHTKMRALVNKAFTPKAIKQIEEKIKDLTHDLLHQVKDQRTFDIVQDLAAPLPVMIIAELLGAEMKDRELIKKHSDALVAGAKDDSKEAVQAVVDMQKQAEKELSEYFAHLIQKRKETPADDLISLLIQAEIDGERLSENELLGFCILLLVAGNETTTNLITNAVRLLTEQPHIAESVRQDLSLIPQLTEETLRYYPPVQAIGRVAAEDVQIAGSHIEKGDYLISWVASANRDERKFDDPDTFRLDRKSNPHLSFGFGIHFCLGAPLARLEAHLALEILLRTFREITCAADQLKPIQSTFVFGVKEFPVQVTRF
WP_249668850.1	Bacillus altitudinis	CYP109A10	MKVKENYVNVIPMKEIRSIDDLLFPFPIYNELRSQGDIRYDETRKCWDLFRYADIQSVLKQPKVFSSQRGRSTSKTSILTMDPPKHTKMRALVNKAFTPKAIKQIEEKIKDLTHDLLHQVKDQRTFDIVQDLAAPLPVMIIAELLGAEVKDRELIKKHSDALVAGAKDDSKEAVQAVVDMQKQAEKELSAYFAHLIQKRKETPADDLISLLIQAEIDGERLSENELLGFCILLLVAGNETTTNLITNAVRLLTEQPHIAESVRQDLSLIPQLTEETLRYYPPVQAIGRVAAEDVQIAGSHIEKGDYLISWVASANRDERKFDDPDTFRLDRKSNPHLSFGFGIHFCLGAPLARLEAHLALEILLRTFREITCAADQLKPIQSTFVFGVKEFPVQVTRF
WP_072368377.1	Bacillus altitudinis	CYP109A10	MKVKENYVNVIPMKEIRSTDDLLFPFPIYNELRSQGDIRYDETRKCWDLFRYADIQSVLKQPKVFSSQRGRSTSKTSILTMDPPKHTKMRALVNKAFTPKAIKQIEEKIKDLTHDLLHQVKDQRTFDIVQDLAAPLPVMIIAELLGAEVKDRELIKKHSDALVAGAKDDSKEAVQAVVDMQKQAEKELSAYFAHLIQKRKETPADDLISLLIQAEIDGERLSENELLGFCILLLVAGNETTTNLITNAVRLLTEQPHIAESVRQDLSLIPQLTEETLRYYPPVQAIGRVAAEDVQIAGSHIEKGDYLISWVASANRDERKFDDPDTFRLDRKSNPHLSFGFGIHFCLGAPLARLEAHLALEVLLRTFREITCAADQLKPIQSTFVFGVKEFPVQVTRF
WP_148779934.1	Bacillus sp. Y3	CYP109A10	MKVKENYVNVIPMKEIRSTDDFLFPFPIYNELRSQGDIRYDETRKCWDLFRYADIQSVLKQPKVFSSQRGRSTSKTSILTMDPPKHTKMRALVNKAFTPKAIKQIEEKIKDLTHDLLHQVKDQRTFDIVQDLAAPLPVMIIAELLGAEVKDRELIKKHSDALVAGAKDDSKEAVQAVVDMQKQAEKELSAYFAHLIQKRKETPADDLISLLIQAEIDGERLSENELLGFCILLLVAGNETTTNLITNAVRLLTEQPHIAESVRQDLSLIPQLTEETLRYYPPVQAIGRVAAEDVQIAGSHIEKGDYLISWVASANRDERKFDDPDTFRLDRKSNPHLSFGFGIHFCLGAPLARLEAHLALEILLRTFREITCAADQLKPIQSTFVFGVKEFPVQVTRF
WP_243824206.1	Bacillus altitudinis	CYP109A10	MKVKENYVNVIPMKEIRSTDDLLFPFPIYNELRSQGDIRYDETRKCWDLFRYADIQSVLKQPKVFSSQRGRSTSKTSILTMDPPKHTKMRALVNKAFTPKAIKQIEEKIKDLTHDLLHQVKDQRTFDIVQDLAAPLPVMIIAELLGAEVKDRELIKKHSDALVAGAKDDSKEAVQAIVDMQKQAEKELSAYFAHLIQKRKETPADDLISLLIQAEIDGERLSENELLGFCILLLVAGNETTTNLITNAVRLLTEQPHIAESVRQDLSLIPQLTEETLRYYPPVQAIGRVAAEDVQIAGSHIEKGDYLISWVASANRDERKFDDPDTFRLDRKSNPHLSFGFGIHFCLGAPLARLEAHLALEILLRTFREITCAADQLKPIQSTFVFGVKEFPVQVTRF
WP_058214073.1	Bacillus altitudinis	CYP109A10	MKVKENYVNVIPMKEIRSTDDLLFPFPIYNELRSQGDIRYDETRKCWDLFRYADIQSVLKQPKVFSSQRGRSTSKTSILTMDPPKHTKMRALVNKAFTPKAIKQIEEKIKDLTHDLLHQVKDQRTFDIVQDLAAPLPVMIIAELLGAEVKDRELIKKHSDALVAGAKDDSKEAIQAVVDMQKQAEKELSAYFAHLIQKRKETPADDLISLLIQAEIDGERLSENELLGFCILLLVAGNETTTNLITNAVRLLTEQPHIAESVRQDLSLIPQLTEETLRYYPPVQAIGRVAAEDVQIAGSHIEKGDYLISWVASANRDERKFDDPDTFRLDRKSNPHLSFGFGIHFCLGAPLARLEAHLALEILLRTFREITCAADQLKPIQSTFVFGVKEFPVQVTRF
WP_135009148.1	Bacillus altitudinis	CYP109A10	MKVKENYVNVIPMKEIRSTDDLLFPFPIYNELRSQGDIRYDETRKCWDLFRYADIQSVLKQPKVFSSQRGRSTSKTSILTMDPPKHTKMRALVNKAFTPKAIKQIEEKIKDLTHDLLHQVKDQRTFDIVQDLAAPLPVMIIAELLGAEVKDRELIKKHSDALVAGAKDDSKEAVQAVVDMQKQAEKELSEYFAHLIQKRKETPADDLISLLIQAEIDGERLSENELLGFCILLLVAGNETTTNLITNAVRLLTEQQHIAESVRQDLSLIPQLTEETLRYYPPVQAIGRVAAEDVQIAGSHIEKGDYLISWVASANRDERKFDDPDTFRLDRKSNPHLSFGFGIHFCLGAPLARLEAHLALEVLLRTFREITCAADQLKPIQSTFVFGVKEFPVQVTRF
WP_268360972.1	Bacillus altitudinis	CYP109A10	MKVKENYVNVIPMKEIRSTDDLLFPFPIYNELRSQGDIRYDETRKCWDLFRYADIQSVLKQPKVFSSQRGRSTSKTSILTMDPPKHTKMRALVNKAFTPKAIKQIEEKIKDLTHDLLHQVKDQHTFDIVQDLAAPLPVMIIAELLGAEVKDRELIKKHSDALVAGAKDDSKEAVQAVVDMQKQAEKELSEYFAHLIQKRKETPADDLISLLIQAEIDGERLSENELLGFCILLLVAGNETTTNLITNAVRLLTEQQHIAESVRQDLSLIPQLTEETLRYYPPVQAIGRVAAEDVQIAGSHIEKGDYLISWVASANRDERKFDDPDTFRLDRKSNPHLSFGFGIHFCLGAPLARLEAHLALEILLRTFREITCAADQLKPIQSTFVFGVKEFPVQVTRF
WP_272753668.1	Bacillus altitudinis	CYP109A10	MKVKENYVNVIPMKEIRSTDDLLFPFPIYNELRSQGDIRYDETRKCWDLFRYADIQSVLKQPKVFSSQRGRSTSKTSILTMDPPKHTKMRALVNKAFTPKAIKQIEEKIKDLTHDLLHQVKDQRTFDIVQDLAAPLPVMIIAELLGAEVKDRELIKKHSDALVAGAKDDSKEAVQAVVDMQKQAEKELSAYFAHLIQKRKETPADDLISLLIQAEIDGERLSKNELLGFCILLLVAGNETTTNLITNAVRLLTEQPHIAESVRQDLSLIPQLTEETLRYYPPVQAIGRVAAEDVQIAGSHIEKGDYLISWVASANRDERKFDDPDTFRLDRKSNPHLSFGFGIHFCLGAPLARLEAHLALEILLRTFREITCAADQLKPIQSTFVFGVKEFPVQVTRF
WP_254000595.1	Bacillus altitudinis	CYP109A10	MKVKENYVNVIPMKEIRSTDDLLFPFPIYNELRSQGDIRYDETRKCWDLFRYADIQSVLKQPKVFSSQRGRSTSKTSILTMDPPKHTKMRALVNKAFTPKAIKQIEEKIKDLTHDLLHQVKDQRTFDIVQDLAAPLPVMIIAELLGAEVKDRELIKKHSDALVAGAKDDSKEAVQAVVDMQKQAEKELSAYFAHLIQKRKETPADDLISLLIQAEIDGERLSENELLGFCILLLVAGNETTTNLITNAVRLLTEQPHIAESVRQDLSLIPQLTEETLRYYPPVQAIGRVAAEDVQIAGSHIEKGDYLISWVASANRDERKFDDPDTFRLDRKSNPHLSFGFGIHFCLGAPLARLEAHLALEILLRTFREITCAAAQLKPIQSTFVFGVKEFPVQVTRF
WP_206115496.1	Bacillus altitudinis	CYP109A10	MKVKENYVNVIPMKEIRSTDDLLFPFPIYNELRSQGDIRYDETRKCWDLFRYADIQSVLKQPKVFSSQRGRSTSKTSILTMDPPKHTKMRALVNKAFTPKAIKQIEEKIKDLTHDLLHQVKDQRTFDIVQDLAAPLPVMIIAELLGAEVKDRELIKKHSDALVAGAKDDSKEAVQAVVDMQKQAEKELSAYFAHLIQKRKETPADDLISLLIQAEIDGERLSENELLGFCILLLVAGNETTTNLITNAVRLLTEQPHIAESVRQDLSLIPQLTEETLRYYPPVQAIGRVAAEDVQIASSHIEKGDYLISWVASANRDERKFDDPDTFRLDRKSNPHLSFGFGIHFCLGAPLARLEAHLALEILLRTFREITCAADQLKPIQSTFVFGVKEFPVQVTRF
WP_024718322.1	Bacillus altitudinis	CYP109A10	MKVKENYVNVIPMKEIRSTDDLLFPFPIYNELRSQGDIRYDETRKCWDLFRYADIQSVLKQPKVFSSQRGRSTSKTSILTMDPPKHTKMRALVNKAFTPKAIKQIEEKIKDLTHDLLHQVKDQRTFDIVQDLAAPLPVMIIAELLGAEVKDRELIKKHSDALVAGAKDDSKEAVQAVVDMQKQAEKELSEYFAHLIQKRKETPADDLISLLIQAEIDGERLSENELLGFCILLLVAGNETTTNLITNAVRLLTEQPHIAESVRQDLSLIPQLTEETLRYYPPVQAIGRVAAEDVQIAGSHIEKGDYLISWVASANRDERKFDDPDTFRLDRKSNPHLSFGFGIHFCLGAPLARLEAHLALEILLRTFREITCAADQLKPIQSTFVFGVKEFPVQVTRF
WP_008346565.1	Bacillus sp. M 2-6	CYP109A10	MKVKENYVNVIPMKEVRSTDDLLFPFPIYNELRSQGDIRYDETRKCWDLFRYADIQSVLKQPKVFSSQRGRSTSKTSILTMDPPKHTKMRALVNKAFTPKAIKQIEEKIKDLTHDLLHQVKDQRTFDIVQDLAAPLPVMIIAELLGAEMKDRELIKKHSDALVAGAKDDSKEAVQAVVDMQKQAEKELSEYFAHLIQKRKETPADDLISLLIQAEIDGERLSENELLGFCILLLVAGNETTTNLITNAVRLLTEQPHIAESVRQDLSLIPQLTEETLRYYPPVQAIGRVAAEDVQIAGSHIEKGDYLISWVASANRDERKFDDPDTFRLDRKSNPHLSFGFGIHFCLGAPLARLEAHLALEILLRTFREITCAADQLKPIQSTFVFGVKEFPVQVTRF
WP_254505532.1	Bacillus altitudinis	CYP109A10	MKVKENYVNVIPMKEIRSTDDLLFPFPIYNELRSQGDIRYDETRKCWDLFRYADIQSVLKQPKVFSSQRGRSTSKTSILTMDPPKHTKMRALVNKAFTPKAIKQIEEKIKDLTHDLLHQVKDQRTFDIVQDLAAPLPVMIIAELLGAEVKDRELIKKHSDALVAGAKDDSKEAVQAVVDMQKQAEKELSAYFAHLIQKRKETPADDLISLLIQAEIDGERLSENELLGFCILLLVAGNETTTNLITNAVRLLTEQPHIAESVRQDLSLIPQLTEETLRYYPPVQAIGRVAAEDVQIAGSHIEKGDYLISWVASANRDERKFDDPDTFRLDRKSNPHLSFGFGIHFCLGAPLARLEAHLALEILLRTFREITRAADQLKPIQSTFVFGVKEFPVQVTRF
WP_202734398.1	Bacillus altitudinis	CYP109A10	MKVKENYVNVIPMKEIRSIDDLFFPFPIYNELRSQGDIRYDETRKCWDLFRYADIQSVLKQPKVFSSQRGRSTSKTSILTMDPPKHTKMRALVNKAFTPKAIKQIEEKIKDLTHDLLHQVKDQRTFDIVQDLAAPLPVMIIAELLGAEVKDRELIKKHSDALVAGAKDDSKEAVQAVVDMQKQAEKELSAYFAHLIQKRKETPADDLISLLIQAEIDGERLSENELLGFCILLLVAGNETTTNLITNAVRLLTEQPHIAESVRQDLSLIPQLTEETLRYYPPVQAIGRVAAEDVQIAGSHIEKGDYLISWVASANRDERKFDDPDTFRLDRKSNPHLSFGFGIHFCLGAPLARLEAHLALEILLRTFREITCAADQLKPIQSTFVFGVKEFPVQVTRF
WP_178930257.1	Bacillus altitudinis	CYP109A10	MKVKENYVNVIPMKEIRSTDDLLFPFPIYNELRSQGDIRYDETRKCWDLFRYADIQSVLKQPKVFSSQRGRSTSKTSILTMDPPKHTKMRALVNKAFTPKAIKQIEEKIKDLTHDLLHQVKDQHTFDIVQDLAAPLPVMIIAELLGAEVKDRELIKKHSDALVAGAKDDSKEAVQAVVDMQKQAEKELSEYFAHLIQKRKETPADDLISLLIQAEIDGERLSENELLGFCILLLVAGNETTTNLITNAVRLLTEQQHIAESVRQDLSLIPQLTEETLRYYPPVQAIGRVAAEDVQIAGSHIEKGDYLISWVASANRDERKFDDPDTFRLDRKSNPHLSFGFGIHFCLGAPLARLEAHLALEILLRTFREITCAADQLKPILSTFVFGVKEFPVQVTRF
WP_035703214.1	Bacillus altitudinis	CYP109A10	MKVKENYVNVIPMKEIRSTDDLLFPFPIYNELRSQGDIRYDETRKCWDLFRYADIQSVLKQPKVFSSQRGRSTSKTSILTMDPPKHTKMRALVNKAFTPKAIKQIEEKIKDLTHDLLNQVKDQRTFDIVQDLAAPLPVMIIAELLGAEVKDRELIKKHSDALVAGAKDDSKEAIQAVVDMQKQAEKELSAYFAHLIQKRKETPADDLISLLIQAEIDGERLSENELLGFCILLLVAGNETTTNLITNAVRLLTEQPHIAESVRQDLSLIPQLTEETLRYYPPVQAIGRVAAEDVQIAGSHIEKGDYLISWVASANRDERKFDDPDTFRLDRKSNPHLSFGFGIHFCLGAPLARLEAHLALEILLRTFREITCAADQLKPIQSTFVFGVKEFPVQVTRF
WP_108611640.1	Bacillus altitudinis	CYP109A10	MKVKENYVNVIPMKEIRSTDDLLFPFPIYNELRSQGDIRYDETRKCWDLFRYADIQSVLKQPKVFSSQRGRSTSKTSILTMDPPKHTKMRALVNKAFTPKAIKQIEEKIKDLTHDLLHQVKDQRTFDIVQDLAAPLPVMIIAELLGAEVKDRELIKKHSDALVAGAKDDSKEAIQAVVDMQKQAEKELSAYFAHLIQKRTETPADDLISLLIQAEIDGERLSENELLGFCILLLVAGNETTTNLITNAVRLLTEQPHIAESVRQDLSLIPQLTEETLRYYPPVQAIGRVAAEDVQIAGSHIEKGDYLISWVASANRDERKFDDPDTFRLDRKSNPHLSFGFGIHFCLGAPLARLEAHLALEILLRTFREITCAADQLKPIQSTFVFGVKEFPVQVTRF
WP_096881522.1	Bacillus altitudinis	CYP109A10	MKVKENYVNVIPMKEIRSTDDLLFPFPIYNELRSQGDIRYDETRKCWDLFRYADIQSVLKQPKVFSSQRGRSTSKTSILTMDPPKHTKMRALVNKAFTPKAIKQIEEKIKDLTHDLLHQVKDQHTFDIVQDLAAPLPVMIIAELLGAEVKDRELIKKHSDALVAGAKDDSKEAVQAVVDMQKQAEKELSEYFAHLIQKRKETPADDLISLLIQAEIDGERLSENELLGFCILLLVAGNETTTNLITNAVRLLTEQQHIAESVRQDLSLIPQLTEETLRYYPPVQAIGRVAAEDVQIAGSHIEKGDYLISWVASANRDERKFDDPDTFRLDRKSNPHLSFGFGIHFCLGAPLARLEAHLALEVLLRTFREITCAADQLKPIQSTFVFGVKEFPVQVTRF
WP_113767142.1	Bacillus	CYP109A10	MKVKENYVNVIPMKEIRSTDDLLFPFPIYNELRSQGDIRYDETRKCWDLFRYADIQSVLKQPKVFSSQRGRSTSKTSILTMDPPKHTKMRALVNKAFTPKAIKQIEEKIKDLTHDLLHQVKDQRTFDIVQDLAAPLPVMIIAELLGAEVKDRELIKKHSDALVAGAKDDSKEAVQAVVDMQKQAEKELSEYFAHLIQKRKETPADDLISLLIQAEIDGERLSENELLGFCILLLVAGNETTTNLITNAVRLLTEQPHIAESVRQDLSLIPQLTEETLRYYPPVQAIGRVAAEDVQIAGSHIEKGDYLISWVASANRDERKFDDPDTFRLDRKSNPHLSFGFGIHFCLGAPLARLEGHLALEILLRTFREITCAADQLKPIQSTFVFGVKEFPVQVTRF
WP_212337995.1	Bacillus altitudinis	CYP109A10	MKVKENYVNVIPMKEIRSTDDLLFPFPIYNELRSQGDIRYDETRKCWDLFRYADIQSVLKQPKVFSSQRGRSTSKTSILTMDPPKHTKMRALVNKAFTPKAIKQIEEKIKDLTHDLLHQVKDQRTFDIVQDLAAPLPVMIIAELLGAEVKDRELIKKHSDALVAGAKDDSKEAIQAVVDMQKQAEKELSAYFAHLIQKRKETPADDLISLLIQAEIDGERLSENELLGFCILLLVAGNETTTNLITNAVRLLTEQPHIAESVRQDLSLIPQLTEETLRYYPPVQAIGRVAAEDVQIAGSHIEKGDYLISWVASANRDERKFDDPDTFRLDRKSNPHLSFGFGIHFCLGAPLARLEAHLALEILLRTFREITCATDQLKPIQSTFVFGVKEFPVQVTRF
EMI11921.1	Bacillus stratosphericus LAMA 585	CYP109A10	MKVKENYVNVIPMKEIRSTDDLLFPFPIYNELRSQGDIRYDETRKCWDLFRYADIQSVLKQPKVFSSQRGRSTSKTSILTMDPPKHTKMRALVNKAFTPKAIKQIEEKIKDLTHDLLHQVKDQRTFDIVQDLAAPLPVMIIAELLGAEVKDRELIKKHSDALVAGAKDDSKEAIQAVVDMQKQAEKELSAYFAHLIQKRKETPADDLISLLIQAEIDGERLSENELLGFCILLLVAGNETTTNLITNAVRLLTEQPHIAESVRQDLSLIPQLTEETLRYYPPVQAIGRVAAEDVQIAGSHIEKGDYLISWVASANRDERKFDDPDTFRLDRKSNPHMSFGFGIHFCLGAPLARLEAHLALEILLRTFREITCAADQLKPIQSTFVFGVKEFPVQVTRF
WP_046343751.1	Bacillus altitudinis	CYP109A10	MKVKENYVNVIPMKEIRSTDDLLFPFPIYNELRSQGDIRYDETRKCWDLFRYADIQSVLKQPKVFSSQRGRSTSKTSILTMDPPKHTKMRALVNKAFTPKAIKQIEEKIKDLTHDLLHQVKDQRTFDIVQDLAAPLPVMIIAELLGAEVKDRELIKKHSDALVAGAKDDSKEAIQAVVDMQKQAEKELSAYFAHLIQKRKETPADDLISLLIQAEIDGERLSENELLGFCILLLVAGNETTTNLITNAVRLLTEQPHIAESVRKDLSLIPQLTEETLRYYPPVQAIGRVAAEDVQIAGSHIEKGDYLISWVASANRDERKFDDPDTFRLDRKSNPHLSFGFGIHFCLGAPLARLEAHLALEILLRTFREITCAADQLKPIQSTFVFGVKEFPVQVTRF
WP_017359468.1	Bacillus	CYP109A10	MKVKENYVNVIPMKEIRSTDDLLFPFPIYNELRSQGDIRYDETRKCWDLFRYADIQSVLKQPKVFSSQRGRSTSKTSILTMDPPKHTKMRALVNKAFTPKAIKQIEEKIKDLTHDLLHQVKDQRTFDIVQDLAAPLPVMIIAELLGAEVKDRELIKKHSDALVAGAKDDSKEAIQAVVDMQKQAEKELSAYFAHLIQKRKETPVDDLISLLIQAEIDGERLSENELLGFCILLLVAGNETTTNLITNAVRLLTEQPHIAESVRQDLSLIPQLTEETLRYYPPVQAIGRVAAEDVQIAGSHIEKGDYLISWVASANRDERKFDDPDTFRLDRKSNPHLSFGFGIHFCLGAPLARLEAHLALEILLRTFREITCAADQLKPIQSTFVFGVKEFPVQVTRF
WP_251185738.1	Bacillus altitudinis	CYP109A10	MKVKENYVNVIPMKEIRSTDDLLFPFPIYNELRSQGNIRYDETRKCWDLFRYADIQSVLKQPKVFSSQRGRSTSKTSILTMDPPKHTKMRALVNKAFTPKAIKQIEEKIKDLTHDLLHQVKDQRTFDIVQDLAAPLPVMIIAELLGAEVKDRELIKKHSDALVAGAKDDSKEAVQAVVDMQKQAEKELSAYFAHLIQKRKETPADDLISLLIQAEIDGERLSENELLGFCILLLVAGNETTTNLITNAVRLLTEQPHIAESVRQDLSLIPQLTEETLRYYPPVQAIGRVAAEDVQIAGSHIEKGDYLISWVASANRDERKFDDPDTFRLDRKSNPHLSFGFGIHFCLGAPLARLEAHLALEILLRTFREITCAAAQLKPIQSTFVFGVKEFPVQVTRF
WP_268373100.1	Bacillus altitudinis	CYP109A10	MKVKENYVNVIPMKEIRSTDDLLFPFPIYNELRSQGDIRYDETRKCWDLFRYADIQSVLKQPKVFSSQRGRSTSKTSILTMDPPKHTKMRALVNKAFTPKAIKQIEEKIKDLTHDLLHQVKDQHTFDIVQDLAAPLPVMIIAELLGAEVKDRELIKKHSDALVAGAKDDSKEAVQAVVDMQKQAEKELSEYFAHLIQKRKETPADDLISLLIQAEIDGERLSENELLGFCILLLVAGNETTTNLITNAVRLLTEQPHIAESVRQDLSLIPQLTEETLRYYPPVQAIGRVAAEDVQIAGSHIEKGDYLISWVASANRDERKFDDPDTFRLDRKSNPHLSFGFGIHFCLGAPLARLEAHLALEILLRTFREITCAADQLKPIQSTFVFGVKEFPVQVTRF
WP_144665601.1	Bacillus altitudinis	CYP109A10	MKVKENYVNVIPMKEIRSTDDLLFPFPIYNELRSQGDIRYDETRKCWDLFRYADIQSVLKQPKVFSSQRGRSTSKTSILTMDPPKHTKMRALVNKAFTPKAIKQIEEKIKDLTHDLLLQVKDQRTFDIVQDLAAPLPVMIIAELLGAEMKDRELIKKHSDALVAGAKDDSKEAVQAVVVMQKQAEKELSEYFAHLIQKRKETPADDLISLLIQAEIDGERLSENELLGFCILLLVAGNETTTNLITNAVRLLTEQPHIAESVRQDLSLIPQLTEETLRYYPPVQAIGRVAAEDVQIAGSHIEKGDYLISWVASANRDERKFDDPDTFRLDRKSNPHLSFGFGIHFCLGAPLARLEAHLALEILLRTFREITCAADQLKPIQSTFVFGVKEFPVQVTRF
MBR0580980.1	Bacillus altitudinis A23-8	CYP109A10	MKVKENYVNVIPMKEIRSTGDLLFPFPIYNELRSQGDIRYDETRKCWDLFRYADIQSVLKQPKVFSSQRGRSTSKTSILTMDPPKHTKMRALVNKAFTPKAIKQIEEKIKDLTHDLLHQVKDQRTFDIVQDLAAPLPVMIIAELLGAEVKDRELIKKHSDALVAGAKDDSKEAVQAVVDMQKQAEKELSEYFAHLIQKRKETPADDLISLLIQAEIDGERLSENELLGFCILLLVAGNETTTNLITNAVRLLTEQPHIAESVRQDLSLIPQLTEETLRYYPPVQAIGRVAAEDVQIAGSHIEKGDYLISWVASANRDERKFDDPDTFRLDRKSNPHLSFGFGIHFCLGAPLARLEAHLALEILLRTFREITCAADQLKPIQSTFVFGVKEFPVQVTRF
WP_125590404.1	Bacillus	CYP109A10	MKVKENYVNVIPMKEIRSTDDLLFPFPIYNELRSQGDIRYDETRKCWDLFRYADIQSVLKQPKVFSSQRGRSTSKTSILTMDPPKHTKMRALVNKAFTPKAIKQIEEKIKDLTHDLLHQVKDQRTFDIVQDLAAPLPVMIIAELLGAEVKDRELIKKHSDALVAGAKDDSKEAVQAVVDMQKQAEKELSEYFAHLIQKRKEMPADDLISLLIQAEIDGERLSENELLGFCILLLVAGNETTTNLITNAVRLLTEQPHIAESVRQDLSLIPQLTEETLRYYPPVQAIGRVAAEDVQIAGSHIEKGDYLISWVASANRDERKFDDPDTFRLDRKSNPHLSFGFGIHFCLGAPLARLEAHLALEILLRTFREITCAADQLKPIQSTFVFGVKEFPVQVTRF
WP_203143337.1	Bacillus altitudinis	CYP109A10	MKVKENYVNVIPMKEIRSTDDLLFPFPIYNELRSQGDIRYDETRKCWDLFRYADIQSVLKQPKVFSSQRGRSTSKTSILTMDPPKHTKMRALVNKAFTPKAIKQIEEKIKDLTHDLLHQVKDQRTFDIVQDLAAPLPVMIIAELLGAEVKDRELIKKHSDALVAGAKDDSKEAVQAVVDMQKQAEKELSEYFAHLIQKRKETPADDLISLLIQAEIDGERLSENELLGFCILLLVAGNETTTNLITNAVRLLTEQPHIAESVRQDLSLIPQLTEETLRYYPPVQAIGRVAAEDVQIAGSHIEKGDYLISWVASANRDERKFDDPDTFRLDRKSNPHLSFGFGIHFCLGAPLARLEAHLALEILLRTFREITCAADQVKPIQSTFVFGVKEFPVQVTRF
WP_249855721.1	Bacillus altitudinis	CYP109A10	MKVKENYVNVIPMKEIRSTDDLLFPFPIYNELRSQGDIRYDETRKCWDLFRYADIQSVLKQPKVFSSQRGRSTSKTSILTMDPPKHTKMRALVNKAFTPKAIKQIEEKIKDLTHDLLHQVKDQRTFDIVQDLAAPLPVMIIAELLGAEVKDRELIKKHSDALVAGAKDDSKEAVQAVVDMQKQAEKELSEYFAHLIQKRKETPADDLISLLIQAEIDGERLSENELLGFCILLLVAGNETTTNLITNAVRLLTEQPHIAESVRQDLYLIPQLTEETLRYYPPVQAIGRVAAEDVQIAGSHIEKGDYLISWVASANRDERKFDDPDTFRLDRKSNPHLSFGFGIHFCLGAPLARLEAHLALEILLRTFREITCAADQLKPIQSTFVFGVKEFPVQVTRF
MCA0925960.1	Bacillus stratosphericus	CYP109A10	MKVKENYVNVIPMKEIRSTDDLLFPFPIYNELRSQGDIRYDETRKCWDLFRYADIQSVLKQPKVFSSQRGRSTSKTSILTMDPPKHTKMRALVNKAFTPKAIKQIEEKIKDLTHDLLHQVKDQRTFDIVQDLAAPLPVMIIAELLGAEVKDRELIKKHSDALVAGAKDDSKEAIQAVVDMQKQAEKELSAYFAHLIQKRKETPADDLISLLIQAEIDGERLSENELLGFCILLLVAGNETTTNLITNAVRLLTEQPHIAESVRQDLSLIPQLTEETLRYYPPVQAIGRVAAEDVQIAGSHIEKGDYLISWVASANRDERKFDDPDTFRLDRKSNPHLSFGFGIHFCLGAPLARLEAHLALEILLRTFREITRAADQLKPIQSTFVFGVKEFPVQVTRF
WP_173408063.1	Bacillus altitudinis	CYP109A10	MKVKENYVNVIPMKEIRSTDDLLFPFPIYNELRSQGDIRYDETRKCWDLFRYADIQSVLKQPKVFSSQRGRSTSKTSILTMDPPKHTKMRALVNKAFTPKAIKQIEEKIKDLTHDLLHQVKDQRTFDIVQDLAAPLPVMIIAELLGAEVKDRELIKKHSDALVAGAKDDSKEAVQAVVDMQKQAEKELSEYFAHLIQKRKETPADDLISLLIQAEIDGERLSENELLGFCILLLVAGNETTTNLITNAVRLLTEQPHIGESVRQDLSLIPQLTEETLRYYPPVQAIGRVAAEDVQIAGSHIEKGDYLISWVASANRDERKFDDPDTFRLDRKSNPHLSFGFGIHFCLGAPLARLEGHLALEILLRTFREITCAADQLKPIQSTFVFGVKEFPVQVTRF
WP_039169662.1	Bacillus altitudinis	CYP109A10	MKVKENYVNVIPMKEIRSTDDLLFPFPIYNELRSQGDIRYDETRKCWDLFRYADIQSVLKQPKVFSSQRGRSTSKTSILTMDPPKHTKMRALVNKAFTPKAIKQIEEKIKDLTHDLLHQVKDQHTFDIVQDLAAPLPVMIIAELLGAEVKDRELIKKHSDALVAGAKDDSKEAVQAVVDMQKQAEKELSEYFAHLIQKRKETPADDLISLLIQAEIDGERLSENELLGFCILLLVAGNETTTNLITNAVRLLTEQPHIAESVRQDLSLIPQLTEETLRYYPPVQAIGRVAAEDVQIAGSHIEKGDYLISWVASANRDERKFDDPDTFRLDRKSNPHLSFGFGIHFCLGAPLARLEAHLALEVLLRTFREITCAADQLKPIQSTFVFGVKEFPVQVTRF
MBX7003110.1	Bacillus aerophilus	CYP109A10	MKVKENYVNVIPMKEIRSTDDLLFPFPIYNELRSQGDIRYDETRKCWDLFRYADIQSVLKQPKVFSSQRGRSTSKTSILTMDPPKHTKMRTLVNKAFTPKAIKQIEEKIEDLTHDLLHQVKDQRTFDIVQDLAAPLPVMIIAELLGAEVKDRELIKKHSDALVAGAKDDSKEAVQAVVDMQKQAEKELSAYFAHLIQKRKETPADDLISLLIQAEIDGERLSENELLGFCILLLVAGNETTTNLITNAVRLLTEQPHIAESVRQDLSLIPQLTEETLRYYPPVQAIGRVAAEDVQIAGSHIEKGDYLISWVASANRDERKFDDPDTFRLDRKSNPHLSFGFGIHFCLGAPLARLEAHLALEVLLRTFREITCAADQLKPIQSTFVFGVKEFPVQVTRF
WP_160757601.1	Bacillus sp. AN2	CYP109A10	MKVKENYVNVIPMKEIRSTDDLLFPFPIYNELRSQGDIRYDETRKCWDLFRYADIQSVLKQPKVFSSQRGRSTSKTSILTMDPPKHTKMRALVNKAFTPKAIKQIEEKIKDLTHDLLHQVKDQRTFDIVQDLAAPLPVMIIAELLGAEVKDRELIKKHSDALVVGAKDDSKEAVQAVVDMQKQAEKELSEYFAHLIQKRKETPADDLISLLIQAEIDGERLSENELLGFCILLLVAGNETTTNLITNAVRLLTEQPHIAESVRQDLSLIPQLTEETLRYYPPVQAIGRVAAEDVQIAGSHIEKGDYLISWVASANRDERKFDDPDTFRLDRKSNPHLSFGFGIHFCLGAPLARLEAHLALEVLLRTFREITCAADQLKPIQSTFVFGVKEFPVQVTRF
WP_041092845.1	Bacillus altitudinis	CYP109A10	MKVKENYVNVIPMKEIRSTDDLLFPFPIYNELRSQGDIRYDETRKCWDLFRYADIQSVLKQPKVFSSQRGRSTSKTSILTMDPPKHTKMRALVNKAFTPKAIKQIEEKIKDLTHDLLHQVKDRRTFDIVQDLAAPLPVMIIAELLGAEVKDRELIKKHSDALVAGAKDDSKEAVQAVVDMQKQAEKELSEYFAHLIQKRKETPADDLISLLIQAEIDGERLSENELLGFCILLLVAGNETTTNLITNAVRLLTEQPHIAESVRQDLSLIPQLTEETLRYYPPVQAIGRVAAEDVQIAGSHIEKGDYLISWVASANRDERKFDDPDTFRLDRKSNPHLSFGFGIHFCLGAPLARLEAHLALEVLLRTFREITCAADQLKPIQSTFVFGVKEFPVQVTRF
WP_178896680.1	Bacillus altitudinis	CYP109A10	MKVKENYVNVIPMKEIRSTDDLLFPFPIYNELRSQGDIRYDETRKCWDLFRYADIQSVLKQPKVFSSQRGRSTSKTSILTMDPPKHTKMRALVNKAFTPKAIKQIEEKIKDLTHDLLHQVKDQRTFDIVQDLAAPLPVMIIAELLGAEVKDRELIKKHSDALVAGAKDDSKEAVQAVVDMQKQAEKELSEYFAHLIQKRKETPADDLISLLIQAEIDSERLSENELLGFCILLLVAGNETTTNLITNAVRLLTEQPHITESVRQDLSLIPQLTEETLRYYPPVQAIGRVAAEDVQIAGSHIEKGDYLISWVASANRDERKFDDPDTFRLDRKSNPHLSFGFGIHFCLGAPLARLEAHLALEILLRTFREITCAADQLKPIQSTFVFGVKEFPVQVTRF
MCA1015802.1	Bacillus stratosphericus	CYP109A10	MKVKENYVNVIPMKEIRSTDDLLFPFPIYNELRSQGDIRYDETRKCWDLFRYADIQSVLKQPKVFSSQRGRSTSKTSILTMDPPKHTKMRALVNKAFTPKAIKQIEEKIKDLTHDLLHQVKDQRTFNIVQDLAAPLPVMIIAELLGAEVKDRELIKKHSDALVAGAKDDSKEAIQAVVDMQKQAEKELSAYFAHLIQKRKETPADDLISLLIQAEIDGERLSENELLGFCILLLVAGNETTTNLITNAVRLLTEQPHIAESVRQDLSLIPQLTEETLRYFPPVQAIGRVAAEDVQIAGSHIEKGDYLISWVASANRDERKFDDPDTFRLDRKSNPHLSFGFGIHFCLGAPLARLEAHLALEILLRTFREITCAADQLKPIQSTFVFGVKEFPVQVTRF
WP_035391784.1	Bacillus	CYP109A10	MKVKENYVNVIPMKEIRSTDDLLFPFPIYNELRSQGDIRYDETRKCWDLFRYADIQSVLKQPKVFSSQRGRSTSKTSILTMDPPKHTKMRALVNKAFTPKAIKQIEEKIKDLTHDLLHQVKDQRTFDIVQDLAAPLPVMIIAELLGAEVKDRELIKKHSDALVAGAKDDSKEAIQAVVDMQKQAEKELSAYFAHLIQKRKETPADDLISLLIQAEIDGERLSENELLGFCILLLVAGNETTTNLITNAVRLLTEQPHIAESVRKDLSLIPQLTEETLRYYPPVQAIGRVAAEDVQIAGSHIEKGDYLISWVASANRDERKFDDPDTFRLDRKSNPHLSFGFGIHFCLGAPLARLEAHLALEILLRTFREITCTADQLKPIQSTFVFGVKEFPVQVTRF
WP_056704320.1	Bacillus	CYP109A10	MKVKENYVNVIPMKEIRSTDDLLFPFPIYNELRSQGDIRYDETRKCWDLFRYADIQSVLKQPKVFSSQRGRSTSKTSILTMDPPKHTKMRALVNKAFTPKAIKQIEEKIKDLTHDLLHQVKDQRTFDIVQDLAAPLPVMIIAELLGAEVKDRKLIKKHSDALVAGAKDDSKEAVQAVVDMQKQAEKELSEYFAHLIQKRKEMPADDLISLLIQAEIDGERLSENELLGFCILLLVAGNETTTNLITNAVRLLTEQPHIAESVRQDLSLIPQLTEETLRYYPPVQAIGRVAAEDVQIAGSHIEKGDYLISWVASANRDERKFDDPDTFRLDRKSNPHLSFGFGIHFCLGAPLARLEAHLALEILLRTFREITCAADQLKPIQSTFVFGVKEFPVQVTRF
WP_073414567.1	Bacillus altitudinis	CYP109A10	MKVKENYVNVIPMKEIRSTDDLLFPFPIYNELRSQGDIRYDETRKCWDLFRYADIQSVLKQPKVFSSQRGRSTSKTSILTMDPPKHTKMRALVNKAFTPKAIKQIEEKIKDLTHDLLHQVKDQRTFDIVQDLAAPLPVMIIAELLGAEVKDRELIKKHSDALVAGAKDDSKEAVQAVVDMQKQAEKELSAYFAHLIQKRKATPADDLISLLIQAEIDGERLSENELLGFCILLLVAGNETTTNLITNAVRLLTEQPHIAESVRQDLSLIPQLTEETLRYYPPVQAIGRVAAEDVQIAGSHIEKGDYLISWVASANRDERKFDDPDTFRLDRKSNPHLSFGFGIHFCLGAPLARLEAHLALEILLRTFREITCAEAQLKPIQSTFVFGVKEFPVQVTRF
WP_272511613.1	Bacillus altitudinis	CYP109A10	MKVKENYVNVIPMKEIRSTDDLLFPFPIYNELRSQGDIRYDETRKCWDLFRYADIQSVLKQPKVFSSQRGRSTSKTSILTMDPPKHTKMRALVNKAFTPKAIKQIEEKIKDLTHDLLNQVKDQRTFDIVQDLAAPLPVMIIAELLGAEVKDRELIKKHSDALVAGAKDDSKEAIQAVVDMQKQAEKELSAYFAHLIQKRKETPADDLISLLIQAEIDGERLSENELLGFCILLLVAGNETTTNLITNAVRLLTEQPHIAESVRQDLSLIPQLTEETLRYYPPVQAIGRVAAEDVQIAGSHIEKGDYLISWVASANRDERKFDDPDTFRLDRKSNPHLSFGFGIHFCLGAPLARLEAHLALEILLRTFREITRAADQLKPIQSTFVFGVKEFPVQVTRF
UJM25962.1	Bacillus aerophilus	CYP109A10	MKVKENYVNVIPMKEIRSTDDLLFPFPIYNELRSQGDIRYDETRKCWDLFRYADIQSVLKQPKVFSSQRGRSTSKTSILTMDPPKHTKMRALVNKAFTPKAIKQIEEKIKDLTHDLLHQVKDQRTFDIVQDLAAPLPVMIIAELLGAEVKDRELIKKHSDALVAGAKDDSKEAIQAVVDMQKQAEKELSAYFAHLIQKRKETPVDDLISLLIQAEIDGERLSENELLGFCILLLVAGNETTTNLITNAVRLLTEQPHIAESVRQDLSLIPQLTEETLRYYPPVQAIGRVAAEDVQIAGSHIEKGDYLISWVASANRDERKFDDPDTFRLDRKSNPHLSFGFGIHFCLGAPLARLEAHLALEILLRTFREITRAADQLKPIQSTFVFGVKEFPVQVTRF
WP_100325723.1	Bacillus altitudinis	CYP109A10	MKVKENYVNVIPMKEIRSTDDLLFPFPIYNELRSQGDIRYDETRKCWDLFRYADIQSVLKQPKVFSSQRGRSTSKTSILTMDPPKHTKMRALVNKAFTPKAIKQIEEKIKDLTHDLLHQVKDQRTFDIVQDLAAPLPVMIIAELLGAEVKDRELIKKHSDALVAGAKDDSKEAVQAVVDMQKQAEKKLSEYFAHLIQKRKETPADDLISLLIQAEIDGERLSENELLGFCILLLVAGNETTTNLITNAVRLLTEQPHITESVRQDLSLIPQLTEETLRYYPPVQAIGRVAAEDVQIAGSHIEKGDYLISWVASANRDERKFDDPDTFRLDRKSNPHLSFGFGIHFCLGAPLARLEGHLALEILLRTFREITCAADQLKPIQSTFVFGVKEFPVQVTRF
WP_251185292.1	Bacillus altitudinis	CYP109A10	MKVKENYVNVIPMKEIRSTDDLLFPFPIYNELRSQGDIRYDETRKCWDLFRYADIQSVLKQPKVFSSQRGRSTSKTSILTMDPPKHTKMRTLVNKAFTPKAIKQIEEKIKDLTHDLLHQVKDQRTFDIVQDLAAPLPVMIIAELLGAEVKDRELIKKHSDALVAGAKDDSKEAVQAVVDMQKQAEKELSEYFAHLIQKRKETPADDLISLLIQAEIDGERLSENELLGFCILLLVAGNETTTNLITNAVRLLTEQPHLAESVRQDLSLIPQLTEETLRYYPPVQAIGRVAAEDVQIAGSHIEKGDYLISWVASANRDERKFDDPDTFRLDRKSNPHLSFGFGIHFCLGAPLARLEGHLALEILLRTFREITCAADQLKPIQSTFVFGVKEFPVQVTRF
WP_045034977.1	Bacillus altitudinis	CYP109A10	MKVKENYVNVIPMKEIRSTDDLLFPFPIYNELRSQGDIRYDETRKCWDLFRYADIQSVLKQPKVFSSQRGRSTSKTSILTMDPPKHTKMRTLVNKAFTPKAIKQIEEKIKDLTHDLLHQVKDQRTFDIVQDLAAPLPVMIIAELLGAEVKDRELIKKHSDALVAGAKDDSKEAVQAVVDMQKQAEKELSEYFAHLIQKRKETPADDLISLLIQAEIDGERLSENELLGFCILLLVAGNETTTNLITNAVRLLTEQPHLAESVRQDLSLIPQLTEETLRYYPPVQAIGRVAAEDVQIAGSHIEKGDYLISWVASANRDERKFDDPDTFRLDRKSNPHLSFGFGIHFCLGAPLARLEAHLALEVLLRTFREITCAADQLKPIQSTFVFGVKEFPVQVTRF
WP_144716666.1	Bacillus altitudinis	CYP109A10	MKVKENYVNVIPMKEIRSTDDLLFPFPIYNELRSQGDIRYDETRKCWDLFRYADIQSVLKQPKVFSSQRGRSTSKTSILTMDPPKHTKMRALVNKAFTPKAIKQIEEKIKDLTHDLLHQVKDQRTFDIVQDLAAPLPVMIIAELLGAEVKDRELIKKHSDALVAGAKDDSKEAIQAVVDMQKQAEKELSAYFAHLIQKRKETPADDLISLLIQAEIDGERLSENELLGFCILLLVAGNETTTNLITNAVRLLTEQPHIAESVRKDLSLIPQLTEETLRYYPPVQAIGRVAAEDVQIAGSNIEKGDYLISWVASANRDERKFDDPDTFRLDRKSNPHLSFGFGIHFCLGAPLARLEAHLALEILLRTFREITCTADQLKPIQSTFVFGVKEFPVQVTRF
WP_148943908.1	Bacillus altitudinis	CYP109A10	MKVKENYVNVIPMKEIRSTDDLLFPFPIYNELRSQGDIRYDETRKCWDLFRYADIQSVLKQPKVFSSQRGRSTSKTSILTMDPPKHTKMRALVNKAFTPKAIKQIEEKIKDLTHDLLHQVKDQRTFDIVQDLAAPLPVMIIAELLGAEVKDRELIKKHSDALVAGAKDDSKEAVQAVVDMQKQAEKELSEYFAHLIKKRKETPADDLISLLIQAEIDGERLSENELLGFCILLLVAGNETTTNLITNAIRLLTEQPHIAESVRQDLSLIPQLTEETLRYYPPVQAIGRVAAEDVQIAGSHIKKGDYLISWVASANRDERKFDDPDTFRLDRKSNPHLSFGFGIHFCLGAPLARLEAHLALEILLRTFREITCAADQLKPIQSTFVFGVKELPVQVTRF
WP_013919111.1	Paenibacillus mucilaginosus	CYP109A11	MNTGSPAKYANIIPLKELDTVQKQLYPFDFYREARTQTPVRYNEHRSAWDLFLYADVHRVLKDPAAFSSRRGMEMRTENLLVMDPPRHTQMRDLVNKAFTPKAIGALEEHIRRVTADLLDEAAGRGSMEMVHDLAAPLPVIIIAELLGVPTQDRKLFKEWSDVLVKGVDENTEAAFAKMHAERGQAAKELSLYFSTILKERRTQPQDDLISALLAAEIDGKKLSEEEVISFAILLLVAGNETTTNLITNGVRRLTEDPALQTLLQEQPELVPGFVEEVLRFYPPILAVGRVAAQDVEIGGQTIRAGDQVISWVASANRDERKFDDADAFRPDRKPNPHLAFGFGPHFCLGAPLARLEAKVAAEELLRRFRDLRLEDGAELVPIPSPFVFGVKSYPVTFR…
WP_014371226.1	Paenibacillus mucilaginosus	CYP109A11	MNTGSPAKYANIIPLKELDTVQKQLYPFDFYREARTQTPVRYNEHRSAWDLFLYADVHRVLKDPAAFSSRRGMEMRTENLLVMDPPRHTQMRDLVNKAFTPKAIGALEEHIRRVTADLLDEAAGRGSMEMVHDLAAPLPVIIIAELLGVPTQDRKLFKEWSDVLVKGVDENTEAAFAKMHAERGQAAKELSLYFSGILKERLTQPQDDLISALLAAEIDGKKLSEEEVISFAILLLVAGNETTTNLITNGVRRLTEDPALQTLLQEQPELVPGFVEEVLRFYPPILAVGRVAAQDVEIGGQTIRTGDQVISWVASANRDERKFDDADAFRPDRKPNPHLAFGFGPHFCLGAPLARLEAKVAAEELLRRFRDLRLADGAELVPIPSPFVFGVKSYPVTFR…
WP_269867369.1	Paenibacillus mucilaginosus	CYP109A11	MNTGSQAKYANIIPMKELDTVHKQLNPFEFYRDARANTPVRYNEHRGAWDLFLYSDVHRVLKDPAAFSSRRGMNMRTESLLVMDPPRHTQMRDLVNKAFTPKAINALEEHIRSVTADLLDEAASRGTLETVHDLAGPLPVIIIAELLGVPTRDRKLFKEWSDVLVKGVDENTEEAFARMAKERGQAAGELSAYFSKILEERRAEPREDLLSALLAAEIEGKQLTEEEVISFAVLLLVAGNETTTNLITNGVRRLTEEPGLQTLLREQPDRVPAFVEEILRYYPPILAVGRVASQDVEIGGQTIRAGDQVVSWVASANRDENKFEDGEAFRPDRRPNPHLSFGFGPHFCLGAPLARLEAKVAFEELVRRFGDLQLTPGAELVPIPSPFVFGVKAYPVTFR…
WP_185847899.1	Bacillus sp. PAMC26543	CYP109A13	MTKQTARPAKEERYANLIPMKELQFEKDRLFPFPIYEKLRESSPVRYDKQRDCWDVFKYDDVQFVLKNPKLFSSKRGIQAESILTMDPPKHTKLRALVNKSFTPKAVKQIETRIKDVTAFLLQEARQKDTIDMIDDIAGPLPVIIIAEMLGAPIEDRHIIKTYSDVLVAGAKDSSDKSVADMVQKRRDGHAFLSNYFRDILLKRRAQPKEDLITMLLQSEVDGEYLTEEQLLGFCILLLVAGNETTTNLIANAVRYITEDTAMQQQIRQNTDYVPNIIEETLRYYPPVQAIGRVAAEDIALGRAFIKKGSSVISWVASANRDEAKFSEPDRFIINRPSYPHLSFGFGIHFCLGAPLARLEAKIALSSLLSMSAYIKKADDEQKLEAVPSPFVFGVKHLP…
WP_213418683.1	Bacillus	CYP109A13	MTKQTARPAKEERYANLIPMKELQFEKDRLFPFPIYEKLRKSSPVRYDKQRDCWDVFKYDDVQFVLKNPKLFSSKRGIQAESILTMDPPKHTKLRALVNKSFTPKAVKQIETRIKDVTAFLLQEARQKDTIDMIDDIAGPLPVIIIAEMLGAPIEDRHIIKTYSDVLVAGAKDSSDKSVADMVQKRRDGHAFLSNYFRDILLKRRAQPKEDLITMLLQSEVDGEYLTEEQLLGFCILLLVAGNETTTNLIANAVRYITEDTAMQQQIRQNTDYVPNIIEETLRYYPPVQAIGRVAAEDIALGRAFIKKGSSVISWVASANRDEAKFSEPDRFIINRPSYPHLSFGFGIHFCLGAPLARLEAKIALSSLLSMSAYIKKADDEQKLEAVPSPFVFGVKHLP…
WP_127696892.1	Bacillus halotolerans	CYP109A13	MTKQTARPAKEERYANLIPMKELQFEKDRLFPFPIYEKLRESSPVRYDKQRDCWDVFKYDDVQFVLKNPKLFSSKRGIQAESILTMDPPKHTKLRALVNKSFTPKAVKQIETRIKDVTAFLLQEARQKDTIDMIDDIAGPLPVIIIAEMLGAPIEDRHIIKTYSDVLVAGAKDSSDKSVADMVQKRRDGHAFLSNYFRDILLKRRAQPKEDLITMLLQSEVDGEYLTEEQLLGFCILLLVAGNETTTNLIANAVRYITEDTAMQQQIRQNTDYVPNIIEETLRYYPPVQAIGRVAAEDIALGRAFIKKGSSVISWVASANRDDAKFSEPDRFIINRPSYPHLSFGFGIHFCLGAPLARLEAKIALSSLLSMSAYIKKADDEQKLEAVPSPFVFGVKHLP…
WP_198098451.1	Bacillus halotolerans	CYP109A13	MTKQTARPAKEERYANLIPMKELQFEKDRLFPFPIYEKLRKSSPVRYDKQRDCWDVFKYDDVQFVLKNPKLFSSKRGIQAESILTMDPPKHTKLRALVNKSFTPKAVKQIETRIKDVTAFLLQEARQKDTIDMIDDIAGPLPVIIIAEMLGAPIEDRHIIKTYSDVLVAGAKDSSDKSVADMVQKRRDGHAFLSNYFRDILLKRRAQPKEDLITMLLQSEVDGEYLTEEQLLGFCILLLVAGNETTTNLIANAVRYITEDTAMQQQIRQNTDYVPNIIEETLRYYPPVQAIGRVAAEDIALGGALIKKGSSVISWVASANRDEAKFSEPDRFIINRPSYPHLSFGFGIHFCLGAPLARLEAKIALSSLLSMSAYIKKADDEQKLEAVPSPFVFGVKHLP…
WP_268496548.1	Bacillus halotolerans	CYP109A13	MTKQTARPAKEERYANLIPMKELQFEKDRLFPFPIYEKLRESSPVRYDKQRDCWDVFKYDDVQFVLKNPKLFSSKRGIQAESILTMDPPKHTKLRALVNKSFTPKAVKQIETRIKDVTAFLLQEARQKDTIDMIDDIAGPLPVIIIAEMLGAPIEDRHIIKTYSDVLVAGAKDSSDKSVADMVQKRRDGHAFLSNYFRDILLKRRAQPKEDLITMLLQSEVDGEYLTEEQLLGFCILLLVAGNETTTNLIANAVRYITEDTAMQQQIRQNTDYVPNIIEETLRYYPPVQAIGRVAAEDIALDGALIKKGSSVISWVASANRDEAKFSEPDRFIINRPSYPHLSFGFGIHFCLGAPLARLEAKIALSSLLSMSAYIKKADDEQKLEAVPSPFVFGVKHLP…
WP_106021694.1	Bacillus halotolerans	CYP109A13	MTKQTARPAKEERYANLIPMKELQFEKDRLFPFPIYEKLRKSSPVRYDKQRDCWDVFKYDDVQFVLKNPKLFSSKRGIQAESILTMDPPKHTKLRALVNKSFTPKAVKQIETRIKDVTAFLLQEARQKDTIDMIDDIAGPLPVIIIAEMLGAPIEDRHIIKTYSDVLVAGAKNSSDKSVADMVQKRRDGHAFLSNYFRDILLKRRAQPKEDLITMLLQSEVDGEYLTEEQLLGFCILLLVAGNETTTNLIANAVRYITEDTAMQQQIRQNTDYVPNIIEETLRYYPPVQAIGRVAAEDIALGRAFIKKGSSVISWVASANRDDAKFSEPDRFIINRPSYPHLSFGFGIHFCLGAPLARLEAKIALSSLLSMSAYIKKADDEQKLEAVPSPFVFGVKHLP…
WP_101861445.1	Bacillus halotolerans	CYP109A13	MTKQTARPAKEERYANLIPMKELQFEKDRLFPFPIYEKLRKSSPVRYDKQRDCWDVFKYDDVQFVLKNPKLFSSKRGIQAESILTMDPPKHTKLRALVNKSFTPKAVKQIETRIKDVTAFLLQEARQKDTIDMIDDIAGPLPVIIIAEMLGAPIEDRHIIKTYSDVLVAGAKDSSDKSVADMVQKRRDGHAFLSNYFRDILLKRRAQPKEDLITMLLQSEVDGEYLTEEQLLGFCILLLVAGNETTTNLIANAVRCITEDTAMQQQIRQNTDYVPNIIEETLRYYPPVQAIGRVAAEDIALGGALIKKGSSVISWVASANRDEAKFSEPDRFIINRPSYPHLSFGFGIHFCLGAPLARLEAKIALSSLLSMSAYIKKADDEQKLEAVPSPFVFGVKHLP…
WP_216394237.1	Bacillus halotolerans	CYP109A13	MTKQTARPAKEERYANLIPVKELQFEKDRLFPFPIYEKLRKSSPVRYDKQRDCWDVFKYDDVQFVLKNPKLFSSKRGIQAESILTMDPPKHTKLRALVNKSFTPKAVKQIETRIKDVTAFLLQEARQKDTIDMIDDIAGPLPVIIIAEMLGAPIEDRHIIKTYSDVLVAGAKDSSDKSVADMVQKRRDGHAFLSNYFRDILLKRRAQPKEDLITMLLQSEVDGEYLTEEQLLGFCILLLVAGNETTTNLIANAVRYITEDTAMQQQIRQNTDYVPNIIEETLRYYPPVQAIGRVAAEDIALGGALIKKGSSVISWVASANRDEAKFSEPDRFIINRPSYPHLSFGFGIHFCLGAPLARLEAKIALSSLLSMSAYIKKADDEQKLEAVPSPFVFGVKHLP…
WP_106022530.1	Bacillus halotolerans	CYP109A13	MTKQTARPAKEERYANLIPMKELQFEKDRLFPFPIYEKLRKSSPVRYDKQRDCWDVFKYDDVQFVLKNPKLFSSKRGIQAESILTMDPPKHTKLRALVNKSFTPKAVKQIETRIKDVTAFLLQEARQKDTIDMIDDIAGPLPVIIIAEMLGAPIEDRHIIKTYSDVLVAGAKNSSDKSVADMVQKRRDGHAFLSNYFRDILLKRRAQPKEDLITMLLQSEVDGEYLTEEQLLGFCILLLVAGNETTTNLIANAVRYITEDTAMQQQIRLNTDYVPNIIEETLRYYPPVQAIGRVAAEDIALGRAFIKKGSSVISWVASANRDDAKFSEPDRFIINRPSYPHLSFGFGIHFCLGAPLARLEAKIALSSLLSMSAYIKKADDEQKLEAVPSPFVFGVKHLP…
WP_105992004.1	Bacillus	CYP109A13	MTKQTACPAKEERYANLIPMKELQFEKDRLFPFPIYEKLRKSSPVRYDKQRDCWDVFKYDDVQFVLKNPKLFSSKRGIQAESILTMDPPKHTKLRALVNKSFTPKAVKRIETRIKDVTAFLLQEARQKDTIDMIDDIAGPLPVIIIAEMLGAPIEDRHIIKTYSDVLVAGAKDSSDKSVADMVQKRRDGHAFLSNYFRDILLKRRAQPKEDLITMLLQSEVDGEYLTEEQLLGFCILLLVAGNETTTNLIANAVRYITEDTAMQQQIRQNTDYVPNIIEETLRYYPPVQAIGRVAAEDTALGGAFIKKGSSVISWVASANRDEAKFSEPDRFIINRPSYPHLSFGFGIHFCLGAPLARLEAKIALSSLLSMSAYIKKADDEQKLEAVPSPFVFGVKHLP…
WP_199398064.1	Bacillus halotolerans	CYP109A13	MTKQTACPAKEERYANLIPMKELQFEKDRLFPFPIYEKLRKSSPVRYDKQRDCWDVFKYDDVQFVLKNPKLFSSKRGIQAESILTMDPPKHTKLRALVNKSFTPKAVKQIETRIKDVTAFLLQEARQKDTIDMIDDIAGPLPVIIIAEMLGAPIEDRHIIKTYSDVLVAGAKDSSDKSVADMVQKRRDGYAFLSNYFRDILLKRRAHPKEDLITMLLQSEVDGEYLTEEQLLGFCILLLVAGNETTTNLIANAVRYITEDTAMQQQIRQNTDYVPNIIEETLRYYPPVQAIGRVAAEDIALGGAFIKKGSSVISWVASANRDEAKFSEPDRFIINRPSYPHLSFGFGIHFCLGAPLARLEAKIALSSLLSMSAYIKKADDEQKLEAVPSPFVFGVKHLP…
WP_095713043.1	Bacillus sp. 7705b	CYP109A13	MTKQTARPAKEERYANLIPMKELQFEKDRLFPFPIYEKLRKSSPVRYDKQRDCWDVFKYDDVQFVLKNPKLFSSKRGIQAESILTMDPPKHTKLRALVNKSFTPKAVKQIETRIKDVTAFLLQEARQKDTIDMIDDIAGPLPVIIIAEMLGAPIEDRHIIKTYSDVLVAGAKDSSDKSVADMVQKRRDGHAFLSNYFKDILLKRRAQPKEDLITMLLQSEVDGEYLTEEQLLGFCILLLVAGNETTTNLIANAVRYITEDTAMQQQIRQNTDYVPNIIEETLRYYPPVQAIGRVAAEDIALDGALIKKGSSVISWVASANRDEAKFSEPDRFIINRPSYPHLSFGFGIHFCLGAPLARLEAKIALSSLLSMSAYIKKADDEQKLEAVPSPFVFGVKHLP…
WP_103672486.1	Bacillus halotolerans	CYP109A13	MTKQIACPAKEERYANLIPMKELQFEKDRLFPFPIYEKLRKSSPVRYDKQRDCWDVFKYDDVQFVLKNPKLFSSKRGIQAESILTMDPPKHTKLRALVNKSFTPKAVKQIETRIIDVTAFLLQEARQKDTIDMIDDIAGPLPVIIIAEMLGAPIEDRHIIKTYSDVLVAGAKDSSDKSVADMVQKRRDGHAFLSNYFRDILLKRRAQPKEDLITMLLQSEVDGEYLTEEQLLGFCILLLVAGNETTTNLIANAVRYITEDTAMQQQIRQNTDYVPNIIEETLRYYPPVQAIGRVAAEDIALGRAFIKKGSSVISWVASANRDEAKFSEPDRFIINRPSYHHLSFGFGIHFCLGAPLARLEAKIALSSLLSMSAYIKKADDEQKLEAVPSPFVFGVKHLP…
WP_024121638.1	Bacillus halotolerans	CYP109A13	MTKQIACPAKEERYANLIPMKELQFEKDRLFPFPIYEKLRKSSPVRYDKQRDCWDVFKYDDVQFVLKNPKLFSSKRGIQAESILTMDPPKHTKLRALVNKSFTPKAVKQIETRIIDVTAFLLQEARQKDTIDMIDDIAGPLPVIIIAEMLGAPIEDRHIIKTYSDVLVAGAKDSSDKSVADMVQKRRDGHAFLSNYFRDILLKRRAQPKEDLITMLLQSEVDGEYLTEEQLLGFCILLLVAGNETTTNLIANAVRYITEDTAMQQQIRQNTDYVPNIIEETLRYYPPVQAIGRVAAEDIALGRAFIKKGSSVISWVASANRDEAKFSEPDRFIINRPSYHHLSFGFGIHFCLGAPLARLEAKIALSSLLSMSAYIKKADDEQKLEAVPSPFVFGVKHLP…
WP_268511069.1	Bacillus halotolerans	CYP109A13	MTKQTACPAKEERYANLIPMKELQFEKDRLFPFPIYEKLRKSSPVRYDKQRDCWDVFKYDDVQFVLKNPKLFSSKRGIQAESILTMDPPKHTKLRALVNKSFTPKAVKQIETRIKDVTAFLLQEARQKDTIDMIDDIAGPLPVIIIAEMLGAPIEDRHIIKTYSDVLVAGAKDSSDKSVADMVQKRRDGHAFLSNYFRDILLKRRAQPKEDLITMLLQSEVDGEYLTEEQLLGFCILLLVAGNETTTNLIANAIRYITEDTAVQQQIRQNTDYVPNIIEETLRYYPPVQAIGRVAAEDTALGGAFIKKGSSVISWVASANRDEAKFSEPDRFIINRPSYPHLSFGFGIHFCLGAPLARLEAKIALSSLLSMSAYIKKADDEQKLEAVPSPFVFGVKHLP…
WP_217827655.1	Bacillus halotolerans	CYP109A13	MTKQTACPAKEERYANLIPMKELQFEKDRLFPFPIYEKLRKSSPVRYDKQRDCWDVFKYDDVQSVLKNPKLFSSKRGIQAESILTMDPPKHTKLRALVNKSFTPKAVKQIETRIKDVTAFLLQEARQKDTIDMIDDIAGPLPVIIIAEMLGAPIEDRHIIKTYSDVLVAGAKDSSDKSVADMVQKRRDGYAFLSNYFRDILLKRRAHPKEDLITMLLQSEVDGEYLTEEQLLGFCILLLVAGNETTTNLIANAVRYITEDTAMQQQIRQNTDYVPNIIEETLRYYPPVQAIGRVAAEDIALGGAFIKKGSSVISWVASANRDEAKFSEPDRFIINRPSYPHLSFGFGIHFCLGAPLARLEAKIALSSLLSMSAYIKKADDEQKLEAVPSPFVFGVKHLP…
WP_044155660.1	Bacillus halotolerans	CYP109A13	MTKQTACPAKEERYANLIPMKELKFEKDRLFPFPIYEKLRKSSPVRYDKQRDCWDVFKYDDVQFVLKNPKLFSSKRGIQAESILTMDPPKHTKLRALVNKSFTPKAVKQIETRIKDVTAFLLQEARQKDTIDMIDDIAGPLPVIIIAEMLGAPIEDRHIIKTYSDVLVAGAKDSSDKSVADMVQKRRDGYAFLSNYFRDILLKRRAHPKEDLITMLLQSEVDGEYLTEEQLLGFCILLLVAGNETTTNLIANAVRYITEDTAMQQQIRQNTDYVPNIIEETLRYYPPVQAIGRVAAEDIALGGAFIKKGSSVISWVASANRDEAKFSEPDRFIINRPSYPHLSFGFGIHFCLGAPLARLEAKIALSSLLSMSAYIKKADDEQKLEAVPSPFVFGVKHLP…
WP_229042990.1	Bacillus sp. AF23	CYP109A13	MTKQTACPAKEERYANLIPMKELQFEKDRLFPFPIYEKLRKSSPVRYDKQRDCWDVFKYDDVQFVLKNPKLFSSKRGIQAESILTMDPPKHTKLRALVNKSFTPKAVKQIETRIKDVTAFLLQEARQKDTIDMIDDIAGPLPVIIIAEMLGAPIEDRHIIKTYSDVLVAGAKDSSDKSVADMVQKRRNGYAFLSNYFRDILLKRRAHPKEDLITMLLQSEVDGEYLTEEQLLGFCILLLVAGNETTTNLIANAVRYITEDTAMQQQIRQNTDYVPNIIEETLRYYPPVQAIGRVAAEDIALGGAFIKKGSSVISWVASANRDEAKFSEPDRFIINRPSYPHLSFGFGIHFCLGAPLARLEAKIALSSLLSMSAYIKKADDEQKLEAVPSPFVFGVKHLP…
WP_202853184.1	Bacillus halotolerans	CYP109A13	MTKQTACPAKEERYANLIPMQELQFEKDRLFPFPIYEKLRKSSPVRYDKQRDCWDVFKYDDVQFVLKNPKLFSSKRGIQAESILTMDPPKHTKLRALVNKSFTPKAVKRIETRIKDVTAFLLQEARQKDTIDMIDDIAGPLPVIIIAEMLGAPIEDRHIIKTYSDVLVAGAKDSSDKSVADMVQKRRDGHAFLSNYFRDILLKRRAQPKEDLITMLLQSEVDGEYLTEEQLLGFCILLLVAGNETTTNLIANAVRYITEDTAMQQQIRQNTDYVPNIIEETLRYYPPVQAIGRVAAEDTALGGAFIKKGSSVISWVASANRDEAKFSEPDRFIINRPSYPHLSFGFGIHFCLGAPLARLEAKIALSSLLSMSAYIKKADDDQKLEAVPSPFVFGVKHLP…
WP_227599347.1	Bacillus halotolerans	CYP109A13	MTKQTACPAKEERYANLIPMKELQFEKDRLFPFPIYEKLRKSSPVRYDKQRDCWDVFKYDDVQFVLKNPKLFSSERGIQAESILTMDPPKHTKLRALVNKSFTPKAVKRIETRIKDVTAFLLQEARQKDTIDMIDDIAGPLPVIIIAEMLGAPIEDRHIIKTYSDVLVAGAKDSSDKSVADMVQKRRDGHAFLSNYFRDILLKRRAQPKEDLITMLLQSEVDGEYLTEEQLLGFYILLLVAGNETTTNLIANAVRYITEDTAMQQQIRQNTDYVPNIIEETLRYYPPVQAIGRVAAEDTALGGAFIKKGSSVISWVASANRDEAKFSEPDRFIINRPSYPHLSFGFGIHFCLGAPLARLEAKIALSSLLSMSAYIKKADDEQKLEAVPSPFVFGVKHLP…
WP_059336519.1	Bacillus halotolerans	CYP109A13	MTKQTACPAKEERYANLIPMKELKFEKDRLFPFPIYEKLRKSSPVRYDKQRDCWDVFKYDDVQFVLKNPKLFSSKRGIQAESILTMDPPKHTKLRALVNKSFTPKAVKQIETRIKDVTAFLLQEARQKDTIDMIDDIAGPLPVIIIAEMLGAPIEDRHIIKTYSDVLVAGAKDSSDKSVADMVQKRRDGYAFLSNYFRDILLKRRAHPKEDLITMLLQSEVDGEYLTEEQLLGFCILLLVAGNETTTNLIANAVRYITEDTAMQQQIRQNTDYVPNIIEETLRYYPPVQAIGRVAAEDIALGGAFIKKGSSVISWVASANRDEAKFSEPDRFIINRPSYPHLSFGFGIHFCLGAPLARLEAKIALSSLLSMSAYIKQADDEQKLEAVPSPFVFGVKHLP…
UQZ46261.1	Bacillus halotolerans	CYP109A13	MTKQTACPAKEERYANLIPMKELQFEKDRLFPFPIYEKLRKSSPVRYDKQRDCWDVFKYDDVQFVLKNPKLFSSKRGIQAESILTMDPPKHTKLRALVNKSFTPKAVKQIETRIKDVTALLLQEARQKDTIDMIDDIAGPLPVIIIAEMLGAPIEDRHIIKTYSDVLVAGAKDSSDKSVADMVQKRRDGHAFLSNYFRDILLKRRAQPKEDLITMLLQSEVDGEYLTEEQLLGFCILLLVAGNETTTNLIANAVRYITEDTAMQQQIRQNTDYVPNIIEETLRYYPPVQAIGRVAAEDTALGGAFIKKGSSVISWVASANRDEAKFSEPDRFIINRPSYPHLSFGFGIHFCLGAPLARLEAKVVLSSLLSMSAYIKKADDEQKLEAVPSPFVFGVKHLP…
WP_105955719.1	Bacillus halotolerans	CYP109A13	MTKQTACPAKEERYANLIPMQELQFEKDRLFPFPIYEKLRKSSPVRYDKQRDCWDVFKYDDVQFVLKNPKLFSSKRGIQAESILTMDPPKHTKLRALVNKSFTPKAVKQIETRIKDVTAFLLQEARQKDTIDMIDDIAGPLPVIIVAEMLGAPIEDRHIIKTYSDVLVAGAKDSSDKSVADMVQKRRDGHAFLSNYFRDILLKRRAQPKEDLITMLLQSEVDGEYLTEEQLLGFCILLLVAGNETTTNLIANAVRYITEDTAMQQQIRQNTDYVPNIIEETLRYYPPVQAIGRVAAEDTALGGAFIKKGSSVISWVASANRDEAKFSEPDRFIINRPSYPHLSFGFGIHFCLGASLARLEAKIALSSLLSMSAYIKKADDDQKLEAVPSPFVFGVKHLP…
WP_193660600.1	Bacillus mojavensis	CYP109A13	MTKQTACPAKEERYANLIPMKELQFEKDRLFPFPIYEKLRKSSPVRYDKQRDCWDVFKYDDVQSVLKNPKLFSSKRGIQAESILTMDPPKHTKLRALVNKSFTPKAVKQIETRIKDVTAFLLQEARQKDTIDMIDDIADPLPVIIIAEMLGAPIEDRHIIKTYSDVLVAGAKDSSDKSVADMVQKRRDGYAFLSNYFRDILLKRRAHPKEDLITMLLQSEVDGEYLTEEQLLGFCILLLVAGNETTTNLIANAVRYITEDTAMQQQIRQNTDYVPNIIEETLRYYPPVQAIGRVAAEDIALGGAFIKKGSSVISWVASANRDEAKFSEPDRFIINRPSYPHLSFGFGIHFCLGAPLARLEAKIALSSLLSMSAYIKQADDEQKLEAVPSPFVFGVKHLP…
WP_099043003.1	Bacillus halotolerans	CYP109A13	MTKQTACPAKEERYANLIPMKELQFEKDRLFPFPIYEKLRKSSPVRYDKQRDCWDVFKYDDVQFVLKNPKHFSSKRGIQAESILTMDPPKHTKLRALVNKSFTPKAVKQIETRIKDVTALLLQEARQKDTIDMIDDIAGPLPVIIIAEMLGAPIEDRHIIKTYSDVLVAGAKDSSDKSVADMVQKRRDGYAFLSNYFRDILLKRRAHPKEDLITMLLQSEVDGEYLTEEQLLGFCILLLVAGNETTTNLIANAVRYITEDTAMQQQIRQNTDYVPNIIEETLRYYPPVQAIGRVAAEDIALGGAFIKKGSSVISWVASANRDEAKFSEPDRFIINRPSYPHLSFGFGIHFCLGAPLARLEAKIALSSLLSMSAYIKQADDEQKLEAVPSPFVFGVKHLP…
WP_202647349.1	Bacillus halotolerans	CYP109A13	MTKQTACPAKEERYANLIPMKELQFEKDRLFPFPIYEKLRKSSPVRYDKQRDCWDVFKYDDVQSVLKNPKLFSSKRGIQAESILTMDPPKHTKLRALVNKSFTPKAVKQIETRIKDVTALLLQEARQKDTIDMIDDIAGPLPVIIIAEMLGAPIEDRHIIKTYSDVLVAGAKDSSDKSVADMVQKRRDGYAFLSNYFRDILLKRRAHPKEDLITMLLQSEVDGEYLTEEQLLGFCILLLVAGNETTTNLIANAVRYITEDTAMQQQIRQNTDYVPNIIEETLRYYPPVQAIGRVAAEDIALGGAFIKKGSSVISWVASANRDEAKFSEPDRFIINRPSYPHLSFGFGIHFCLGAPLARLEAKIALSSLLSMSAYIKQAYDEQKLEAVPSPFVFGVKHLP…
WP_069487389.1	Bacillus	CYP109A13	MTKQTACPAKEERYANLIPMKELQFEKDRLFPFPIYEKLRKSSPVRYDKQRDCWDVFKYDDVQFVLKNPKHFSSKRGIQAESILTMDPPKHTKLRALVNKSFTPKAVKQIETRIKDVTALLLQEARQKDTIDMIDDIAGPLPVIIIAEMLGAPIEDRHIIKTYSDVLVAGAKDSSDKSVADMVQKRRDGYAFLSNYFRDILLKRRAHPKEDLITMLLQSEVDGEYLTEEQLLGFCILLLVAGNQTTTNLIANAVRYITEDTAMQQQIRQNTDYVPNIIEETLRYYPPVQAIGRVAAEDIALGGAFIKKGSSVISWVASANRDEAKFSEPDRFIINRPSYPHLSFGFGIHFCLGAPLARLEAKIALSSLLSMSAYIKQADDEQKLEAVPSPFVFGVKHLP…
WP_059293223.1	Bacillus halotolerans	CYP109A13	MTKQTACPAKEERYANLIPMKELQFEKDRLFPFPIYEKLRKSFPVRYDKQRDCWDVFKYDDVQFVLKNPKHFSSKRGIQAESILTMDPPKHTKLRALVNKSFTPKAVKQIETRIKDVTALLLQEARQKDTIDMIDDIAGPLPVIIIAEMLGAPIEDRHIIKTYSDVLVAGAKDSSDKSVADMVQKRRDGYAFLSNYFRDILLKRRAHPKEDLITMLLQSEVDGEYLTEEQLLGFCILLLVAGNETTTNLIANAVRYITEDTAMQQQIRQNTDYVPNIIEETLRYYPPVQAIGRVAAEDIALGGAFIKKGSSVISWVASANRDEAKFSEPDRFIINRPSYPHLSFGFGIHFCLGAPLARLEAKIALSSLLSMSAYIKQADDEQKLEAVPSPFVFGVKHLP…
WP_254500601.1	Bacillus halotolerans	CYP109A13	MTKQTACPAKEERYANLIPMKELQFEKDRLFPFPIYEKLRKSSPVRYDKQRDCRDVFKYDDVQSVLKNPKLFSSKRGIQAESILTMDPPKHTKLRALVNKSFTPKAVKQIETRIKDVTAFLLQEARQKDTIDMIDDIADPLPVIIIAEMLGAPIEDRHIIKTYSDVLVAGAKDSSDKSVADMVQKRRDGYAFLSNYFRDILLKRRAHPKEDLITMLLQSEVDGEYLTEEQLLGFCILLLVAGNETTTNLIANAVRYITEDTAMQQQIRQNTDYVPNIIEETLRYYPPVQAIGRVAAEDIALGGAFIKKGSSVISWVASANRDEAKFSEPDRFIINRPSYPHLSFGFGIHFCLGAPLARLEAKIALSSLLSMSAYIKQADDEQKLEAVPSPFVFGVKHLP…
QQF61824.1	Bacillus mojavensis	CYP109A13	MTKQTACPAKEERYANLIPMKELKFEKDRLFPFPIYEKLRKSSPVRYDKQRDCWDVFKYDDVQSVLKNPKLFSSKRGIQAESILTMDPPKHTKLRALVNKSFTPKAVKQIETRIKDVTAFLLQEARQKDTIDMIDDIAGPLPVIIIAEMLGAPIEDRHIIKTYSDVLVAGAKDSSDKSVADMVQKRRDGYAFLSNYFRDILLKRRAHPKEDLITMLLQSEVDGEYLTEEQLLGFCLLLLVAGNETTTNLIANAVRYITEDTAMQQQIRQNTDYVPNIIEETLRYYPPVQAIGRVAAEDIALGGAFIKKGSSVISWVASANRDEAKFSEPDRFIINRPSYPHLSFGFGIHFCLGAPLARLEAKIALSSLLSMSAYIKQADDEQKLEAVPSPFVFGVKHLP…
WP_257988309.1	Bacillus halotolerans	CYP109A13	MTKQTACPAKEERYANLIPMKELQFEKDRLFPFPIYEKLRKSSPVRYDKQRDCWDVFKYDDVQFVLKNPKLFSSKRGIQAESILTMDPPKHTKLRALVNKSFTPKAVKQIETCIKDVTAFLLQEARQKDTIDMIDDIAGPLPVIIIAEMLGAPIEDRHIIKTYSDVLVAGAKDSSDKSVADMVQKRRDGYAFLSNYFRDILLKRRAHPKEDLITMLLQSEVDGEYLTEEQLLGFCILLLVAGNETTTNLIANAVRYITEDTAMQQQIRQNTDYIPNVIEETLRYYPPVQAIGRVAAEDITLGGALIKKGSSVISWVASANRDEAKFSEPDRFIINRPSYPHLSFGFGIHFCLGAPLARLEAKIALSSLLSMSAYIEKADDEQKLEAVPSPFVFGVKHLP…
WP_101863269.1	Bacillus halotolerans	CYP109A13	MTKQAARPAKDERYANLITMKELQFEKDRLFPFPIYKKLRKLSPVRYDKQRDCWDVFKYDDVQFVLKNPKLFSSKRGIQAESILTMDPPKHTKLRALVNKSFTPKAVKQIETRIKDVTAFLLQEARQKDTIDMIDDIAGPLPVIIIAEMLGAPIEDRHIIKTYSDVLVSGAKDSSDKAVDDMVYKRRDGHAFLSNYFRDILLKRRAHPKEDLITMLLQSEVDGEYLTEEQLLGFCILLLVAGNETTTNLIANAVRYITEDTAMQQQIRQNTDYIPNVIEETLRYYPPVQAIGRVAAEDIALGRAFIKKGSSVISWVASANRDEAKFSEPDRFIINRPSYPHLSFGFGIHFCLGAPLARLEAKIALSSLLSMSAYIKKADDEQKLEAVPSPFVFGVKHLP…
WP_268505129.1	Bacillus mojavensis	CYP109A13	MTKQAARPAKDERYANLIPMKELQFEKDRLFPFPIYEKLRKLSPVRYDKQRDCWDVFKYDDVQFILKNPKLFSSKRGIQAESILTMDPPKHTKLRALVNKSFTPKAVKQIETRIKDVTAFLLQEARQKDTIDMIDDIAGPLPVIIIAEMLGAPIEDRHIIKTYSDVLVSGAKDSSDKAVDDMVQKRRDGHAFLSNYFRDILLKRRAHPKEDLITMLLQSEVDGEYLTEEQLLGFCILLLVAGNETTTNLIANAVRYITEDTAMQQQIRQNTDYVPNVIEETLRYYPPVQAIGRVAAEDIALGGALIKKGSSVISWVASANRDEAKFSEPDRFIINRSSYPHLSFGFGIHFCLGAPLARLEANIALSSLLSMSAYIEKADDEQKLEAVPSPFVFGVKHLP…
WP_229147351.1	Bacillus sp. LBG-1-113	CYP109A13	MTKQAARPAKDERYANLIPMKELQFEKDRLFPFPIYEKLRKLSPVRYDKQRDCWDVFKYDDVQFILKNPKLFSSKRGIQAESILTMDPPKHTKLRALVNKSFTPKAVKQIETRIKDVTAFLLQEARQKDRIDMIDDIAGPLPVIIIAEMLGAPIEDRHIIKTYSDVLVSGAKDSSDKAVDDMVQKRRDGHAFLSNYFRDILLKRRAHPKEDLITMLLQSEVDGEYLTEEQLLGFCILLLVAGNETTTNLIANAVRYITEDTAMQQQIRQNTDYIPNVIEETLRYYPPVQAIGRVAAEDIALGGALIKKGSSVISWVASANRDEAKFSEPDRFIINRPSYPHLSFGFGIHFCLGAPLARLEANIALSSLLSMSAYIKKADDEQKLEAVPSPFVFGVKHLP…
WP_029441307.1	Bacillus mojavensis	CYP109A13	MTKQAARPAKDERYANLIPMKELQFEKDRLFPFPIYEKLRKLSPVRYDKQRDCWDVFKYDDVQFILKNPKLFSSKRGIQAESILTMDPPKHTKLRALVNKSFTPKAVKQIETRIKDVTAFLLQEVRQKDTIDMIDDIAGPLPVIIIAEMLGAPIEDRHIIKTYSDVLVSGAKDSSDKAVDDMVQKRRDGHAFLSNYFRDILLKRRAHPKEDLITMLLQSEVDGEYLTEEQLLGFCILLLVAGNETTTNLIANAVRYITEDTAMQQQIRQNTDYIPNVIEETLRYYPPVQAIGRVAAEDIALGGALIKKGSSVISWVASANRDEAKFSEPDRFIINRPSYPHLSFGFGIHFCLGAPLARLEANIALSSLLSMSAYIEKADDEQRLEAIPSPFVFGVKHLP…
WP_268447429.1	Bacillus mojavensis	CYP109A13	MTKQAARPAKDERYANLIPMKELQFEKDRLFPFPIYEKLRKLSPVRYDKQRDCWDVFKYDDVQFILKNPKLFSSKRGIQAESILTMDPPKHTKLRALVNKSFTPKAVKQIETRIKDVTAFLLQEARQKDTIDMIDDIAGPLPVIIIAEMLGAPTEDRHIIKTYSDVLVSGAKDSSDKAVDDMVQKRRDGHAFLSNYFRDILLKRRAHPKEDLITMLLQSEVDGEYLTEEQLLGFCILLLVAGNETTTNLIANAVRYITEDTAMQQQIRQNTDYIPNVIEETLRYYPPVQAIGRVAAEDIALGGALIKKGSSVISWVASANRDEAKFSEPDRFNINRPSYPHLSFGFGIHFCLGAPLARLEANIALSSLLSMSAYIEKADDEQRLEAIPSPFVFGVKHLP…
WP_168747989.1	Bacillus mojavensis	CYP109A13	MTKQAARPAKDERYANLIPMKELQFEKDRLFPFPIYEKLRKLSPVRYDKQRDCWDVFKYDDVQFILKNPKLFSSKRGIQAESILIMDPPKHTKLRALVNKSFTPKAVKQIETRIKDVTAFLLQEARQKDTIDMIDDIAGPLPVIIIAEMLGAPIEDRHIIKTYSDVLVSGAKDSSDKAVDDMVQKRRDGHAFLSNYFRDILLKRRAHPKEDLITMLLQSEVDGEYLTEEQLLGFCILLLVAGNETTTNLIANAVRYITEDTAMQQQIRQNTDYIPNVIEETLRYYPPVQAIGRVAAEDIALGGALIKKGSSVISWVASANRDEAKFSEPDRFIINRSSYPHLSFGFGIHFCLGAPLARLEANIALSFLLSMSAYIEKADDEQRLEAIPSPFVFGVKHLP…
WP_268472533.1	Bacillus mojavensis	CYP109A13	MTKQAARPAKDERYANLIPMKELQFEKDRLFPFPIYEKLRKLSPVRYDKQRDCWDVFKYDDVQFILKNPKLFSSKRGIQAESILTMDPPKHTKLRALVNKSFTPKAVKQIETRIKDVTAFLLQEARQKDTIDMIDDIAGPLPVIIIAEMLGAPTEDRHIIKTYSDVLVSGAKDSSDKAVDDMVQKRRDGHAFLSNYFRDILLKRRAHPKEDLITMLLQSEVDGEYLTEEQLLGFCILLLVAGNETTTNLIANAVRYITEDTAMQQQIRQNTDYIPNVIEETLRYYPPVQAIGRVAAEDIALGGALIKKGSSVISWVASANRDEAKFSEPDRFNINRPSYPHLSFGFGIHFCLGAPLARLEANIALSSLLSMSAYIEKAYIEKADDEQRLEAIPSPFVFG…
QNK46616.1	Brevibacterium sp. PAMC23299	CYP109A14	MTQVRNSTSAVEQYANLIPMSEIASNADQLFPFPIFNSLRQKTPVRYDEARSCWDVFRYEDVHYILKNPKLFSSERGSGTLQGSILTMDPPRHTKMRNLVNKAFTPKAVKDLKNKIEEVTLYLLDQVNEKGTMDLVHNLAGPLPVIIIAELLGVPAKDRDLFKTYSDVLVAGAKDNSNEAFQRMAQKRKEGSEFLKEYFKKIILERKINPEEDLISLLLAAKIDGEKLTEEEVLSFCVLLLVAGNETTTNLITNAVRYMTEDKNIQEQARTNLPLIPKLVEETLRFYPPIQAIGRVTKEQVKVGGKTIQKGEQVICWVASANRDEQKFAEPNRFTLERKLNPHLSFGFGIHFCLGAPLARLEAEVALVTLLSTFAKLEDVKGTELEAIPSPFVFGVKRL…
WP_098186967.1	Bacillus sp. AFS026049	CYP109A14	MTQVRNSTSAVEQYANLIPMSEIASNADQLFPFPIFNSLRQKTPIRYDEARSCWDVFRYEDVHYILKNPKLFSSERGSGTLQGSILTMDPPRHTKMRNLVNKAFTPKAVKDLKNKIEEVTLYLLDQVNEKGTMDLVHNLAGPLPVIIIAELLGVPAKDRDLFKTYSDVLVAGAKDNSNEAFQRMAQKRKEGSEFLKEYFKKIILERKINPEEDLISLLLAAKIDGEKLTEEEVLSFCVLLLVAGNETTTNLITNAVRYMTEDKNIQEQARTNLPLIPKLVEETLRFYPPIQAIGRVTKEQVKVGGKTIQKGEQVICWVASANRDEQKFAEPNRFTLERKLNPHLSFGFGIHFCLGAPLARLEAEVALVTLLSTFAKLEDVKGTELEAIPSPFVFGVKRL…
WP_098936063.1	Bacillus sp. AFS094228	CYP109A14	MTQVRNSTSAVEQYANLIPMSEIASNADQLFPFPIFNSLRQKTPVRYDEARSCWDVFRYEDVHYILKNPKLFSSERGSGTLQGSILTMDPPRHTKMRNLVNKAFTPKAVKDLKNKIEEVTLYLLDQVNEKGTMDLVHNFAGPLPVIIIAELLGVPAKDRDLFKTYSDVLVAGAKDNSNEAFQRMAQKRKEGSEFLKEYFKKIILERKINPEEDLISLLLAAKIDGEKLTEEEVLSFCVLLLVAGNETTTNLITNAVRYMTEDKNIQEQARTNLPLIPKLVEETLRFYPPIQAIGRVTKEQVKVGGKTIQKGEQVICWVASANRDEQKFAEPNRFTLERKLNPHLSFGFGIHFCLGAPLARLEAEVALVTLLSTFAKLEDVKGTELEAIPSPFVFGVKRL…
WP_063576691.1	Bacillus sp. FJAT-20673	CYP109A14	MTQVRNSTSAVEQYANLIPMSEIASNADQLFPFPIFNSLRQKTPVRYDEARSCWDVFRYEDVHYILKNPKLFSSERGSGTLQGSILTMDPPRHTKMRNLVNKAFTPKAVKDLKNKIEEVTLYLLDQVNEKGTMDLVHNLAGPLPVIIIAELLGVPAKDRDLFKTYSDVLVAGAKDNSNEAFQRMAQKRKEGSEFLKEYFKKIILERKVNPEEDLISLLLAAKIDGEKLTEEEVLSFCVLLLVAGNETTTNLITNAVRYMTEDKNIQEQARTNLPLIPKLVEETLRFYPPIQAIGRVTKEQVKVGGKTIQKGEQVICWVASANRDEQKFAEPNRFTLERKLNPHLSFGFGIHFCLGAPLARLEAEVALVTLLSTFAKLEDVKGTELEAIPSPFVFGVKRL…
WP_230135459.1	Peribacillus frigoritolerans	CYP109A14	MTQVRNSTSAVEQYANLIPMSEIASNADQLFPFPIFNSLRQKTPVRYDEARSCWDVFRYEDVHYILKNPKLFSSERGSGTLQGSILTMDPPRHTKMRNLVNKAFTPKAVKDLKNKIEEVTLYLLDQVNEKGTMDLVHNLAGPLPVIIIAELLGVPAKDRDLFKTYSDVLVAGAKDNSNEAFQRMAQKRKEGSDFLKEYFKKIILERKVNPEEDLISLLLAAKIDGEKLTEEEVLSFCVLLLVAGNETTTNLITNAVRYMTEDKNIQEQARTNLPLIPKLVEETLRFYPPIQAIGRVTKEQVKVGGKTIQKGEQVICWVASANRDEQKFAEPNRFTLERKLNPHLSFGFGIHFCLGAPLARLEAEVALVTLLSTFAKLEDVKGTELEAIPSPFVFGVKRL…
PAW26336.1	Peribacillus simplex	CYP109A14	MTQVRNSTSAVEQYANLIPMSEIASNADQLFPFPIFNSLRQKTPVRYDEARSCWDVFRYEDVHYILKNPKLFSSERGSGTLQGSILTMDPPRHTKMRNLVNKAFTPKAVKDLKNKIEEVTLYLLDQVNEKGTMDLVHNLAGPLPVIIIAELLGVPAKDRDLFKTYSDVLVAGAKDNSNEAFQRMAQKRKEGSEFLKEYFKKIILERKVKPEEDLISLLLAAKIDGEKLTEEEVLSFCVLLLVAGNETTTNLITNAVRYMTEDKNIQEQARTNLPLIPKLVEETLRFYPPIQAIGRVTKEQVKVGGKTIQKGEQVICWVASANRDEQKFAEPNRFTLERKLNPHLSFGFGIHFCLGAPLARLEAEVALVTLLSTFAKLEDVKGTELEAIPSPFVFGVKRL…
WP_034313045.1	Bacillaceae	CYP109A14	MTQVRNSTSAVEQYANLIPMSEIASNADQLFPFPIFNSLRQKTPVRYDEARSCWDVFRYEDVHYILKNPKLFSSERGSGTLQGSILTMDPPRHTKMRNLVNKAFTPKAVKDLKNKIEEVTLYLLDQVNEKGTMDLVHNLAGPLPVIIIAELLGVPAKDRDLFKTYSDVLVAGAKDNSNEAFQRMAQKRKEGSEFLKEYFKKIILERKVNPEEDLISLLLAAKIDGEKLTEEEVLSFCVLLLVAGNETTTNLITNAVRYMTEDKNIQEQARTNLPLIPKLVEETLRFYPPIQAIGRVTKEQVKVGGKTIQKGEQVICWVASANRDEQKFAEPNRFTLERKLNPHLSFGFGIHFCLGAPLARLEAEVALVTLLSTFAKLEGVKGTELEAIPSPFVFGVKRL…
WP_239860921.1	Peribacillus frigoritolerans	CYP109A14	MTQVRNSTSAVEQYANLIPMSEIASNADQLFPFPIFNSLRQKTPVRYDEARSCWDVFRYEDVHYILKNPKLFSSERGSGTLQGSILTMDPPRHTKMRNLVNKAFTPKAVKDLKNKIEEVTLYLLDQVNEKGTMDLVHNLAGPLPVIIIAELLGVPAKDRDLFKTYSDVLVAGAKDNSNEAFQRMAQKRKEGSEFLKEYFKKIILERKVKPEEDLISLLLAAKIDGEKLTEEEVLSFCVLLLVAGNETTTNLITNAVRYMTEDKNIQEQARTNLPLIPKLVEETLRFYPPIQAIGRVTKEQVKVGGKTIQKGEQVICWVASANRDEQKFAEPNRFTLERKLNPHLSFGFGIHFCLGAPLARLEAEVALVTLLSTFAKLESVKGTELEAIPSPFVFGVKRL…
WP_278089952.1	Peribacillus frigoritolerans	CYP109A14	MTQVRNSTSAVEQYANLIPMSEIASNADQLFPFPIFNSLRQKTPVRYDEARSCWDVFRYEDVHYILKNPKLFSSERGSGTLQGSILTMDPPRHTKMRNLVNKAFTPKAVKDLKNKIEEVTLYLLDQVNEKGTMDLVHNLAGPLPVIIIAELLGVPAKDRDLFKTYSDVLVAGAKDNSNEAFQRMAQKRKEGSDFLKEYFKKIILERKVNPEEDLISLLLAAKIDGEKLTEEEVLSFCVLLLVAGNETTTNLITNAVRYMTEDKNIQEQARTNLPLIPKLVEETLRFYPPIQAIGRVTKEQVKVGGKTIQKGEQVICWVASANRDEQKFAEPNRFTLERKLNPHLSFGFGIHFCLGAPLARLEAEVALVTLLSTFAKLEDVKGTELEAIPSPFVFGVKEL…
WP_268563690.1	Peribacillus frigoritolerans	CYP109A14	MTQVRNSTSAVEQYANLIPMSEIASNADQLFPFPIFNSLRQKTPVRYDEARSCWDVFRYEDVHYILKNPKLFSSERGSGTLQGSILTMDPPRHTKMRNLVNKAFTPKAVKDLKNKIEEVTLYLLDQVNEKGTMDLVHNLAGPLPVIIIAELLGVPAKDRDLFKTYSDVLVAGAKDNSNEAFQRMAQKRKEGSEFLKEYFKKIILERKVNPEEDLISLLLAAKIDGEKLTEEEVLSFCVLLLVAGNETTTNLITNAVRYMTEDKNIQEQARTNLPLIPKLVEETLRFYPPIQAIGRVTKEQVKVGGKTIQKGEQVICWVASANRDEQKFAEPNRFTLERKLNPHLSFGFGIHFCLGAPLARLEAEVALVTLLSTFAKLEGVKGTELEAIPSPFVFGVKEL…
WP_106027867.1	Bacillus sp. RJGP41	CYP109A14	MTQVRNSTSAVEQYANLIPMSEIASNADQLFPFPIFNSLRQKTPVRYDEARSCWDVFRYEDVHYILKNPKLFSSERGSGTLQGSILTMDPPRHTKMRNLVNKAFTPKAVKDLKNKIEEVTLYLLDQVNEKGTMDLVHNLAGPLPVIIIAELLGVPAKDRDLFKTYSDVLVAGAKDNSNEAFQRMAQKRKEGSEFLKEYFKKIILERKINPEEDLISLLLAAKIDGEKLTEEEVLSFCVLLLVAGNETTTNLITNAVRYMTEDKNIQEQARTNLPLIPKLVEETLRFYPPIQAIGRVAKEQVKVGGKTIQKGEQVICWVASANRDEQKFAEPNRFTLERKLNPHLSFGFGIHFCLGAPLARLEAEVALVTLLSTFAKLEGVKGTELEAIPSPFVFGVKKL…
WP_268590307.1	Peribacillus frigoritolerans	CYP109A14	MTQVRNSTSAVEQYANLIPMSEIASNADQLFPFPIFNSLRQKTPVRYDEARSCWDVFRYEDVHYILKNPKLFSSERGSGTLQGSILTMDPPRHTKMRNLVNKAFTPKAVKDLKNKIEEVTLYLLDQVNEKGTMDLVHNLAGPLPVIIIAELLGVPAKDRDLFKTYSDVLVAGAKDNSNEAFQRMAQKRKEGSEFLKEYFKKIILERKVNPEEDLISLLLAAKIDGEKLTEEEVLSFCVLLLVAGNETTTNLITNAVRYMTEDKNIQEQARTNLPLIPKLVEETLRFYPPIQAIGRVTKEQVKVGGKTIQKGEQVICWVASANRDEQKFAEPNRFTLERKLNPHLSFGFGIHFCLGAPLARLEAEVALVTLLSTFAKLEGVKGTELEAIPSPFVFGVKKL…
WP_268572370.1	Peribacillus frigoritolerans	CYP109A14	MTQVRNSTSAVEQYANLIPMSEIASNADQLFPFPIFNSLRQKTPVRYDEARSCWDVFRYEDVHYILKNPKLFSSERGSGTLQGSILTMDPPRHTKMRNLVNKAFTPKAVKDLKNKIEEVTLYLLDQVNEKGTMDLVHNLAGPLPVIIIAELLGVPAKDRDLFKTYSDVLVAGAKDNSNEAFQRMAQKRKEGSEFLKEYFKKIILERKVNPEEDLISLLLAAKIDGEKLTEEEVLSFCVLLLVAGNETTTNLITNAVRYMTEDKNIQEQARTNLPLIPKLVEETLRFYPPIQAIGRVTKEHVKVGGKTIQKGEQVICWVASANRDEQKFAEPNRFTLERKLNPHLSFGFGIHFCLGAPLARLEAEVALVTLLSTFAKLEGVKGTELEAIPSPFVFGVKRL…
WP_258249619.1	Peribacillus frigoritolerans	CYP109A14	MTQVRNSTSAVEQYANLIPMSEIASNTDQLFPFPIFNSLRQKTPVRYDEARSCWDVFRYEDVHYILKNPKLFSSERGAGTLQGSILTMDPPRHTKMRNLVNKAFTPKAVKDLKNKIEEVTLYLLDQVNEKGTMDLVHNLAGPLPVIIIAELLGVPAKDRDLFKTYSDVLVAGAKDNSNEAFQRMAQKRKEGSEFLKEYFKKIILERKINPEEDLISLLLAAKIDGEKLTEEEVLSFCVLLLVAGNETTTNLITNAVRYMTEDKNIQEQARTNLPLIPKLVEETLRFYPPIQAIGRVTKEQVKVGGKTIQKGEQVICWVASANRDEQKFAEPNRFTLERKLNPHLSFGFGIHFCLGAPLARLEAEVALVTLLSTFAKLEGVKGTELEAIPSPFVFGVKRL…
WP_098864184.1	Bacillaceae	CYP109A14	MTQVRNSTSAVEQYANLIPMSEIASNADQLFPFPIFNSLRQKTPVRYDEARSCWDVFRYEDVHYILKNPKLFSSERGSGTLQGSILTMDPPRHTKMRNLVNKAFTPKAVKDLKNKIEEVTLYLLDQVNEKGTMDLVHNLAGPLPVIIIAELLGVPAKDRDLFKTYSDVLVAGAKDNSNEAFQRMAQKRKEGSEFLKEYFKKIILERKVNPEEDLISLLLAAKIDGEKLTEEEVLSFCVLLLVAGNETTTNLITNAVRYMTEDKNIQEQARTNLPLIPKLVEETLRFYPPIQAIGRVTKEQVKVGGKTIQKGEQVICWVASANRDEQKFAEPNRFTLERKLNPHLSFGFGIHFCLGAPLARLEAEIALVTLLSTFAKLEGVKGTELEAIPSPFVFGVKEL…
WP_063591497.1	Peribacillus frigoritolerans	CYP109A14	MTQVRNSTSAVEQYANLIPMSEIASNADQLFPFPIFNSLRQKTPVRYDEARSCWDVFRYEDVHYILKNPKLFSSERGSGTLQGSILTMDPPRHTKMRNLVNKAFTPKAVKDLKNKIEEVTLYLLDQVNEKGTMDLVHNLAGPLPVIIIAELLGVPAKDRDLFKTYSDVLVAGAKDNSNEAFQRMAQKRKEGSEFLKEYFKKIILERKVNPEEDLISLLLAAKIDGEKLTEEEVLSFCVLLLVAGNETTTNLITNAVRYMTEDKNILEQARTNLPLIPKLVEETLRFYPPIQAIGRVTKEQVKVGGKTIQKGEQVICWVASANRDAQKFAEPNRFTLERKLNPHLSFGFGIHFCLGAPLARLEAEVALVTLLSTFAKLEGVKGTELEAIPSPFVFGVKRL…
WP_127776852.1	Peribacillus frigoritolerans	CYP109A14	MTQVRNSTSAVEQYANLIPMSEIASNADQLFPFPIFNSLRQKTPVRYDESRSCWDVFRYEDVHYILKNPKLFSSERGSGTLQGSILTMDPPRHTKMRNLVNKAFTPKAVKDLKNKIEEVTLYLLDQVNEKGTMDLVHNLAGPLPVIIIAELLGVPAKDRDLFKTYSDVLVAGAKDNSNEAFQRMAQKRKEGSEFLKEYFKKIILERKVNPEEDLISLLLAAKIDGEKLTEEEVLSFCVLLLVAGNETTTNLITNAVRYMTEDKNIQEQARTNLPLIPKLVEETLRFYPPIQAIGRVTKEQVKVGGKTIQKGEQVICWVASANRDEQKFTEPNRFTLERKLNPHLSFGFGIHFCLGAPLARLEAEVALVTLLSTFAKLEGVKGTELEAIPSPFVFGVKRL…
WP_054396584.1	Bacillus sp. FJAT-22058	CYP109A14	MTQVRNSTSAVEQYANLIPMSEIASNANQLFPFPIFNSLRQKTPVRYDEARSCWDVFRYEDVHYILKNPKLFSSERGSGTLQGSILTMDPPRHTKMRNLVNKAFTPKAVKDLKNKIEEVTLYLLDQVNEKGTMDLVHNLAGPLPVIIIAELLGVPAKDRDLFKTYSDVLVAGAKDNSNEAFQRMAQKRKEGSEFLKEYFKKIILERKVNPEEDLISLLLAAKIDGEKLTEEEVLSFCVLLLVAGNETTTNLITNAVRYMTEDKNIQEQARTNLPLIPKLVEETLRFYPPIQAIGRVTKEHIKVGGKTIQKGEQVICWVASANRDEQKFAEPNRFTLERKLNPHLSFGFGIHFCLGAPLARLEAEVALVTLLSTFAKLEGVKGTELEAIPSPFVFGVKRL…
PAL12034.1	Peribacillus simplex	CYP109A14	MTQVRNSTSAVEQYANLIPMSEIASNADQLFPFPIFNSLRQKTPVRYDEARSCWDVFRYEDVHYILKNPKLFSSERGSGTLQGSILTMDPPRHTKMRNLVNKAFTPKAVKDLKNKIEEVTLYLLDQVNEKGTMDLVHNLAGPLPVIIIAELLGVPAKDRDLFKTYSDVLVAGAKDNSNEAFQRMAQKRKEGSEFLKEYFKKIILERKVNPEEDLISLLLAAKIDGEKLTEEEVLSFCVLLLVAGNETTTNLITNAVRYMTEDKNIQEQARTNLPLIPKLVEETLRFYPPIQAIGRVTKEHVKVGGKTIQKGEQVICWVASANRDEQKFTEPNRFTLERKLNPHLSFGFGIHFCLGAPLARLEAEVALVTLLSTFAKLEGVKGTELEAIPSPFVFGVKKL…
WP_241637551.1	Peribacillus frigoritolerans	CYP109A14	MTQVRNSTSAVEQYANLIPMSEIASNADQLFPFPIFNSLRQKTPVRYDEARSCWDVFRYEDVHYILKNPKLFSSERGSGTLQGSILTMDPPRHTKMRNLVNKAFTPKAVKDLKNKIEEVTLYLLDQVNEKGTMDLVHNLAGPLPVIIIAELLGVPAKDRDLFKTYSDVLVAGAKDNSNEAFQRMAQKRKEGSKFLKEYFKKIILERKVNPEEDLISLLLAAKIDGEKLTEEEVLSFCVLLLVAGNETTTNLITNAVRYMTEDKNIQEQARTNLPLIPKLVEETLRFYPPIQAIGRVTKEHVKVGGKTIQKGEQVICWVASANRDEQKFTEPNRFTLERKLNPHLSFGFGIHFCLGAPLARLEAEVALVTLLSTFAKLEGVKGTELEAIPSPFVFGVKRL…
WP_057276165.1	Bacillus sp. Soil745	CYP109A14	MTQVRNSTSAVEQYANLIPMSEIASNADQLFPFPIFNSLRQKTPVRYDEARSCWDVFRYEDVHYILKNPKLFSSERGSGTLQGSILTMDPPRHTKMRNLVNKAFTPKAVKDLKNKIEEVTLYLLDQVNEKGTMDLVHNLAGPLPVIIIAELLGVPAKDRDLFKTYSDVLVAGAKDNSNEAFQRMAQKRKEGSDFLKEYFKKIILERKVNPEEDLISLLLAAKIDGEKLTEEEVLSFCVLLLVAGNETTTNLITNAVRYMTEDKNIQEQARTNLPLIPKLVEETLRFYPPIQAIGRVTKEQVKFGGKTIQKGEQVICWVASANRDEQKFAEPNRFTLERKLNPHLSFGFGIHFCLGAPLARLEAEVALVTLLSTFAKLEGVKGTELEAIPSPFVFGVKKL…
WP_252297736.1	Peribacillus frigoritolerans	CYP109A14	MTQVRNSTSAVEQYANLIPMSEIASNADQLFPFPIFNSLRQKTPVRYDEARCCWDVFRYEDVHYILKNPKLFSSERGSGTLQGSILTMDPPRHTKMRNLVNKAFTPKAVKDLKNKIEEVTLYLLDQVNEKGTMDLVHNLAGPLPVIIIAELLGVPAKDRDLFKTYSDVLVAGAKDNSNEAFQRMAQKRKEGSEFLKEYFKKIILERKVNPEEDLISLLLAAKIDGEKLTEEEVLSFCVLLLVAGNETTTNLITNAVRYMTEDKNIQEQARTNLPLIPKLVEETLRFYPPIQAIGRVTKEHVKVGGKTIQKGEQVICWVASANRDEQKFTEPNRFTLERKLNPHLSFGFGIHFCLGAPLARLEAEVALVTLLSTFAKLEGVKGTELEAIPSPFVFGVKRL…
WP_264896943.1	Peribacillus frigoritolerans	CYP109A14	MTQVRNSTSAVEQYANLIPMSEIASNADQLFPFPIFNSLRQKTPVRYDEARSCWDVFRYEDVHYILKNPKLFSSERGSGTLQGSILTMDPPRHTKMRNLVNKAFTPKAVKDLKNKIEEVTLYLLDQVNEKGTMDLVHNLAGPLPVIIIAELLGVPAKDRDLFKTYSDVLVAGAKDNSNEAFQRMAQKRKEGSEFLKEYFKKIILERKVNPEEDLISLLLAAKIDGEKLTEEEVLSFCVLLLVAGNETTTNLITNAVRYMTEDKNIQEQARTNLPLIPKLVEETLRFYPPIQAIGRVTKEHVKVGGKTIQKGEQVICWVASANRDEQKFTEPDRFTLERKLNPHLSFGFGIHFCLGAPLARLEAEVALVTLLSTFAKLEGVKRTELEAIPSPFVFGVKRL…
PAK41120.1	Peribacillus simplex	CYP109A14	MTQVRNSTSAVEQYANLIPMSEIASNADQLFPFPIFNSLRQKTPVRYDEARSCWDVFRYEDVHYILKNPKLFSSERGSGTLQGSILTMDPPRHTKMRNLVNKAFTPKAVKDLKNKIEEVTLYLLDQVNEKGTMDLVHNLAGPLPVIIIAELLGVPAKDRDLFKTYSDVLVAGAKDNSNEAFQRMAQKRKEGSEFLKEYFKKIILERKVNPEEDLISLLLAAKIDGEKLTEEEVLSFCVLLLVAGNETTTNLITNAVRYMTEDKNIQEQARTNLPLIPKLVEETLRFYPPIQAIGRVTKEHVKIGGKSIQKGEQVICWVASANRDEQKFEEPNRFTLERKLNPHLSFGFGIHFCLGAPLARLEAEVALVTLLSTFAKLEGVKGTELEAIPSPFVFGVKRL…
WP_053534567.1	Bacillus sp. FJAT-21352	CYP109A14	MTQVRNSTSAVEQYANLIPMSEIASNADQLFPFPIFNSLRQKTPVRYDEARSCWDVFRYEDVHYILKNPKLFSSERGSGTLQGSILTMDPPRHTKMRNLVNKAFTPKAVKDLKNKIEEVTLYLLDQVNENGTMDLVHNLAGPLPVIIIAELLGVPAKDRDLFKTYSDVLVAGAKDNSNEAFQRMAQKRKEGSEFLKEYFKKIILERKVNPEEDLISLLLAAKIDGEKLTEEEVLSFCVLLLVAGNETTTNLITNAVRYMTEDKNIQEQARTNLPLIPKLVEETLRFYPPIQAIGRVTKEHVKVGGKTIQKGEQVICWVASANRDEQKFAEPNRFTLERKLNPHLSFGFGIHFCLGAPLARLEAEVALVTLLNTFAKLEGVKGIELEAIPSPFVFGVKRL…
WP_214811580.1	Bacillus sp. ISL-53	CYP109A14	MTQVRNSTSAVEQYANLIPMSEIASNADQLFPFPIFNSLRQKTPVRYDEARSCWDVFRYEDVHYILKNPKLFSSERGSGTLQGSILTMDPPRHTKMRNLVNKAFTPKAVKDLKNKIEEVTLYLLDQVNEKGTMELVHNLAGPLPVIIIAELLGVPAKDRDLFKTYSDVLVAGAKDNSNEAFQRMAQKRKEGSEFLKEYFSKIILERKVKPEEDLISLLLAAKIDGEKLTEEEVLSFCVLLLVAGNETTTNLITNAVRYITEDKNIQEQARTNLPLIPKLVEETLRFYPPIQAIGRVTKEQVKVGGKTIQKGEQVICWVASANRDEQKFAEPNRFTLERKLNPHLSFGFGIHFCLGAPLARLEAEVALVTLLSTFAKLEGVKGTELEAIPSPFVFGVKRL…
WP_202317170.1	Bacillus sp. RHFB	CYP109A14	MTQVRNSTSTVEQYANLIPMSEIASNADQLFPFPIFNSLRQKTPVRYDEARSCWDVFRYEDVHYILKNPKLFSSERGSGTLQGSILTMDPPRHTKMRNLVNKAFTPKAVKDLKNKIEEVTLYLLDQVNEKGTMDLVHNLAGPLPVIIIAELLGVPAKDRDLFKTYSDVLVGGAKDNSNEAFQRMAQKRKEGSDFLKEYFKKIILERKVNPEEDLISLLLAAKIDGEKLTEEEVLSFCVLLLVAGNETTTNLITNAVRYMTEDKNIQEQARTNLPLIPKLVEETLRFYPPIQAIGRVTKEQVKVGGKTIQKGEQVICWVASANRDEQKFEEPNRFTLERKLNPHLSFGFGIHFCLGAPLARLEAEVALVTLLSTFAKLEGVKGTELEAIPSPFVFGVKEL…
WP_268937535.1	Peribacillus sp. AS_1	CYP109A14	MTQVRNSTSAVEQYANLIPMSEIASNADQLFPFPIFNSLRQKTPVRYDEARSCWDVFRYEDVHYILKNPKLFSSERGSGTLQGSILTMDPPRHTKMRNLVNKAFTPKAVKDLKNKIEEVTLYLLDQVNEKGTMDLVHNLAGPLPVIIIAELLGVPAKNRDLFKTYSDVLVSGAKDNSNEAFQRMAQKRKEGSEFLKEYFKKIILERKVNPEEDLISLLLAAKIDGEKLTEEEVLSFCVLLLVAGNETTTNLITNAVRYMTEDKNIQEQARTNLPLIPKLVEETLRFYPPIQAIGRVTKEQVKVRGKTIQKGEQVICWVASANRDEQKFAEPNRFTLERKLNSHLSFGFGIHFCLGAPLARLEAEVALVTLLSTFAKLEGVKGTELEAIPSPFVFGVKEL…
WP_249595988.1	Peribacillus frigoritolerans	CYP109A14	MTQVRNSTSAVEQYANLIPMSEIASNADQLFPFPIFNSLRQNTPVRYDEARSCWDVFRYEDVHYILKNPKLFSSERGSGTLQGSILTMDPPRHTKMRNLVNKAFTPKAVKDLKNKIEEVTLYLLDQVNEKGTMDLVHNLAGPLPVIIIAELLGVPAKDRDLFKTYSDVLVAGAKDNSNEAFQRMAQKRKEGSEFLKEYFKKIILERKVNPEEDLISLLLAAKIDGEKLTEEEVLSFCVLLLVAGNETTTNLITNAVRYMTEDKNIQEKARTNLPLIPKLVEETLRFYPPIQAIGRVTNEHVKVGGKTIQKGEQVICWVASANRDEQKFAEPNRFTLERKLNPHLSFGFGIHFCLGAPLARLEAEVALVTLLSTFAKLEGVTGTELEAIPSPFVFGVKRL…
WP_134783934.1	Peribacillus frigoritolerans	CYP109A14	MTQVRNSTSAVEQYANLIPMSEIASNADQLFPFPIFNSLRQKTPVRYDEGRSCWDVFRYEDVHYILKNPKLFSSERGSGTLQGSILTMDPPRHTKMRNLVNKAFTPKAVKDLRNKIEEVTLYLLDQVNEKGTMDLVHSLAGPLPVIIIAELLGVPAKDRDLFKTYSDVLVAGAKDNSNEAFQRMAQKRKEGSEFLKEYFKKIILERKVNPEEDLISLLLAAKIDGEKLTEEEVLSFCVLLLVAGNETTTNLITNAVRYMTEDKNIQEQARTNLPLIPKLVEEALRFYPPIQAIGRVTKEQVKVGGKTIQKGEQVICWVASANRDEQKFAEPDRFTLERKLNPHLSFGFGIHFCLGAPLARLEAEVALVTLLSTFAKLEGVKGTEIEAIPSPFVFGVKRL…
TDL91598.1	Vibrio vulnificus	CYP109A14	MTQERKSTSAVEQYANLIPMSEIASNADQLFPFPIFNSLRQKTPVRYDEARSCWDVFRYEDVHYILKNPKLFSSERGSGTLQGSILTMDPPRHTKMRNLVNKAFTPKAVKDLKNKIEEVTLYLLDQVNEKGTMDLVHNLAGPLPVIIIAELLGVPAKDRDLFKTYSDVLVAGAKDGSNEAFQRMAQKRKEGSGFLKEYFKKIILERKINPEEDLISLLLAAKIDGEKLTEEEVLSFCVLLLVAGNETTTNLITNAVRYMTEDKNIQEQARTNLPLIPKLVEETLRFYPPIQAIGRVTKEHVKVGGTTIQKGEQVICWVASANRDEQKFAEPNRFTLERKLNPHLSFGFGIHFCLGAPLARLEAEVALVTLLSTFAKLEGVKGTELEAIPSPFVFGVKSL…
WP_144528631.1	Peribacillus simplex	CYP109A14	MTQERKSTSAVEQYANLIPMSEIASNADQLFPFPIFNSLRQNTPVRYDEARSCWDVFRYEDVHYILKNPKLFSSERGSGTLQGSILTMDPPRHTKMRNLVNKAFTPKAVKDLKNKIEEVTLYLLDQVNEKGTMDLVHNLAGPLPVIIIAELLGVPAKDRDLFKTYSDVLVAGAKDGSNEAFQRMAQKRKEGSGFLKEYFKKIILERKINPEEDLISLLLAAKIDGEKLTEEEVLSFCVLLLVAGNETTTNLITNAVRYMTEDKNIQEQARTNLPLIPKLVEETLRFYPPIQAIGRVTKEHVKVGGKTIQKGEQVICWVASANRDEQKFAEPNRFTLERKLNPHLSFGFGIHFCLGAPLARLEAEVALVTLLSTFAKLEGVKGTELEAIPSPFVFGVKSL…
UYZ00751.1	Peribacillus frigoritolerans	CYP109A14	MTQVRNSTSAVEQYANLIPMSEIASNADQLFPFPIFNSLRQKTPVRYDEARSCWEVFRYEDVHYILKNPKLFSSERGSGTLQGSILTMDPPRHTKMRNLVNKAFTPKAVKDLKNKIEEVTLYLLDQVNEKGIMDLVHNLAGPLPVIIIAELLGVPARDRDLFKTYSDVLVAGAKDNSNEAFQRMAQKRKEGSEFLKEYFSKIILERKVKPEEDLISLLLAAKIDGEKLTEEEVLSFCVLLLVAGNETTTNLITNAVRYMTEDKNIQEQARTNLPLIPKLVEETLRFYPPIQAIGRVTKEQVKVGGKTIQKGEQVICWVASANRDEQKFAEPNRFTLERKLNPHLSFGFGIHFCLGAPLARLEAEVALVTLLSTFAKLEGVKGTELEAIPSPFVFGVKKL…
WP_258833482.1	Peribacillus frigoritolerans	CYP109A14	MTQVRNSTSAVEQYANLIPMSEIASNADQLFPFPIFNSLRQKTPVRYDKARSCWDVFRYEDVHYILKNPKLFSSERGSGTLQGSILTMDPPRHTKMRNLVNKAFTPKAVKDLKNKIEEVTLYLLDQVNEKGTMDLVHNLAGPLPVIIIAELLGVPAKDRDLFKTYSDVLVAGAKDNSNEAFQRMAQKRKEGSEFLKEYFKKIILERKVNPEEDLISLLLAAKIDGEKLTEEEVLSFCVLLLVAGNETTTNLITNAVRYMTEDKNIQEQVRTNLPLIPKLVEETLRFYPPIQAIGRVTKEHVKVGGKTIQKGEQVICWVASANRDEQKFEEPNRFTLERKLNPHLSFGFGIHFCLGAPLARLEAEVALVTLLSTFVKLDGVKGTELEAIPSPFVFGVKKL…
WP_230178408.1	Peribacillus sp. Bi134	CYP109A14	MTQERKSTSAVEQYANLIPMSEIASNADQLFPFPIFNSLRQNTPVRYDEARSCWDVFRYEDVHYILKNPKLFSSERGSGTLQGSILTMDPPRHTKMRNLVNKAFTPKAVKDLKNKIEEVTHYLLDQVNEKGTMDLVHNLAGPLPVIIIAELLGVPAKDRDLFKTYSDVLVAGAKDNSNEAFQRMAQKRKEGSGFLKEYFKKIILERKVNPEEDLISLLLAAKIDGEKLTEEEVLSFCVLLLVAGNETTTNLITNAVRYMTEDKNIQEQARTNLPLIPKLVEETLRFYPPIQAIGRVAKEHVKVGGKTIQKGEQVICWVASANRDEQKFAEPNRFTLERKLNPHLSFGFGIHFCLGAPLARLEAEVALVTLLSTFAKLEGVKGTELEAIPSPFVFGVKRL…
WP_144552858.1	Peribacillus simplex	CYP109A14	MTQERKSTSAVEQYANLIPMSEIASNADQLFPFPIFNSLRQNTPVRYDEARSCWDVFRYEDVHYILKNPKLFSSERGSGTLQGSILTMDPPRHTKMRNLVNKAFTPKAVKDLKNKIEEVTLYLLDQVNEKGTMDLVHNLAGPLPVIIIAELLGVPAKDRDLFKTYSDVLVAGAKDGSNEAFQIMAQKRKEGSGFLKEYFKKIILERKINPEEDLISLLLAAKIDGEKLTEEEVLSFCVLLLVAGNETTTNLITNAVRYMTEDKNIQEQARTNLPLIPKLVEETLRFYPPIQAIGRVTKEHVKVGGKTIQKGEQVICWVASANRDEQKFAEPNRFTLERKLNPHLSFGFGIHFCLGAPLARLEAEVALVTLLSTFAKLEGVKGTELEAIPSPFVFGVKSL…
PKF90079.1	Bacillus sp. BA3	CYP109A14	MTQERKSTSAVEQYANLIPMSEIASNADQLFPFPIFNSLRQKTPVRYDEARSCWDVFRYEDVHYILKNPKLFSSERGSGTLQGSILTLDPPRHTKMRNLVNKAFTPKAVKDLKNKIEEVTHYLLDQVNEKGTMDLVHNLAGPLPVIIIAELLGVPAKDRDLFKTYSDVLVAGAKDNSNEAFQRMAQKRKEGSGFLKEYFKKIILERKVNPEEDLISLLLAAKIDGEKLTEEEVLSFCVLLLVAGNETTTNLITNAVRYMTEDKNIQEQARTNLPLIPKLVEETLRFYPPIQAIGRVAKEHVKVGGKTIQKGEQVICWVASANRDEQKFAEPNRFTLERKLNPHLSFGFGIHFCLGAPLARLEAEVALVTLLSTFTKLEGVKGTELEAIPSPFVFGVKRL…
PEZ76384.1	Bacillus sp. AFS017274	CYP109A14	MTQERKSTSAVEQYANLIPMSEIASNADQLFPFPIFNSLRQNNPVRYDEARSCWDVFRYEDVHYILKNPKLFSSERGSGTLQGSILTMDPPRHTKMRNLVNKAFTPKAVKDLKNKIEEVTLYLLDQVNEKGTMDLVHNLAGPLPVIIIAELLGVPAKDRDLFKTYSDVLVAGAKDGSNEAFQRMAQERKEGSGFLKEYFKKIILERKINPEEDLISLLLAAKIDGEKLTEEEVLSFCVLLLVAGNETTTNLITNAVRYMTEDKNIQEQARTNLPLIPKLVEETLRFYPPIQAIGRVTKEHVKVGGKTIQKGEQVICWVASANRDEQKFAEPNRFTLERKLNPHLSFGFGIHFCLGAPLARLEAEVALVTLLSTFAKLEGVKGTELEAIPSPFVFGVKSL…
MCK2005033.1	Peribacillus frigoritolerans	CYP109A14	MTQVRNSTSAVEQYANLIPMSEIASNADQLFPFPIFNSLRQNTPVRYDEARRCWDVFRYEDVHYILKNPKLFSSERGSGTLQGSILTMDPPRHTKMRNLVNKAFTPKAVKDLKNKIEEVTLYLLDQVDEKGTMDLVHNLAGPLPVIIIAELLGVPAKDRDLFKTYSDVLVAGAKDNSNEAFQRMAQKRKEGSEFLKEYFKKIILERKVNPEEDLISLLLSAKIDGEKLTEEEVLSFCVLLLVAGNETTTNLITNAVRYMTEDKNIQEQVRTNLPLIPKLVEETLRFYPPIQAIGRVTKEHVKIGGKSIQKGEQVICWVASANRDEQKFAEPNRFTLERKLNPHLTFGFGIHFCLGAPLARLEAEVALVTLLSTFAKLEGVKGTELEAIPSPFVFGVKRL…
WP_214773875.1	unclassified Bacillus	CYP109A14	MTQERKSTSTVEQYANLIPMSEIASNADQLFPFPIFNSLRQNTPVRYDESRSCWDVFRYEDVHYILKNPKLFSSERGSGTLQGSILTMDPPRHTKMRNLVNKAFTPKAVKDLKNKIEEVTLYLLDQVNEKGTMDLVHNLAGPLPVIIIAELLGVPAKDRDLFKTYSDVLVAGAKDNSNEAFQIMAQKRKEGSEFLREYFKKIILERKVNPEEDLISLLLAAKIDGEKLTEEEVLSFCVLLLVAGNETTTNLITNAVRYMTEDKIIQEQARTNLPLIPKLVEETLRFYPPIQAIGRVAKEQVKVGGKTIQKGEQVICWVASANRDEQKFEEPNRFTLERKLNPHLSFGFGIHFCLGAPLARLEAEVALVTLLSTFAKLEGVQGTELEAIPSPFVFGVKRL…
WP_230303999.1	Peribacillus simplex	CYP109A14	MTQERKSTSAVEQYANLIPMSEIASNADQLFPFPIFNSLRQKTPVRYDEARNCWDVFRYEDVHYILKNPKLFSSERGSGTLQGSILTMDPPRHTKMRNLVNKAFTPKAVKDLKNKIEEVTLYLLDQVNEKGTMDLVHNLAGPLPVIIIAELLGVPTKDRDLFKTYSDVLVAGAKDNSNEAFQRMAQKRKEGSEFLKEYFKKIILERKVNPEEDLISLLIEAKIDGGKLTEEELLSFCVLLLVAGNETTTNLITNAVRYMTEDKKIQEQARTNLPLIPKLVEETLRFYPPIQAIGRIAKEYVKVGGKTIQKGEQVICWVASANRDEQKFAEPNRFTLERKLNPHLSFGFGIHFCLGAPLARLEAEVALVTLLSTFSKLEDVKGTKLEAIPSPFVFGVKSL…
PCD05467.1	Peribacillus simplex	CYP109A14	MKQERNLTSAVEQYANLIPMSEIASNADQLFPFPIFNSLRQKTPVRYDEDRSCWDVFRYEDVHYILKNPKLFSSERGSGTLQGSILTMDPPRHTKMRNLVNKAFTPKAVKDLKNKIEEVTLYLLDQVNEKETKDLVHDLAGPLPVIIIAELLGVPAKDRDLFKTYSDVLVEGAKDNSSEAFQRMAQKRKEGSEFLKEYFSKIILERKVKPEEDLISLLLAAKIDGEKLTEEEVLSFCVLLLVAGNETTTNLITNAVRYMTEDKSIQEQARTNLPLIPKLVEETLRFYPPIQAIGRVTKEQVKVGGKTIQKGEQVICWVASANRDEQKFTEPNRFTLERKLNPHLSFGFGIHFCLGAPLARLEAEVALVTLLSTFAKLEGVKGTEREAIPSPFVFGVKRL…
WP_253510359.1	Peribacillus frigoritolerans	CYP109A14	MKQERNLTSAVEQYANLIPMREIASNADQLFPFPIFNSLRQKTPVRYDEDRSCWDVFRYEDVHYILKNPKLFSSERGSGTLQGSILTMDPPRHTKMRNLVNKAFTPKAVKDLKNKIEEVTLYLLDQVNEKETKDLVHDLAGPLPVIIIAELLGVPAKDRDLFKTYSDVLVEGAKDNSSEAFQRMAQKRKEGSEFLKEYFSKIILERKVKPEEDLISLLLAAKIDGEKLTEEEVLSFCVLLLVAGNETTTNLITNAVRYMTEDKSIQEQARTNLPLIPKLVEETLRFYPPIQAIGRVTKEQVKVGGKTIQKGEQVICWVASANRDEQKFTEPNRFTLERKLNPHLSFGFGIHFCLGAPLARLEAEVALVTLLSKFAKLEGVKGTELEAIPSPFVFGVKKL…
WP_260288571.1	Peribacillus sp. BBB004	CYP109A14	MTQERNSTSAVEQYANLIPMSEIASNADQLFPFPIFNSLRQNTPVRYDEDRSCWDVFRYEDVHYILKNPKLFSSERGSETLQGSILTMDPPRHTKMRNLVNKAFTPKAVKDLKNKIEEVTLYLLDQVNEKETMDLVHDLAGPLPVIIIAELLGVPTKDRDLFKTYSDVLVEGAKDNSSEAFQVMTQKRKEGNEFLKEYFKKIILERKNKPEEDLISLLLAAKIDGEKLTEEEVLSFCVLLLVAGNETTTNLITNAVRYMTEDKDIQEQARTNLPLIPKLVEETLRFYPPIQAIGRVTKEHVKVGGNTIQKGEQVICWVGSANRDEQKFAEPNRFTLERKLNPHLSFGFGIHFCLGAPLARLEAEVALVTLLSTFAKLEGVKGAELEAIPSPFVFGVKRL…
QOS88832.1	Brevibacillus sp. JNUCC-41	CYP109A14	MKQERKSTSAVEQYANLIPMSEIALNTDQLFPFPIFNSLRQETPVRYDEARSCWDVFRYEDVHYILKNPKLFSSERGSGTLQGSILTMDPPRHTKMRNLVNKAFTPKAVKDLKNKIEEVTLYLLDQVNGKETMDLVHDLAGPLPVIIIAELLGVPTKDRDLFKTYSDVLVEGAKDNSSEAFQVMTQKRKEGNEFLKEYFKKIILERKNKPEEDLISLLLAAKIDGEKLTEEEVLSFCVLLLVAGNETTTNLITNAVRYMTEDKNIQEQARTNLPLIPKLVEETLRFYPPIQAIGRVTKENVKVGGKTIQKGEQVICWVGSANRDEQKFAEPNRFTLERKLNPHLSFGFGIHFCLGAPLARLEAEVALVTLLSTFAKLEGVKGAELEAIPSPFVFGVKRL…
WP_006637182.1	Bacillus	CYP109A15	MAKSIQSGNRYANWIPMKEISSNEDQLFPFPIYNRLRKTSPVRYDQDRKCWDIFAYEDVQYVLKTPKLFSSKRGGDMEGKSILTMDPPRHTKMRAIVNKAFTPKTVKQLEAHIEEVTAFLLDEAKDKETFDMVEDLAGPLPVIIIAELLGVPTEDRRIFKHYSDILVSGAKDSSDEAIKQMNKQREEGSEFLRGYFKTIIEERKKDPKEDLISLLIQAEVEGERLTEDELLGFCTILLVAGNETTTNLIANAVRYLTEDPKTQETVRGDLSLVPHLVEETLRYYPPVQAIGRIAAQDTDIKGVTIPKGSTIISWVASANRDETKFDDPEAFRLDRKSNPHMSFGFGIHFCLGAPLARLEANTALSYLLRHASIVREPSEKLEVIQSPFVFGVRRLPVRL…
WP_029418797.1	Bacillus sonorensis	CYP109A15	MAKSIQSGNRYANWIPMKEISSNEDQLFPFPIYNRLRKTSPVRYDQDRKCWDIFAYEDVQYVLKTPKLFSSKRGGDMEGKSILTMDPPRHTKMRAIVNKAFTPKTVKQLEAHIEEVTAFLLDEAKDKETFDMVEDLAGPLPVIIIAELLGVPTEDRRIFKHYSDILVSGAKDSSDEAIKQMNKQREEGSEFLRGYFKTIIEERKKDPKEDLISLLIQAEVEGERLTEDELLGFCTILLVAGNETTTNLIANAVRYLTEDPKTQETVRGDLSLVPHLVEETLRYYPPVQAIGRIAAQDTDIKGVTIPKGSTIISWVASANRDETKFDDPEAFRLDRKSNPHMSFGFGIHFCLGAPLARLEANTALSYLLRHASIVREPSEKLEAIQSPFVFGVRRLPVRL…
WP_268434281.1	Bacillus sonorensis	CYP109A15	MAKSIQSGNRYTNWIPMKEISSNEDQLFPFPIYNRLRKTSPVRYDQDRKCWDIFAYEDVQYVLKTPKLFSSKRGGDMEGKSILTMDPPRHTKMRAIVNKAFTPKTVKQLEAHIEEVTAFLLDEAKDKETFDMVEDLAGPLPVIIIAELLGVPTEDRRIFKHYSDILVSGAKDSSDEAIKQMNKQREEGSEFLRGYFKTIIEERKKDPKEDLISLLIQAEVEGERLTEDELLGFCTILLVAGNETTTNLIANAVRYLTEDPKTQETVRGDLSLVPHLVEETLRYYPPVQAIGRIAAQDTDIKGVTIPKGSTIISWVASANRDETKFDDPEAFRLDRKSNPHMSFGFGIHFCLGAPLARLEANTALSYLLRHASIVREPSEKLEVIQSPFVFGVRRLPVRL…
WP_268368892.1	Bacillus sonorensis	CYP109A15	MTKSIQSGNRYANWIPMKEISSNEDQLFPFPIYNLLRKTSPVRYDQDRKCWDIFAYEDVQYVLKTPKLFSSKRGGDMEGKSILTMDPPRHTKMRAIVNKAFTPKTVKQLEAHIEEVTAFLLDEAKDKETFDMVEDLAGPLPVIIIAELLGVPTEDRRIFKHYSDILVSGAKDSSDEAIKQMNKQREEGSEFLRGYFKTIIEERKKDPKEDLISLLIQAEVEGERLTEDELLGFCTILLVAGNETTTNLIANAVRYLTEDPKTQETVRGDLSLVPHLVEETLRYYPPVQAIGRIAAQDTDIKGVTIPKGSTIISWVASANRDETKFDDPEAFRLDRKSNPHMSFGFGIHFCLGAPLARLEANTALSYLLRHASIVREPSEKLEAIQSPFVFGVRRLPVRL…
WP_076758509.1	Bacillus swezeyi	CYP109A16	MQSGNRYANWIPMKEISSAEDQLFPFSVYHRLRKTNPVRYDDDRECWDIFSYEDVQYVLKTPKLFSSKRGGDMKGKSMLTMDPPKHTKMRAIVNKAFTPKAVKQLEPHIEEVTAFLLDEAKDKDSFDMVDDLAGPLPVIIIAELLGVPAEDRRIFKHYSDMMVSGAKDSSDEAVKQMNKQREEGGEFLNGYFKNIIDERKNEPKDDLISLLIKAEVDGEKLTEAELLSFCTLLLVAGNETTTNLIANGARYLTEDEKVQETVRNDLSLVPQLVEETLRYYPPVQAIGRVAAEDIEIRGVPIAKGSTVISWVASANRDETKFDDPDTFKLDRKSNPHMSFGFGIHFCLGAPLARLEAKVALSYLLRHFRIEREQSEELSAIQSPFVFGVRRLPVQLLS
WP_223837398.1	Bacillus swezeyi	CYP109A16	MQSGNRYANWIPMKEISSAEDQLFPFSVYHRLRKTNPVRYDDDRECWDVFSYEDVQYVLKTPKLFSSKRGGDMKGKSMLTMDPPKHTKMRAIVNKAFTPKAVKQLEPHIEEVTAFLLDEAKNKDSFDMVDDLAGPLPVIIIAELLGVPAEDRRIFKHYSDMMVSGAKNSSDEAVKQMNKQREEGGKFLNGYFKNIIEERKKEPKEDLISLLIKAEVDGEKLTEAELLSFCTLLLVAGNETTTNLIANAARYLTEDEKVQETVRNDLSLVPQLVEETLRYYPPVQAIGRVAAEDIEIRGVPIANGSTVISWVASANRDETKFDDPDTFKLDRKSNPHMSFGFGIHFCLGAPLARLEAKVALSYLLRHFRIERDQSEELAAIQSPFVFGVRRLPVQLLS
WP_223831726.1	Bacillus swezeyi	CYP109A16	MQSGNRYANWIPMKEISSAEDQLFPFSVYHRLRKTNPVRYDDDRECWDVFSYEDVQYVLKTPKLFSSKRGGDMKGKSMLTMDPPKHTKMRAIVNKAFTPKAVKQLEPHIEEVTAFLLGEAKNKDSFDMVDDLAGPLPVIIIAELLGVPAEDRRIFKHYSDMMVSGAKDSSDEAVKQMNKQREEGGKFLNGYFKNIIEERKKEPKEDLISLLIKAEVDGEKLTEAELLSFCTLLLVAGNETTTNLIANAARYLTEDEKVQETVRNDLSLVPQLVEETLRYYPPVQAIGRVAAEDIEIRGVPIANGSTVISWVASANRDETKFDDPDTFKLDRKSNPHMSFGFGIHFCLGAPLARLEAKVALSYLLRHFRIERDQSEELAAIQSPFVFGVRRLPVQLLS
KAA6451893.1	Bacillus swezeyi	CYP109A16	MTMTNSMQSGNRYANWIPMKEISSAEDQLFPFSVYHRLRKTNPVRYDDDRECWDVFSYEDVQYVLKTPKLFSSKRGGDMKGKSMLTMDPPKHTKMRAIVNKAFTPKAVKQLEPHIEEVTAFLLDEAKNKDSFDMVDDLAGPLPVIIIAELLGVPAEDRRIFKHYSDMMVSGAKNSSDEAVKQMNKQREEGGKFLNGYFKNIIEERKKEPKEDLISLLIKAEVDGEKLTEAELLSFCTLLLVAGNETTTNLIANAARYLTEDEKVQETVRNDLSLVPQLVEETLRYYPPVQAIGRVAAEDIEIRGVPIANGSTVISWVASANRDETKFDDPDTFKLDRKSNPHMSFGFGIHFCLGAPLARLEAKVALSYLLRHFRIERDQSEELAAIQSPFVFGVRRLPV…
KAA6473584.1	Bacillus swezeyi	CYP109A16	MTMTNSMQSGNRYANWIPMKEISSAEDQLFPFSVYHRLRKTNPVRYDDDRECWDVFSYEDVQYVLKTPKLFSSKRGGDMKGKSMLTMDPPKHTKMRAIVNKAFTPKAVKQLEPHIEEVTAFLLGEAKNKDSFDMVDDLAGPLPVIIIAELLGVPAEDRRIFKHYSDMMVSGAKDSSDEAVKQMNKQREEGGKFLNGYFKNIIEERKKEPKEDLISLLIKAEVDGEKLTEAELLSFCTLLLVAGNETTTNLIANAARYLTEDEKVQETVRNDLSLVPQLVEETLRYYPPVQAIGRVAAEDIEIRGVPIANGSTVISWVASANRDETKFDDPDTFKLDRKSNPHMSFGFGIHFCLGAPLARLEAKVALSYLLRHFRIERDQSEELAAIQSPFVFGVRRLPV…
WP_026587378.1	Bacillus	CYP109A17	MTVAKSIQTNRYANWIPMKEIRANEDRLFPFPVYNRLRQTEPVRYDHDRQCWDIFSYEDVQYVLKNPKLFSSKRGGDMEGKSILTMDPPRHTKMRAIVNKAFTPKAVKQLEAHIEEVTAFLINQAENKESFDVVDDLAGPLPVIIIAELLGVPAEDRLMFKHYSDILVSGAKDSSDEAVEQMNKERDEGNRFLKEYFRDIIKLRRKEPKEDLISLLIQADVEGESLSEEELLSFCILLLVAGNETTTNLIANAVRYLTEDVKVQETVQNDPSLVVQLVEETLRYYPPVQAIGRVAAEDVEIKGVPIQKGESVISWVASANRDETKFNDPEIFKLDRKTNPHMSFGFGIHFCLGAPLARLEAKIALSHLLQNFRMERERTEVLEAIQSPFVFGVRHLPIR…
WP_194520520.1	Anoxybacillus caldiproteolyticus	CYP109A18	MTTGKNTTSETERYANLIPMKEIQSIQDRLFPFSIYNTLRKTTPVRYDQTRACWDVFRYEDVHYILKNPKLFSSNRGVGNKQGNILKMDPPKHTKMRNLINKAFTPKAVNELTQRIQDVTTFLLDQVKAKGTMDMIQDFAGPLPVIIIAELLGVPTKDRELFKTYSDILVAGAEDGSDEAFKVMMKKRQEGTMFLNGYFKEIIQERQRSPKDDFISLLLAAEIDGEKLTEEELLGFCILLLVAGNETTTNLIANAVRYMVEDTDIQEQVRTNLSLVPNLVEETLRFYPPVQAIGRMATEDVEIGGYTIRKGAQVISWVAAANRDEQKFAQPDRFMLERHPNPHLSFGFGIHFCLGAPLARLEAKIALSMLLTSFSKLERVEHVELEPIQSPFVFGVKSL…
WP_181555962.1	Anoxybacillus caldiproteolyticus	CYP109A18	MTTGKNTTSETERYANLIPMKEIQSIQDRLFPFSIYDTLRKTTPVRYDQTRACWDVFRYEDVHYILKNPKLFSSNRGVGNKQGNILKMDPPKHTKMRNLINKAFTPKAVNELTQRIQDVTTFLLDQVKAKGTMDMIHDFAGPLPVIIIAELLGVPTKDRELFKTYSDILVAGAEDGSDEAFKVMMKKRQEGTMFLNGYFKDIIQERQRSPKDDFISLLLAAEIDGEKLTEEELLGFCILLLVAGNETTTNLIANAVRYMVEDTDIQEQVRTNLSLVPNLVEETLRFYPPVQAIGRMATEDVEIGGYTIRKGAQVISWVAAANRDEQKFAQPDRFMLERHPNPHLSFGFGIHFCLGAPLARLEAKVALSMLLTSFSKLERVEHVELEPIQSPFVFGVKSL…
WP_199426193.1	Anoxybacillus caldiproteolyticus	CYP109A18	MTTGKNTTSETERYANLIPMKEIQSIQDRLFPFSIYDTLRKTTPVRYDQTRACWDVFRYEDVHYILKNPKLFSSNRGVGNKQGNILKMDPPKHTKMRNLINKAFTPKAVNELTQRIQDVTTFLLDQVKAKGTMDMIHDFAGPLPVIIIAELLGVPTKDRELFKTYSDILVAGAEDGSDEAFKVMMKKRQEGTMFLNGYFKDIIQERQRSPKDDFISLLLAAEIDGEKLTEEELLGFCILLLVAGNETTTNLIANAVRYMVEDTDIQEQVRTNLSLVPNLVEETLRFYPPVQAIGRMATEDVEIGGYTIRKGAQVISWVAAANRDEQKFAQPDRFMLERHPNPHLSFGFGIHFCLGAPLARLEAKVALSMLLMSFSKLERVEHVELEPIQSPFVFGVKSL…
WP_181536439.1	Anoxybacillus calidus	CYP109A18	MTTVRNTTSETERYANLIPMKEIQSIQDRLFPFSIYNTLRKTTPVRYDQTRECWDVFRYEDVQYILKNPKLFSSKRGIGNKRESILTMDPPKHTKMRNLINKAFTPKAVNELTQRIQDVTIFLLDQVKAKGIMDVIHDFAGPLPVIIIAELLGVPIKDRELFKTYSDILVAGAENDSDEAFKAMMKKRQEGAEFLTEYFKEIIRERKSSPKDDLISLLLAAEIDGEKLTKEELLGFCILLLVAGNETTTNLIANAVRYMVEDTVIQEQVRSDLSLVPNFVEETLRFYPPIQAIGRIATKDVEIGGHTIRKGSQVISWVAAANRDEQKFVQPDRFMLERHPNPHLSFGFGIHFCLGAPLARLEAKVALSILLTSFSKLERVEHVELEPIQSPFVFGVKRL…
WP_141433922.1	Bacillus sp. 03113	CYP109A18	MTTSKTDRYALLFPMKELQPTQDRLLPFSIYNTLRKTTPVRYDQTRKCWDVFRYEDVHYILKNPKLFSSKRDIGDIKESILTMDPPKHTKMRKLIDKAFTPKAVNKLTERIEDIAVFLLDQVKGKETVDFIYDFAGPLPVIVIAELLGVPTKDRGIFKTYSDMFITGAKNESDEELKVVMKKRQEGAQFLRGYFKEIIIQKQQNNTEEDLITLLLAADIDGEKLTEEELLSFCILLLVAGNETTTNLIANAVRYMIEDMDIQEKVRTNLSLVPNLVEETLRFYPPIQSIGRIATEDVEINGHMIPKGSQVVNWIASANRDEQKFVEPDRFILERHPNPHLSFGFGIHFCLGAPLARLEAKISLSKLLTSSSKLERGEITQLDPILSPFVFGVKNLPVRI…
WP_053604776.1	Bacillus	CYP109A19	MASEQNIKKAERYATLIPMKELRSKEDQLYPFSVYGRLRKETPVRYDESRGCWDVFRYDDVHFVLKNPKLFSSQRGGESGFQGSILTMDPPRHSKMRNLVNKAFTPKAIRNLEKRIEDVTTYLIDQVKENERMDIVHDLAGPLPVIIIAELLGVPAKDRELFKTSSDILVAGAEDDSEKAFERMAQKRKEGSEFLRDYFIKIIEERKAHPEEDLISLLLSAEIDGEKLTEDEILAFSILLLVAGNETTTNLITNAVRYLVEDKKIQEHARADLSLIQNLVEETLRFYPPIQAIGRVVKEDVEIGGQFIQKGSQVVSWVASANRDEDKFEEADRFLLERKSNPHMSFGFGIHFCLGAPLARQEGAIVLSTLLKKFSDLSKFEETALEPIQSPFVFGVKNL…
CEH28946.1	Aneurinibacillus migulanus	CYP109A20	MDSMSQMKNTRYANIIPMKELDTKEKRLYPFPIYDKLREETPIRYDKERACWDVFRYDDVHFVLKNQKLFSSRRSQGERRESLLIMDPPKHTQMRNLVNKAFTPKVVQELEPRIAEITNELLDQVVFKNRMDMVHDVAGPLPVIMIAELLGVPTRDRQLFKSWSDVLVKGPEVNTDEAFTSVMTERRQASDELSDYFKDILVQRRCKREDDLISLLLDAEIDGEKLTEEELLGFCILLLVAGNETTTNLIVNAVRYMTEDAPLQAYLRQHPESLPNAVEETLRFYPPIQAIGRIAARDVEVGGQKINAGSQVISWVAAANRDERKFPEAARFIPDRKPNPHLGFGFGIHFCLGAPLARLEAKVVLDILLRRCVDMEREEDVLLHPIQSPFVFGVTHFPV…
WP_043063484.1	Aneurinibacillus migulanus	CYP109A20	MSQMKNTRYANIIPMKELDTKEKRLYPFPIYDKLREETPIRYDKERACWDVFRYDDVHFVLKNQKLFSSRRSQGERRESLLIMDPPKHTQMRNLVNKAFTPKVVQELEPRIAEITNELLDQVVFKNRMDMVHDVAGPLPVIMIAELLGVPTRDRQLFKSWSDVLVKGPEVNTDEAFTSVMTERRQASDELSDYFKDILVQRRCKREDDLISLLLDAEIDGEKLTEEELLGFCILLLVAGNETTTNLIVNAVRYMTEDAPLQAYLRQHPESLPNVVEETLRFYPPIQAIGRIAARDVEVGGQKINAGSQVISWVAAANRDERKFPEAARFIPDRKPNPHLGFGFGIHFCLGAPLARLEAKVVLDILLRRCVDMEREEDVLLHPIQSPFVFGVTHFPVRFRT
WP_043070201.1	Aneurinibacillus migulanus	CYP109A20	MSQMKNTRYANIIPMKELDTKEKRLYPFPIYDKLREETPIRYDKERACWDVFRYDDVHFVLKNQKLFSSRRSQGERRESLLIMDPPKHTQMRNLVNKAFTPKVVQELEPRIAEITNELLDQVVFKNRMDMVHDVAGPLPVIMIAELLGVPTRDRQLFKSWSDVLVKGPEVNTDEAFTSVMTERRQASDELSDYFKDILVQRRCKREDDLISLLLDAEIDGEKLTEEELLGFCILLLVAGNETTTNLIVNAVRYMTEDAPLQAYLRQHPESLPNAVEETLRFYPPIQAIGRIAARDVEVGGQKINAGSQVISWVAAANRDERKFPEAARFIPDRKPNPHLGFGFGIHFCLGAPLARLEAKVVLDILLRRCVDMEREEDVLLHPIQSPFVFGVTHFPVRFRT
ERI03931.1	Aneurinibacillus aneurinilyticus ATCC 12856	CYP109A20	MNSMDQMKNTRYANIIPMKELDTKEKRLYPFPIYDKLREETPVRYDKERACWDIFRYDDVHLVLKNPKLFSSRRSQGEKRESLLIMDPPKHTQMRNLVNKAFTPKVIQELEPRIAEITNGLLDEVIPNTRMDMVYDVAGPLPVIMIAELLGVPARDRQLFKAWSDVLVKGPEVNTDEAFTSVMAEKRQASDELSDYFKDILVQRRRKRENDLISLLLDAEIDGEKLSEEELLGFCILLLVAGNETTTNLIVNAIRYMTEDVPLQAHLRAHPELLPHAIEETLRFYPPIQAIGRIATRDVEIGGQKVEAGSQVISWVAAANRDGRKFAEAARFVPTRKPNPHLGFGFGIHFCLGAPLARLEARIVLGILLHRCIDIEREEGALLHPIQSPFVFGVTHFPV…
WP_040302108.1	Aneurinibacillus aneurinilyticus	CYP109A20	MDQMKNTRYANIIPMKELDTKEKRLYPFPIYDKLREETPVRYDKERACWDIFRYDDVHLVLKNPKLFSSRRSQGEKRESLLIMDPPKHTQMRNLVNKAFTPKVIQELEPRIAEITNGLLDEVIPNTRMDMVYDVAGPLPVIMIAELLGVPARDRQLFKAWSDVLVKGPEVNTDEAFTSVMAEKRQASDELSDYFKDILVQRRRKRENDLISLLLDAEIDGEKLSEEELLGFCILLLVAGNETTTNLIVNAIRYMTEDVPLQAHLRAHPELLPHAIEETLRFYPPIQAIGRIATRDVEIGGQKVEAGSQVISWVAAANRDGRKFAEAARFVPTRKPNPHLGFGFGIHFCLGAPLARLEARIVLGILLHRCIDIEREEGALLHPIQSPFVFGVTHFPVRFRT
WP_168975053.1	Aneurinibacillus aneurinilyticus	CYP109A20	MDQMKNTRYANIIPMKELDTKEKRLYPFPIYDKLREETPVRYDKERACWDIFRYDDVHLVLKNPKLFSSRRSQGEKRESLLIMDPPKHTQMRNLVNKAFTSKVIQELEPRIAEITNGLLDEVIPTTRMDMVYDVAGPLPVIMIAELLGVPARDRQLFKAWSDVLVKGPEVNTDEAFTSVMAEKRQASDELSDYFKDILVQRRRKRENDLISLLLDAEIDGEKLSEEELLGFCILLLVAGNETTTNLIVNAIRYMTEDVPLQAHLRAHPELLPHAIEETLRFYPPIQAIGRIATRDVEIGGQKVEAGSQVISWVAAANRDGRKFAEAARFVPTRKPNPHLGFGFGIHFCLGAPLARLEARIVLGILLHRCIDIEREEGALLHPIQSPFVFGVTHFPVRFRT
WP_190860551.1	Paenibacillus arenilitoris	CYP109A21	MKQSENKPYSTIIPMQEIDSPGTAVNPFEVFDRLRESTPVRYDERRNCWDVFRYEDVHYILKNPALFSSKRPISDMENLLIMDPPRHSQMRGLVNQAFTPKAIAALEPRIADIANELLDEAAARGGMDTVHDFSGPLPVIVIAELLGVPARDRKLFKEWSDVLVTGPQMNTEEALRAVMAERHEAMRKLGGYFTGILGKRRGKREEDLISLLLDAEIDGQKLTDQEVLSFCILLLVAGNETTTNLITNAVRYMTEHPEMQEMLRRQPDLMPAAVEEVLRYYPPIQAIGRVTTSDVELGGQLIKAGSQVVNWVASANRDGAKFEDPNTFVPDRKPNPHLSFGFGIHFCLGAPLARLEAKIALNLLLERFGHIARSGEEELQPIQSPFVFGVKSFPVTIS
WP_134682883.1	Brevibacillus migulae	CYP109A22	MQTTKERYANIIPMKEMDTREKRLLPFPIYDELRSKSPVRYDADRECWDLFRYEDVHYVLKNPTLFSSRRMMGVGDRVENLLVMDPPKHTQMRNLVNKAFTPKAINDLAPHIKEITESLLAEAKNSGRIDIVHDLATPLPVIVIAELLGVPAEDRQLFKEWSDVLVKGPANNSDEAYAAVIAEREQVVGKLTHYFADILKVRSQKRENDLVSLLLDAEIEGDKLSADDVISFCILLLVAGNETTTNLIANGVRLLIEDPQRQEVLRAHREWMPEAVEEVLRFYPPIQAIGRIAVNDIEIGGQKIAAGSQIVSWVASANRDEQKFEQPSTFIPNRKPNPHLSFGFGIHFCLGAPLARLEGRIAFETLLDTFRSMQKDGDYGDPIQSPFVFGIKKLPIQVQ
WP_181754767.1	Paenactinomyces guangxiensis	CYP109A23	MIETNKTERYANIIPMAELNTKAKRLNPFPIYDQLRQSTPVRYDENRSCWDIFRYEDVHRILKDPATFSSRRGMDIKRRETILTMDPPRHNQMRGVVNKAFTPKVINDLAPHITSITNELLNTVEGHGEMDIVSDLAVPLPVIVIAELLGVPPEDRQLFKDWSDILVKGPDENTEEAFNQVVAEKEQASEELSAYFARIVDQRRTEPKDDLISQLLSAEIEGQKLNDEEVIAFSVLLLAAGNETTTNLITNTIRRLTEDQALQQQLKGNPDLIPGFIEEVLRFYPPIQAIGRVATRDVEIGGMMIKTGDQVISWVASANRDETKFKNPESFVVDRKPNPHLAFGFGIHFCLGAPLARLEGKIALRTILERLNEIQYLTGSELSYIQSPFVYGVKQYPIT…
WP_047153464.1	Aneurinibacillus tyrosinisolvens	CYP109A23	MQTKKPERYANMIPMAELDTKEKRLNPFPVYDRLRQTTPVRYDEGRSSWDVFRYEDVHRILKDPATFSSKRALAVKERESILTMDPPRHTQLRALVNKAFTPKIVSDLAPHIASITNDLLDTVQGSGKMDTVHNLAVPLPVIVIAELLGVPPEDRKLFKEWSDILVKGADVNTDEAFNRVIAEKEQAMEELNAYFTKIIEQRRRQPREDLISMLLAAEIDGQKLDDKELLGFSILLLAAGNETTTNLITNAVRRLTEDQGLQQQLHGDLELVPGFIEEVLRFYPPIQAIGRVAAQDVEVGGMQIKAGEQVVSWVASANRDEAKFTDPGTFIVDRKPNAHLSFGFGIHFCLGAPLARLEGQIVLRTLLERMKEIRFTAGSELSYIQSPFVYGVKEFPVTF…
WP_272441308.1	Aneurinibacillus sp. Ricciae_BoGa-3	CYP109A23	METNKTERYANIIPMAELDTGEKRLNPFPVYNRLRQQTPVRFDENRSSWDVFRYDDVHRILKDPATFSSRRSLDVRNRETILTMDPPRHNQLRAIVNKAFTPKVVSDLTPHITSIANDLLDAVQASGKMDMVHDFAVPLPVIVIAELLGVPREDRKLFKEWSDILVKGPEDNTDEGFNEVLAEKEKASDELADYFSKIIGQRREQPQEDLISILLSAEVEGQKLGHEEILGFAILLLAAGNETTTNLITNAVRRLTEDQDLQRQLRQDPDLITSFIEEVLRFYPPVQAIGRVATADVEIGGKQIKAGDQVVTWVASANRDEDKFPDPETFIVDRKPNAHLAFGFGIHFCLGAPLARLEGQIAIRTIVQRMKEIQFIEGTDLAYIQSPFVYGVKQFPIRFK
WP_218090091.1	Paenibacillus solanacearum	CYP109A23	MEIKKTERYANIIPVAELHTKEKRLNPFPVYNLLRRLSPVRYDESRSTWDVFRYEDVHRILKDPAAFSSVRMLSDKDRETILTMDPPRHSQMRALVNKAFTPKIISGMDSHIRSITMDLLDAVADKGAMDLVHDLAVPLPVIVIAELLGVPPKDRDLFKEWSDILVKGPEENTDEAFYQVMAEKGQAIEQLNDYFARIVDERRVQPRDDLISLLLSAEIEGEKLTDKEILGFSTLLLAAGNETTTNLITNAVRLLTEKPELQQRLRNDPELTASFIEEVLRFYPPIQAIGRVATADVEIGGKQVKKGDQVISWVASANRDETKFDDPETFLIDRKPNAHLSFGFGIHFCLGAPLARLESQIALRAMIERMGDIRLAPNAALEPIQSPFVFGVKQYPVEF…
WP_089199319.1	Paenibacillus xerothermodurans	CYP109A23	MNKPERYANIIPMAELDTREKRLLPFAVFNQLRNTTPVRYDESRDSWDVFRYEDVHRILKDPANFSSQRSLVGKESGSILTMDPPRHSQLRSLVNKAFTPRVIANLEEHITAIANDLLDAVADSGKMDMVHDLATPLPVIVIAELLGVPPEDRELFKDWSDILVKGPDKNTDEAFHQVMAEKGQAIRELNGYFAKIVEQRRKEPREDLISLLLAAEIEGQKLDDSEILAFSILLLAAGNETTTNLITNSVRLLTEQQDIQSQLRANPALTASFIEESLRFYPPIQAIGRVATADVEIGGKRIKAGHQVVSWVASANRDETKFVDPEQFILDRKPNAHLSFGFGIHFCLGAPLARLEGQIAIRTLMDRMKQIEFVSGTELSYIQSPFVYGVKQFPVTFK
WP_167056584.1	Paenibacillus aceris	CYP109A23	MNKSERYANIIPMAELNTKEKRLLPFPVFNQLRQTTPVRYDESRGCWDVFRYEDIHRILKDPVTFSSKRGLAVKDRETILTMDPPRHTQLRGLVNKAFTPKVISDLASRISSITDELLDDVQIKETMDIVSDLAVPLPVIMIAELLGVPPEDRNLFKEWSDILVKGPDQNTDEAFKQIIAEKEQATDELSDYFARIAEQRRVEPKEDLISLLLQAEVEGEKLSDKEILGFSILLLAAGNETTTNLITNAVRRLTEDITLQQQLRDSPELIPGFLEEVLRFYPPIQAIGRVATQDVEIGDFLITKGQQVVSWVASANRDEAKFADPDTFIVDRKPNAHLSFGFGIHFCLGAPLARLEGQIVMETLLKRFRDIQFVTGSEMTYIQSPFVYGVKQYKVSFARL
WP_166150835.1	Paenibacillus sp. S3N08	CYP109A23	MEYQKKERYANIIPIAELDTSEKRLQPFPVYNQLRNSTPIRYDESRDCWDVLRYEDVHRILKDPVTFSSVRELTGKGTATILTMDPPRHSQLRSLVNKTFTPRVISDLAPHIESITNEMLDAVKDNNHMDLVHDLAVPLPVVVIAELLGVPPRDRELFKEWSDILVKGPDTNSDEAFSQVMKEKERAIQELNDYFAKILEQRRVDPKEDLISLLLSAEIEGQQLNDMEIISFSVLLLAAGNETTTNLITNAVRILTEKTEIQQQLRGNPELIPSFIEEVLRYYPPIQAIGRVATTDIEIGGKLIKKGNQVVSWIASANRDESKFVEPDAFITERRPNTHLSFGFGIHFCLGAPLARLEGQIAIRTMLNRMEDIEFIAGSPLTSIQSPFVYGVKQFPIAF…
WP_230414586.1	Paenibacillus allorhizosphaerae	CYP109A23	METKKSERYANIIPVAELNTKEKRLLPFPVYNLLRRLTPVRFDESRSTWDVFRYEDVHRILKDPAAFSSVRMLSDKERETILTMDPPRHSQMRALVNKAFTPKIISELEPHIRSITNDLLNAVLDKGAMDMVHDLAVPLPVIVIAELLGVPSKDRDLFKEWSDILVKGPEENTDEAFYQVMAEKGQATEQLNAYFAQIVEQRRLEPQEDLISLLLSAEIEGQKLTDKEILGFSILLLAAGNETTTNLITNAVRILTEKTDVQQQLRHNPELVASFIEEVLRFYPPIQAIGRVAAADIEIGGKSIKKGDQVVSWVASANRDETKFADPETFIIDRKPNAHLSFGFGIHFCLGAPLARLEGQIALRTIIERMGDIRLAADADLTPIQSPFVYGVKHYPVVF…
WP_127458332.1	Paenibacillus	CYP109A24	MDKAERYANIIPMHELDTKEKRLQPFPIYNWLRQATPVRYDESRNCWDVFLYEDVHRILKDPATFSSVRMLSVMETLLTTDPPRHTQLRALVNKAFTPKVVNDLAPHILSITEELLDAVRKSGRMDAVHDLAVPLPVIVIAELLGVPPKDRYLFKEWSDILVKGPDVNTDEAFLNVMAEKTQAMKELNQYFAAIAAERRQAPKEDLITLLLEAEIDGVKLNEEEVLGFCILLLAAGNETTTNLITNALRRLTEDTGLQQQLREQPELVSSFIEEVLRYYPPIQAIGRVVTQDVEVHGTAIKAGEQVVSWVASANRDEAKFQEPDQFIIDRKPNAHLSFGFGTHFCLGAPLARLEGQIVIKHLLEHLDSIEFISGLELDYIQSPFVYGVKQFPVSFKELK
WP_094015558.1	Paenibacillus rigui	CYP109A24	METEKSERYANIIPMAELDTKEKRLQPFAVYNQLRASHPIRYDESRGCWDVFCYEDVHRILKDPATFSSVRKLAERETILTMDPPRHSQMRAIVNKAFTPKVVNDLGPHIKSITDELLDAVVNNGSMDIVHDLAVPLPVIVIAELLGVPAEDRHLFKEWSDILVKGPEVNTDEAFHRVMTEKTQAMKELNGYFATIVEQRRKEPKEDLISLLLAAEIDGQKLNEEELLGFCILLLAAGNETTTNLITNAVRVLTEDSALQSKLNGQPELVPSFIEEVLRYYPPIQAIGRVATQDVDIHGTRIQAGQQVVSWVASANRDEAKFPEPDQFNAERKPNAHLSFGFGTHFCLGAPLARLEGHIVIQRLLERLKDIRFVEDSELSTIQSPFVYGVKQFHVRFNK
WP_239623967.1	Paenibacillus sp. H1-7	CYP109A24	MDAVKAERYANILPMEELNTPEKRLLPFTIYNNLRTTTPVRYDESRGCWDVFRYEDVHRILKDPATFSSVRKLAERDTILTMDPPRHTQMRALVNKAFTPKVVNDLAPHIASITQELLDAVASKGQMDTVHDLAVPLPVIVIAELLGVPPKDRHLFKEWSDILVKGPDVNTDEAFRQVMMEKAQAMKELNAYFAVILEERRQKPQEDLISLLLEAEVEGQKLTDEELLGFCILLLAAGNETTTNLITNAVRWLTEDQELQKQLQEQPELIPSFVEEVLRYYPPIQAIGRVVMQDVEIQGIPIKAGQQVVSWVAAANRDDNKFPDPDRFIVDRKPNAHLSFGFGTHFCLGAPLARLEGQVVLSHLLQRFHDIEFVSGSELQYIQSPFVFGVKQYPVRFRS…
WP_192700993.1	Paenibacillus sp. OAS669	CYP109A24	MDIAKAERYANILPMAELDTKEKRLNPFTVYNRLRESHPVRYDESRSCWDVFRYEDVHRILKDPATFSSVRKLSERETLLTTDPPRHTQMRAIVNKAFTPKVVNDLAPHIASITNELLDKVIRSGQMDTVHDLAVPLPVIVIAELLGVPPKDRHLFKEWSDVLVKGPEVNTDEAFHRVMTEKAQAMKELNAYFATIVEERRRQPQEDLITLLLAAEIEGKKLEQEELLGFCILLLAAGNETTTNLITNAVRRLTEDQELQRQLRNQPEQTAGFIEEVLRYYPPIQAIGRVVTQDVEIHGTPIQTGQQIVSWVASANRDESHFPNPDQFIADRKPNAHLSFGFGTHFCLGAPLARLEGRIVIQHLLERLDEIQFIEGTELDNIQSPFVYGVKQFPVRFKA…
WP_079908578.1	Paenibacillus sp. 32352	CYP109A24	MDIAKAERYANILPMAELDTKEKRLNPFAVYNRLRESHPVRYDESRSCWDVFRYEDVHRILKDPATFSSVRKLSERETLLTTDPPRHTQMRAIVNKAFTPKVVNDLAPHIASITNELLDKVIRSGQMDTVHDLAVPLPVIVIAELLGVPPKDRHLFKEWSDVLVKGPEVNTDEAFHRVMTEKAQAMKELNAYFATIVEDRRRQPQEDLITLLLAAEIEEKKLEQEELLGFCILLLAAGNETTTNLITNAVRRLTEDQELQRQLRNQPEQTAGFIEEVLRYYPPIQAIGRVVTQDVEIHGTPIQAGQQIVSWVASANRDESHFPNPDQFIADRKPNAHLSFGFGTHFCLGAPLARLEGRIVIQHLLERLDEIQFIEGTELDTIQSPFVYGVKQFPVRFNA…
WP_204516715.1	Brevibacillus fulvus	CYP109A25	MVTEGKDRYANIIPIAELDSAEKRIHPFPVYNRLRQTTPVRYDETRSCWDVFRYDDVHAVLKDPAAFSSRRALAVREKETILTMDPPRHNQMRSLVNKAFTPKVVNDLGPRIAAITDELLDSVLSQGRMDIVHDFAVPLPVIVIAELLGVPPEDRHLFKEWSDVLVKGPEQNTDEEFRQVIDEKIKATDELTAYFTKIISQRRTETAEDLISILLRSEIEGQKLSDEEVISFSILLLAAGNETTTNLITNGVRRLTEDPQLQQRLSQTPEDIPAFIEEVLRYYPPVQAIGRVATRDIEIGGQRIKAGDQVVSWVASANRDETKFDNPDQFILERKPNSHLSFGFGIHFCLGAPLARLEGQIAIRKMMERMKEIQLQSGIQLTPIPSPFVYGVKEFPVSF…
WP_103106592.1	Brevibacillus reuszeri	CYP109A26	MQTTNKKRYANIIPMEDLNTIEKKLNPFPIFAQLRDTTPVRYDENRNCWDVFRYEDVHRILKDPATFSSRRGGEENESILMMDPPRHTQMRALVSKAFTPKVIADLAPRIQSITDELLDAVQNEGKMDMVHDLAVPLPVIVIAELLGVPTKDRKLFKDWSDILVKGPAKNTEELFVQVMAERTQAREELDVYFAEIMKLRRQEPKDDLISLLLSAEIDGEKLDDKEIIIFSILLLAAGNETTTNLITNAVRRLTEDEKLQQTLREQPTLIPGFIEEVLRFYPPVQAIGRVATKDVQIGDAQIKAGEQVISWVAAANRDEAKFQDPDTFIVDRKPNAHLAFGFGIHFCLGAPLARLEGQIAIQAIVERFQHIRFVSGTELTPIPSPFVYGVKQFPITFEK…
WP_049742672.1	Brevibacillus reuszeri	CYP109A26	MQTTNKARYANIIPMEDLNTIEKKLDPFPIFAQLRGTTPVRYDENRKCWDVFRYEDAHQVLKDPATFSSKRGGEENESLLMMDPPRHTQMRALVSKAFTPKVIADLAPRIQSITDELLDAVQSDGKMDMVHDLAVPLPVIVIAELLGVPTKDRKLFKDWSDILVKGPAKNTEELFVQVMAERTQARQELDAYFAEIMKLRRQEPQDDLISLLLSADIEGEKLDDKEIIIFSILLLAAGNETTTNLITNAVRRLTEDQSLQQTLHEQPALVPGFIEEVLRYYPPVQAIGRITTKDVQIGDVPIQAGEQVISWVASANRDEAKFPDPDTFIVDRKPNAHLAFGFGIHFCLGAPLARLEGQIAIQAIARRLQHIRFVEGTPLTPIPSPFVYGVKEFPVTFEI…
WP_213024242.1	Brevibacillus reuszeri	CYP109A26	MQTTNKKRYANIIPMEDLNTIEKKLNPFPIFAQLRETTPVRYDENRSCWDVFRYEDVHRILKDPATFSSRRGGEENESILMMDPPRHTQMRALVSKAFTPKVIADLAPRIQSITDELLDAVQNEGKMDMVHDLAVPLPVIVIAELLGVPMEDRKLFKDWSDILVKGPVKNTEELFVQVMAERTQAREELDVYFAEIMKLRRQEPKDDLISLLLSAEIDGEKLDDKEIIIFSILLLAAGNETTTNLITNAVRRLTEEEKLQQTLREQTTLIPGFIEEVLRFYPPVQAIGRVATKDVQIGDAQIKTGEQVISWVAAANRDEAKFHDPNTFIVNRKPNAHLAFGFGIHFCLGAPLARLEGQIAIQAIVERLQHIQFVSGTELTPIPSPFVYGVKQFPITFEK
WP_259619907.1	Paenibacillus doosanensis	CYP109A27	METVQSERYANIVPMDELGTADKRLHPFPVLNELRRKSPVRYDESRACWDVFRYEDAHHILKNPAEFSSKRRLAGNENDTLLTMDPPRHSQMRALVNKAFTPRVISELEPHIASIANECLDTVIGRGSMDVVHDLAVPVPVIVIAELLGVRPQDRMLFKEWSDILVMGSEENSEASFKQLMATKQRALEELNVYLGSIVEERKKQPKEDLISLLISAEIDGEKLKDHEILGFSILLLAAGNETTTNLITNAVRYLTEAPKAQEQLREHPELIPGFIEEVLRYYPPIQAIGRVAAADCTIGGQPIKAGDQVVSWVASANRDESKFPDPDTFLIDRKPNAHLSFGFGIHFCLGAPLARLEGQIAIRAMLERMADIRFAAGTPLVPIQSPFVFGVKQYPVTF…
WP_249863557.1	Paenibacillus konkukensis	CYP109A27	METVQSERYANIVPMDELGTADKRLHPFPVLNELRRKSPVRYDESRACWDVFRYEDAHHILKNPAEFSSKRRLAGNENDTLLTMDPPRHSQMRALVNKAFTPRVISELEPHIASIANECLDAVIGRGSMDVVHDLAVPVPVIVIAELLGVRPQDRMLFKEWSDILVMGSEENSEASFKQLMATKQRALEELNVYLGSIVEERKKQPKEDLISLLISDEIDGEKLKDHEILGFSILLLAAGNETTTNLITNAVRYLTEAPKAQEQLREHPELIPGFFEEVLRYYPPIQAIGRVAAADCTIGGQPIKAGDQVVSWVASANRDESKFPDPDTFLIDRKPNAHLSFGFGIHFCLGAPLARLEGQIAIRAMLERMADIRFAAGTPLVPIQSPFVFGVKQYPVTF…
WP_147951718.1	Paenibacillus sp. N3.4	CYP109A28	MAEIDTPEKRLNPFSIYNHLRQTTPIRYDASRDCWDVFGYEDVHRILKDPGAFSSIRGVVEKSTETILTMDPPRHTQMRALVNKAFTPRVIADLAPHIESITNELMDSLIDRNKMDVVHDLAVPLPIIVIAELLGVPSEDRKLFKVWSDTLVKGTDVNTEEALKQISTEKAQALQELTSYFKEIVGLRRTDPKEDLISLLLSADIEGEKLSLQEIIGFAILLLAAGNETTTNLITNAVRVLTEQTSIQQQLLENSEWIPGFIEEVLRFYPPIQAIGRVAASDIEIGDTHIKKGDQVVSWVASANRDETKFSNPDVFVADRRPNAHLSFGFGIHFCLGAPLARLEAQIAIRAIVNRLTDIRFATGSKLAYIQSTFVFGVKQFPIVFDRK
WP_120190625.1	Ammoniphilus oxalaticus	CYP109A29	MQTTLTRTLIPMPELQSPEDRANPFSIYERLRQTTPVRYDETRGCWDIFRYEDVHRILKDPATFSSKRSLERGNTVTILTMDPPRHSQMRALVNKAFTPKMVNDLAPRIESITSELLAAVQGKGQMDMVHDLATPLPVIIIAELLGVPAEDRQLFKEWSDALVKGSADSSAEAFERVMMEKDKATKELGAYFAKIIGQRRSQPKDDLISVLLSAEIEGEKLSDEEILGFSILLLAAGNETTTNLITNSVRRLTEDLALQQQLRNDPTQIKNFIEEALRFYPPIQAVSRIATEDIQIGGKQIMAGEQVVNWVASANRDEAQFTDPNTFIIDRKPNNHLSFGFGIHFCLGAPLARLEGLHAIRAILERLQDIQLAPEANLEFIESPFVYGVKAFPITFKA
WP_183192857.1	Brevibacillus nitrificans	CYP109A30	MKELASDAAQLLPFPIYRELREKTPVRYDEDRQSWDVFRYEDVHRILKDPATFSSRRGLEVRGETLLTMDQPKHTHMRNLVNKAFTPKAINDLAPRITSITNELLDQVTSRGKMDIVYDLATPLPVIVIAELLGVPAKDRMLFKEWSDTMVKGVENNTDAAFAHMMAERDKAEAELVQYFLKILEERRKKPEDDLVSALLEAEIDGEKLQEQDILRFCILLLVAGNETTTNLITNATRLMTEQPAIQDQVRQQPELVKSMVEETLRYYPPIVAIGRVATQDVEIGGQLIREGQQVVSWVGAANRDPDKFDDPDTFHPDRKPNAHMGFGFGIHFCLGAPLARLEAQIALEILLTRFTDIEFEKTSLTPIPSPFVFGVKSYPVTFRERK
RNB88380.1	Brevibacillus nitrificans	CYP109A30	MNTETQGKRYGNIIFMKELASDAAQLLPFPIYRELREKTPVRYDEDRQSWDVFRYEDVHRILKDPATFSSRRGLEVRGETLLTMDQPKHTHMRNLVNKAFTPKAINDLAPRITSITNELLDQVTSRGKMDIVYDLATPLPVIVIAELLGVPAKDRMLFKEWSDTMVKGVENNTDAAFAHMMAERDKAEAELVQYFLKILEERRKKPEDDLVSALLEAEIDGEKLQEQDILRFCILLLVAGNETTTNLITNATRLMTEQPAIQDQVRQQPELVKSMVEETLRYYPPIVAIGRVATQDVEIGGQLIREGQQVVSWVGAANRDPDKFDDPDTFHPDRKPNAHMGFGFGIHFCLGAPLARLEAQIALEILLTRFTDIEFEKTSLTPIPSPFVFGVKSYPVTFR…
QRG65093.1	Brevibacillus choshinensis	CYP109A30	MPNYLLGGKPTVNPDKQPARYATIIFMRELARHEDQLFPFPIYRELRENTPVRFDEDRNSWDVFRYEDVHRILKDPAAFSSRRGLEVRGETLLTMDQPKHTHMRNLVNKAFTPKAINDLAPRISSITNELLDQVIQSGKMDVVHDLATPLPVIVIAELLGVPAKDRMLFKEWSDTMVKGVEGSSDEAFAQMVAERDKAEKELSAYFLAILNERRKQPEDDLVSALLQAEIDGEKLQEQEILRFCILLLVAGNETTTNLITNAVRLLTEQPAIQNQVRQNPELVKTTVEETLRFYPPIVAIGRMTTQDVEIGGQLIREGQQVVSWVGAANRDPEKFEDPDTFLPDRKPNPHMGFGFGIHFCLGAPLARLEAQIALEIMLSRMDDLSFAKTTLTPIPSPFV…
WP_238933732.1	Brevibacillus choshinensis	CYP109A30	MRELARHEDQLFPFPIYRELRENTPVRFDEDRNSWDVFRYEDVHRILKDPAAFSSRRGLEVRGETLLTMDQPKHTHMRNLVNKAFTPKAINDLAPRISSITNELLDQVIQSGKMDVVHDLATPLPVIVIAELLGVPAKDRMLFKEWSDTMVKGVEGSSDEAFAQMVAERDKAEKELSAYFLAILNERRKQPEDDLVSALLQAEIDGEKLQEQEILRFCILLLVAGNETTTNLITNAVRLLTEQPAIQNQVRQNPELVKTTVEETLRFYPPIVAIGRMTTQDVEIGGQLIREGQQVVSWVGAANRDPEKFEDPDTFLPDRKPNPHMGFGFGIHFCLGAPLARLEAQIALEIMLSRMDDLSFAKTTLTPIPSPFVFGVKSYPITFSART
WP_175530490.1	Brevibacillus centrosporus	CYP109A30	MKELSNNAAQLLPFPIYRELREKTPVRYDEDRQSWDVFRYEDVHRILKDPATFSSRRGLEVRGETLLTMDQPKHTHMRNLVNKAFTPKAINDLAPRITSITNELLDQVASRGKMDIVYDLATPLPVIVIAELLGVPAKDRMLFKDWSDTMVKGVEDNTDTALAHMMAERDKAEAELVQYFLKILEERRKKPEDDLVSALLDAEIDGDKLQEQDILRFCILLLVAGNETTTNLITNATRLMTEQPAIQDQVRQQPELVKSMVEETLRYYPPIVAIGRVATQDVEIGGQLIREGQQVVSWVGAANRDPDKFDDPETFHTDRKPNAHMGFGFGIHFCLGAPLARLEAQIALEILLTRFTDIEFEKTSLTPIPSPFVFGVKSYPVTFRERK
WP_174769300.1	Brevibacillus centrosporus	CYP109A30	MKELSNNAAQLLPFPIYRELREKTPVRYDEDRQSWDVFRYEDVHRILKDPATFSSRRGLEVRGETLLTMDQPKHTHMRNLVNKAFTPKAINDLAPRITSITNELLDQVASRGKMDIVYDLATPLPVIVIAELLGVPAKDRMLFKDWSDTMVKGVEDNTDTALAHMMAERDKAEAELVQYFLKILEERRKKPEDDLVSALLDAEIDGEKLQEQDILRFCILLLVAGNETTTNLITNATRLMTEQPAIQDQVRQQPELVKSMVEETLRYYPPIVAIGRVATQDVEICGQLIREGQQVVSWVGAANRDPEKFDDPETFHTDRKPNAHMGFGFGIHFCLGAPLARLEAQIALEILLTRFTDIEFEKTSLTPIPSPFVFGVKSYPVTFRERK
SFJ23050.1	Brevibacillus centrosporus	CYP109A30	MNTETQGKRYGNIIFMKELSNNAAQLLPFPIYRELREKTPVRYDEDRQSWDVFRYEDVHRILKDPATFSSRRGLEVRGETLLTMDQPKHTHMRNLVNKAFTPKAINDLAPRITSITNELLDQVASRGKMDIVYDLATPLPVIVIAELLGVPAKDRMLFKDWSDTMVKGVEDNTDTALAHMMAERDKAEAELVQYFLKILEERRKKPEDDLVSALLDAEIDGDKLQEQDILRFCILLLVAGNETTTNLITNATRLMTEQPAIQDQVRQQPELVKSMVEETLRYYPPIVAIGRVATQDVEIGGQLIREGQQVVSWVGAANRDPDKFDDPETFHTDRKPNAHMGFGFGIHFCLGAPLARLEAQIALEILLTRFTDIEFEKTSLTPIPSPFVFGVKSYPVTFR…
RNB73456.1	Brevibacillus centrosporus	CYP109A30	MNTETQGKRYGNIIFMKELSNNAAQLLPFPIYRELREKTPVRYDEDRQSWDVFRYEDVHRILKDPATFSSRRGLEVRGETLLTMDQPKHTHMRNLVNKAFTPKAINDLAPRITSITNELLDQVASRGKMDIVYDLATPLPVIVIAELLGVPAKDRMLFKDWSDTMVKGVEDNTDTALAHMMAERDKAEAELVQYFLKILEERRKKPEDDLVSALLDAEIDGEKLQEQDILRFCILLLVAGNETTTNLITNATRLMTEQPAIQDQVRQQPELVKSMVEETLRYYPPIVAIGRVATQDVEICGQLIREGQQVVSWVGAANRDPEKFDDPETFHTDRKPNAHMGFGFGIHFCLGAPLARLEAQIALEILLTRFTDIEFEKTSLTPIPSPFVFGVKSYPVTFR…
GEB34629.1	Brevibacillus parabrevis	CYP109A31	MRYANSIYMKELVREEDRLHPFPIFRRLRAETPVRYDENRQTWDVFRYDDIQRILKDHTTFSSKRIADAKKETVLTMDQPKHTQMRNLVNKAFTPKAISDLTPRIDSIVTELLDMVKDKREMDLVRDFAYPLPVIVIAELLGVPPKDRRLFKDWSDTMVKGAEADTDEALIQMHKDKEKAEAELFHYFRAILAERRADPKDDLISALLAAEIDGERLNEEEVLRFCILLLVAGNESTTNLITNTIRVMTEQPDIQERVRQDRELVKSTIEETLRYYPPFVVVGRRAVEDVEIGGQKIAAGQQVVSWVVSGNRDESKFEQPDLFLPDRKPNAHLSFGFGIHFCLGAPLARLEGQIALDRILSSLHEIASPKTALTPIPSPIVFGVESFPVTFQTR
WP_122965999.1	Brevibacillus	CYP109A31	MKELVREEDRLHPFPIFRRLRAETPVRYDENRQTWDVFRYDDIQRILKDHTTFSSKRIADAKKETVLTMDQPKHTQMRNLVNKAFTPKAISDLTPRIDSIVTELLDMVKDKREMDLVRDFAYPLPVIVIAELLGVPPKDRRLFKDWSDTMVKGAEADTDEALIQMHKDKEKAEAELFHYFRAILAERRADPKDDLISALLAAEIDGERLNEEEVLRFCILLLVAGNESTTNLITNTIRVMTEQPDIQERVRQDRELVKSTIEETLRYYPPFVVVGRRAVEDVEIGGQKIAAGQQVVSWVVSGNRDESKFEQPDLFLPDRKPNAHLSFGFGIHFCLGAPLARLEGQIALDRILSSLHEIASPKTALTPIPSPIVFGVESFPVTFQTR
WP_079345658.1	Paenibacillus taichungensis	CYP109A32	MNRAPRKYANYIPIRELEGVEQQLSPFQVYAELRDNTPVRYDNHRECWDVFGYDDVQYVLKNPKLFSSERDRANASMLTTDPPKHKQLRDLVNQAFTPKAIEALAPRIQEIADELLTPHFSGGRMRLIDDLATPLPVIVIAELIGVPAADRQKFKDWSDALVKGARDDSDEAFQELMEEKRRNQQELASYFTAIMEERRQQPKDDLISLLLAAEIEGEKLTAEEVVGFCILLLAAGNETTTNLITNAVRILSEKPELQQQLREHPELIPSAVEETLRYYPPIVAIGRIAKENVELNGQPIQAGEQVISWVGSANRDSAKFEQAEEFVPDRKPNRHMGFGFGIHFCLGAPLARLEARVVLETMLRQMEDIQLEPGTVLQPIQSAFVFGVKEYPIQFASHQ…
WP_062322178.1	Paenibacillus pabuli	CYP109A32	MNRAPRKYANYIPIRELEAVEQRLLPFQVYAELRDNTPVRYDNHRECWDVFRYEDVQYVLKNPKLFSSERDRANASMLTTDPPKHKQLRDLVNQAFTPKAIEALAPRIQEIVDELLIPHLSEGRMRLIDDLATPLPVIVIAELIGVPATDRQKFKDWSDALVKGARNDSDEAFQELMEEKKRNQQELASYFTAIMEERRQQPEDDLISLLLAAEIEGEKLTAEEVVGFCILLLAAGNETTTNLITNAVRILSEQPELQHQLREHPELIPTAVEETLRYYPPIVAIGRVAKENVELNGQTIQAGEQVISWVGSANRDSAQFDQAETFVPDRKPNRHMGFGFGIHFCLGAPLARLEARVVLQTMLRQMKDIQLVPETILQPIQSAFVFGVKEYPIQFTSH
WP_024629208.1	unclassified Paenibacillus	CYP109A32	MNRAPRKYANYIPIRELEGVEQQLSPFQVYAELRDNTPVRYDNHRECWDVFGYDDVQYVLKNPKLFSSERDRANASMLTTDPPKHKQLRDLVNQAFTPKAIEALAPRIQEIADELLTPHFSGGRMRLIDDLATPLPVIVIAELIGVPTADRQKFKDWSDALVKGARDDSDEAFQELMEEKRRNQQELASYFTAIMEERRQQPKDDLISLLLAAEIEGEKLTAEEVVGFCILLLAAGNETTTNLITNAVRILSEKPELQQQLREHPELIPSAVEETLRYYPPIVAIGRIAKENVELNGQPIQAGEQVISWVGSANRDSAKFEQAEEFVPDRKPNRHMGFGFGIHFCLGAPLARLEARVVLETMLRQMEDIQLEPGTVLQPIQSAFVFGVKEYPIQFASHQ…
KAF4325422.1	Phytophthora kernoviae 00238/432	CYP109A32	MNRAPRKYANYIPIRELEGVEQQLSPFQVYAELRDNTPVRYDNHRECWDVFGYDDAQYVLKNPKLFSSERDRANASMLTTDPPKHKQLRDLVNQAFTPKAIEALAPRIQEIADELLTPHFSGGRMRLIDDLATPLPVIVIAELIGVPSADRQKFKDWSDALVKGARDDTDEAFQELMEEKRRNQQELASYFTAIMEERRQQPKDDLISLLLAAEIEGEKLTAEEVVGFCILLLAAGNETTTNLITNAVRILSEKPELQQQLREHPELIPSAVEETLRYYPPIVAIGRIAKENVELNGQPIQAGEQVISWVGSANRDSAKFEQAEEFVPDRKPNRHMGFGFGIHFCLGAPLARLEARVVLETMLRQMEDIQLEPGTVLQPIQSAFVFGVKEYPIQFASYQ…
WP_247901962.1	Paenibacillus pabuli	CYP109A32	MNRAPRKYANYIPIRELEAVEKQLFPFQVYAELRENTPVRYDNHRECWDVFRYEDVQYVLKNPKLFSSERDRANASMLTTDPPKHKQLRDLVNQAFTPKAIEALAPRIQEIADELLAPHFSEGRMRLIDDLATPLPVIVIAELIGVPASDRPKFKDWSDALVKGARDDSDEAFQELMEEKKRNQQELASYFTAIMEERRQRPEDDLISLLLAAEIEGEKLTAAEVVGFCILLLAAGNETTTNLITNAVRILSELPELQQQLREHPELISTSVEETLRYYPPIVAIGRIAKENVELNGQTIQAGEQVISWVGSANRDSAQFDQPEKFVPDRKPNRHMGFGFGIHFCLGAPLARLEARVVLQTMLRQMEDIQLMPDTVLQPIQSAFVFGVKEYPIQFRSRL…
WP_064639218.1	Paenibacillus sp. AD87	CYP109A32	MNRAPRKYANYIPIRELEAVEQQLFPFQVYAELRDNTPVRYDNHRECWDVFRYEDVQYVLKNPKLFSSERDRANASMLTTDPPKHKQLRDLVNQAFTPRAIEALAPRIQEIADELLSPHFSEGRMRLIDDLATPLPVIVIAELIGVPATDRQKFKDWSDALVKGARDDSDEAFQELMEEKKRNQQELASYFTAIMEERRQRPEDDLISILLAAEIEGEKLTAEEVVGFCILLLAAGNETTTNLITNAVRILSEQPELQQQLREHPEIIPTAVEETLRYYPPIVAIGRIAKENVELNGQTIQAGEQVISWVGSANRDSAQFDQAEKFVPDRKPNRHMGFGFGIHFCLGAPLARLEARVVLQTMLRQMEDIQLVPETVLQPIQSAFVFGVKEYPIQFTS
WP_269055126.1	Paenibacillus tundrae	CYP109A32	MNRAPRKYANYIPIRELEAVERQLFPFQVYAELRDNTPVRYDNHRECWDVFRYEDVQYVLKNPKLFSSERDRANASMLTTDPPKHKQLRDLVNQAFTPRAIEALAPRIQEIADELLSPHFSEGRMRLIDDLATPLPVIVIAELIGVSATDRQKFKDWSDALVKGARDDSDEAFQELMEEKKRNQQELASYFTAIMEERRQGPEDDLISILLAAEIDGEKLTAEEVVGFCILLLAAGNETTTNLITNAVRILSEQPELQQQLREHPELIPTAVEETLRYYPPIVAIGRIAKENVELNGQTIQAGEQVISWVGSANRDSAQFDQAEKFVPDRKPNRHMGFGFGIHFCLGAPLARLEARVVLQTMLRQMEDIQLVPETVLQPIQSAFVFGVKEYPIQFTCHLT
WP_090895536.1	unclassified Paenibacillus	CYP109A32	MNRAPRKYANYIPIRELEAVEQQLLPFQVYAELRDNTPVRYDNHRECWDVFRYEDVQYVLKNPKLFSSERDRANASMLTTDPPKHKQLRDLVNQAFTPKAIEALAPRIQEIADELLTPHFSEGRMRLIDDLATPLPVIVIAELIGVPATDRQKFKDWSDALVKGARDDSDDAFQELMEEKKRNQQELASYFTAIMEERRQRPEDDLISLLLSAEIEGEKLTAEEVVGFCILLLAAGNETTTNLITNAVRILSEQPELQQQLREHPELIPTAVEETLRYYPPIVAIGRIAKENVELNGQTIQAGEQVISWVGSANRDIAQFDQAEKFVPDRKPNRHMGFGFGIHFCLGAPLARLEARVVLQTMLRQMEDIQLVPETVLQPIQSAFVFGVKEYPIQFTSSI…
WP_053783606.1	Paenibacillus xylanivorans	CYP109A32	MNRAPRKYANYIPIRELGAVEQQLSPFQVYAELRDNTPVRYDNHRECWDVFRYEDVQYVLKNPKLFSSERDRANASMLTTDPPKHKQLRDLVNQAFTPRAIEALAPRIQEIADELLTPHFSEGRMRLIDDLATPLPVIVIAELIGVPAADRQKFKDWSDALVKGARDDSDDAFQELMEEKKRNQQELASYFTAIMEERRQRPKDDLISLLLAAEIEGEKLTAEEVVGFCILLLAAGNETTTNLITNAVRILSERPELQQQLRENPELIPNAVEETLRYYPPIVAIGRIAKETVELNGQTIQTGEQVISWVGSANRDGGKFEQAEEFVPDRKPNRHMGFGFGIHFCLGAPLARLEARVVLQTMLRQMDDIQLAPETVLQPIQSAFVFGVKEYPIQFASHL…
WP_076292061.1	Paenibacillus pabuli	CYP109A32	MNRAPRKYANYIPIRELEVVEHQLLPFQVYAELRENTPVRYDNHRECWDVFRYEDVQYVLKNPKLFSSERDRANASMLTTDPPKHKQLRDLVNQAFTPRAIEALAPRIQEIADELLTPHFSEGHMRLIDDLATPLPVIVIAELIGVPASDRQKFKDWSDALVKGARDDSDEAFQELMEEKKRNQQELASYFTTIMEERRQRPEEDLISLLLAAEIEGEKLTAEEVVGFCILLLAAGNETTTNLITNAVRILSEQPELQQQLREHPELIPTAVEETLRYYPPIVAIGRIAKENVELNGQTIQAGEQVISWVGSANRDSAQFDQADKFVPDRKPNRHMGFGFGIHFCLGAPLARLEARVVLQTMLRQMEDIQLVPETVLQPIQSAFVFGVKEYPIQFTSSI…
WP_090805079.1	Paenibacillus sp. 276b	CYP109A32	MNRAPRKYANYIPIRELEAVEQQLFPFQVYAELRDNTPVRYDNHRECWDVFRYEDVQYVLKNPKLFSSERDRANASMLTTDPPKHKQLRDLVNQAFTPRAIEALAPRIQEIADELLSPHFSEGRMRLIDDLATPLPVIVIAELIGVPATDRQKFKDWSDALVKGARDDSDEAFQELMEEKKRNQQELASYFTAIMEERRQRPEDDLISILLAAEIEGEKLTAEEVVGFCILLLAAGNETTTNLITNAVRILLEQPELQQQLREHPELIPTAVEETLRYYPPIVAIGRIAKENVELNGQTIQAGEQVISWVGSANRDSAQFDQAEKFVPDRKPNRHMGFGFGIHFCLGAPLARLEARVVLQTMLRQMEDIQLVPETVLQPIQSAFVFGVKEYPIQFTSHLT
WP_063564893.1	unclassified Paenibacillus	CYP109A32	MNRAPRKYANYIPIRELEAVEQQLFPFQVYAELRDNTPVRYDNHRECWDVFRYEDVQYVLKNPKLFSSERDRANASMLTTDPPKHKQLRDLVNQAFTPRAIEALAPRIQEIADELLTPHFSEGRMRLIDDLATPLPVIVIAELIGVPATDRQKFKDWSDALVKGARDDSDEAFQELMEEKKRNQQELASYFTAIMEERRQRPEDDLISILLAAEIEGEKLTAEEVVGFCILLLAAGNETTTNLITNAVRILLEQPELQQQLREHPELIPTAVEETLRYYPPIVAIGRIAKENVELNGQTIQAGEQVISWVGSANRDSAQFDQAEKFVPDRKPNRHMGFGFGIHFCLGAPLARLEARVVLQTMLRQMEDIQLVPETVLQPIQSAFVFGVKEYPIQFTSHLT
WP_090948912.1	Paenibacillus sp. OK060	CYP109A32	MNRAPKKYANYIPIRELEAVEQQLFPFQVYAELRDNTPVRYDNHRECWDVFRYEDVQYVLKNPKLFSSERDRANASMLTTDPPKHKQLRDLVNQAFTPRAIEALAPRIQEIADELLTPHFSEGRMRLIDDLATPLPVIVIAELIGVPATDRQKFKDWSDALVKGARDDSDEAFQELMEEKKRNQQELASYFTAIMEERRQRPEDDLISILLAAEIEGEKLTAEEVVGFCILLLAAGNETTTNLITNAVRILSEQPELQQQLREHPELIPTAVEETLRYYPPIVAIGRIAKENVELNGQTIQAGEQVISWVGSANRDSAQFDQAEKFVPDRKPNRHMGFGFGIHFCLGAPLARLEARVVLQTMLRQMEDIQLVPETVLQPIQSAFVFGVKEYPIQFTSHLT
WP_192265904.1	Paenibacillus sp. JNUCC-31	CYP109A32	MNRAPRKYANYIPIRELEVVEQQLFPFPVYAELRDNTPVRYDNHRECWDVFRYEDVQYVLKNPKLFSSERDRANASMLTTDPPKHKQLRDLVNQAFTPKAIEALAPRIQKIADELLAPHLPEGCMRLIDDLATPLPVIVIAELIGVPAADRQKFKDWSDALVKGARDDSDEAFQELMEEKKRNQQELASYFTAIMEERCQRPKDDLISLLLAAEIEGEKLTAEEVIGFCILLLAAGNETTTNLITNAVRVLSEQPELQQQLRDHPELIPSVVEETLRYYPPIVAIGRIAKENVELNGQTIKAGEQVISWVGSANRDSAQFDQAEKFVPDRKPNRHMGFGFGIHFCLGAPLARLEARVVLQTMLRQMKDIQLVPETILKPIQSAFVFGVKEYPIQFTSHL…
WP_109999673.1	Paenibacillus	CYP109A32	MNRAPRKYANYIPIRELEGVEQQLFPFQVYAGLRDNTPVRYDNHRECWDVFRYEDVQYVLKNPKLFSSERDRANASMLTTDPPKHKQLRDLVNQAFTPKAIEALAPRIQEIADELLSPHFSEGRMRLIDDLATPLPVIVIAELIGVPATDRQKFKDWSDALVKGARDDSDEAFQELMEEKKRNQQELASYFTAIMEERRQRPEGDLISILLAAEIEGEKLTAEEVVGFCILLLAAGNETTTNLITNAVRILSEQPELQQQLREHPELIPTAVEETLRYYPPIVAIGRIAKENVELNGQTIQAGEQVISWVGSANRDSAQFDQAEKFVPDRKPNRHMGFGFGIHFCLGAPLARLEARVVLQTMLRQMEDIQLVPETVLQPIQSAFVFGVKEYPIQFTSI
WP_175381621.1	Paenibacillus taichungensis	CYP109A32	MNRAPRKYANYIPIRELEVVEHQLLPFQVYAELRENTPVRYDNHRECWDVFRYEDVQYVLKNPKLFSSERDRANASMLTTDPPKHKQLRDLVNQAFTPRAIEALAPRIQEIADELLTPHFSEGHMRLIDDLATPLPVIVIAELIGVPASDRQKFKDWSDALVKGARDDSDEAFQELMEEKKRNQQELASYFTTIIEERRQRPEEDLISLLLAAEIEGEKLTAEEVVGFCILLLAAGNETTTNLITNAVRILSEQPELQQQLREHPELIPTAVEETLRYYPPIVAIGRIAKENVELNGQTIQAGEQVISWVGSANRDNAQFAQAEKFVPDRKPNRHMGFGFGIHFCLGAPLARLEARVVLQTMLRQMEDIQLVPETVLQPIQSAFVFGVKEYPIQFTSSI…
WP_079694863.1	unclassified Paenibacillus	CYP109A32	MNRAPKKYANYIPIRELEAVEQQLFPFQVYAELRDNTPVRYDNHRECWDVFRYEDVQYVLKNPKLFSSERDRANASMLTTDPPKHKQLRDLVNQAFTPRAIEALAPRIQEIADELLTPHFSEGRMRLIDDLATPLPVIVIAELIGVPATDRQKFKDWSDALVKGARDDSDEAFQELMEEKKRNQQELASYFTAIMEERRQRPEDDLISILLAAEIEGEKLTAEEVVGFCILLLAAGNETTTNLITNAVRILLEQPELQQQLREHPELIPTAVEETLRYYPPIVAIGRIAKENVELNGQTIQAGEQVISWVGSANRDSAQFDQAEKFVPDRKPNRHMGFGFGIHFCLGAPLARLEARVVLQTMLRQMEDIQLVPETVLQPIQSAFVFGVKEYPIQFTSHLT
WP_091000817.1	Paenibacillus sp. OK003	CYP109A32	MNRAPRKYANYIPIRELEGVEQQLFPFQVYAEFRDNTPVRYDNHRECWDVFRYEDVQYVLKNPKLFSSERDRANASMLTTDPPKHKQLRDLVNQAFTPRAIEALAPRIQEIADELLTPHVPEGRMRLIDDLATPLPVIVIAELIGVPSTDRQKFKDWSDALVKGARDDSDEAFQELMEEKKRNQQELASYFTAIMEERRQRPEDDLISLLLAAEIEGEKLTAEEVVGFCILLLAAGNETTTNLITNAVRILSEQPELQQQLREHPELIPTAVEETLRYYPPIVAIGRIAKENVELNGQTIQAGEQVISWVGSANRDSAQFDQAEKFVPDRKPNRHMGFGFGIHFCLGAPLARLEARVVLQTMLRQMEDIQLVPETVLQPIQSAFVFGVKEYPIQFTSI
WP_163753493.1	Paenibacillus sp. ALJ109b	CYP109A32	MNRAPRKYANYIPIRELEAVEQQLLPFQVYAELRENTPVRYDNHRECWDVFRYEDVQYVLKNPKLFSSERDRANASMLTTDPPKHKQLRDLVNQAFTPRAIEALSPRIQEIADELLTTHFSEGRMRLIDDLATPLPVIVIAELIGVPASDRQKFKDWSDALVKGARDDSDEAFQELMEEKKRNQQELASYFTTIMEERRQRPEEDLISLLLAAEIEGEKLTAEEVVGFCILLLAAGNETTTNLITNAVRILSEQPELQQQLREHPELIPTAVEETLRYYPPIVAIGRIAKENVELNGQTIQAGEQVISWVGSANRDSAQFDQAEKFVPDRKPNRHMGFGFGIHFCLGAPLARLEARVVLQTMLRQMEDIQLVPETVLQPIQSAFVFGVKEYPIQFTSSI…
WP_099853572.1	Paenibacillus sp. LK1	CYP109A32	MNRAPRKYANYIPIRELEVVEHQLLPFQVYAELRENTPVRYDNHRECWDVFRYEDVQYVLKNPKLFSSERDRANASMLTTDPPKHKQLRDLVNQAFTPRAIEALAPRIQEIADELLTPHFSEGHMRLIDDLATPLPVIVIAELIGVPASDRQKFKDWSDALVKGARDDSDEAFQELMEEKKRNQQELASYFTTIIEERRQRPEEDLISLLLAAEIEGEKLTAEEVVGFCILLLAAGNETTTNLITNAVRILSEQPELQQQLREHPELIPTAVEETLRYYPPIVAIGRIAKENVELNGQTIQAGEQVISWVGSANRDGVQFDQAEKFVPDRKPNRHMGFGFGIHFCLGAPLARLEARVVLQTMLRQMEDIQLVPETVLQPIQSAFVFGVKEYPIQFTSSI…
WP_113052803.1	Paenibacillus taichungensis	CYP109A32	MNRAPRKYANYIPIRELEAVEQQLLPFQVYAELRENTPVRYDNHRECWDIFRYENVQYVLKNPKLFSSERDRANASMLTTDPPKHKQLRDLVNQAFTPRAIEALAPRIQEIADELLTPHFSEGRMRLIDDLATPLPVIVIAELIGVPASDRQKFKDWSDALVKGARDDSDEAFQELMEEKKRNQQELASYFTAIMEERRQRPEDDLISLLLAAEIEGEKLTAEEVVGFCILLLAAGNETTTNLITNAVRILSEQPELQQQLREHPELIPTAVEETLRYYPPIVAIGRIAKENVELNGQTIQAGEQVISWVGSANRDGGQFDQAEKFLPDRKPNRHMGFGFGIHFCLGAPLARLEARVVLQTMLRQMEDIQLVPDTVLQPIQSAFVFGVKEYPIQFKSLI…
MBM6382490.1	Paenibacillus sp.	CYP109A33	MNRAPRKYANYIPIRELEAVEQQLSPFQVYAELRENTPVRYDEHRECWDIFRYEDVQYVLKNPKLFSSARDRANTSMLTTDPPKHKQLRDLVNQAFTPKAIEALAPRIQEIADELITPRLSQGQMNLVDDLATPLPVIVIAELLGVPAKDRQKFKIWSDALVKGARDDSDEAFQELMEEKKRNQQELAIYFKAIMEERRQQPQDDLISLLLAAEIEGKKLSEEELVGFCILLLAAGNETTTNLITNAVRILAEQPELQQRLREHPEHVASAVEETLRYYPPIVAIGRVAKETVELNGQTIQEGTQVISWVGSANRDSEVFGDAEQFVEDRKPNRHMGFGFGIHFCLGAPLARLEARVVLHTMLQQMQNIKLVPGTTLQPIQSAFVFGVKEYPIQFESLK…
WP_110759550.1	Paenibacillus illinoisensis	CYP109A33	MNRAPRKYANYIPIRELEAVEQQLSPFQVYAELRENTPVRYDEHRECWDIFRYEDVQYVLKNPKLFSSARDRANTSMLTTDPPKHKQLRDLVNQAFTPKAIEALAPRIQEIADELITPRLSQGQMNLVDDLATPLPVIVIAELLGVPAKDRQKFKVWSDALVKGARDDSDEAFQELMEEKKRNQQELAIYFTAIMEERRQQPQDDLISLLLAAEIEGKKLSEEELVGFCILLLAAGNETTTNLITNAVRILAEQPELQQRLREHPEHVASAVEETLRYYPPIVAIGRVAKETVELNGQTIQEGTQVISWVGSANRDSEVFGDAEQFVEDRKPNRHMGFGFGIHFCLGAPLARLEARVVLHTMLQQMQDIKLVPGTTLQPIQSAFVFGVKEYPIQFESLK…
WP_095358944.1	Paenibacillus sp. 7523-1	CYP109A33	MNRAPRKYANYIPIRELEAVEQQLSPFQVYAELRENTPVRYDEHRECWDIFRYEDVQYVLKNPKLFSSARDRANTSMLTTDPPKHKQLRDLVNQAFTPRAIESLAPRIQEIADELITPRLSQGQMNLVDDLATPLPVIVIAELLGVPAKDRQKFKVWSDALVKGARDDSDEAFQELMEEKKRNQQELAIYFTAIMEERRQQPQDDLISLLLAAEIEGKKLSEEELVGFCILLLAAGNETTTNLITNAVRILAEQPELQQRLREHPEHVASTVEETLRYYPPIVAIGRVAKETVELNGQTIQEGTQVISWVGSANRDSEVFGDAEQFVEDRKPNRHMGFGFGIHFCLGAPLARLEARVVLHTMLQQMQNIKLVPGTTLQPIQSAFVFGVKEYPIQFESLK…
WP_154896005.1	Paenibacillus xylanexedens	CYP109A33	MNRAPRKYANYIPIRELEAVEQQLSPFQVYAELRENTPVRYDEHRECWDIFRYEDVQYVLKNPKLFSSARDRANTSMLTTDPPKHKQLRDLVNQAFTPRAIEALAPRIQEIADELITPRLSQGQMNLVDDLATPLPVIVIAELLGVPAKDRQKFKVWSDALVKGARDDSDEAFQELMEEKKRNQQELAIYFTAIMEERRQEPQDDLISLLLAAEIEGEKLSEEELVGFCILLLAAGNETTTNLITNAVRILAEQPELQQRLREHPEHVASAVEETLRYYPPIVAIGRVAKETVELNGQIIQEGTQVISWVGSANRDSEVFGDAEQFVEDRKPNRHMGFGFGIHFCLGAPLARLEARVVLHTMLQQMQDISLVPGTTLQPIQSAFVFGVKEYPIQFESLK…
WP_095288045.1	Paenibacillus sp. 7516	CYP109A33	MNRAPRKYANYIPIRELEAVEQQLSPFQVYAELRENTPVRYDEHRECWDIFRYEDVQYVLKNPKLFSSARDRANTSMLTTDPPKHKQLRDLVNQAFTPRAIEALAPRIQEIADELITPRLSQGQMDLVDDLATPLPVIVIAELLGVPAKDRQKFKVWSDALVKGARDDSDEAFQELMEEKKRNQQELAIYFTAIMEERRQQPQDDLISLLLAAEIEAKKLSEEELVGFCILLLAAGNETTTNLITNAVRILAEQPELQQRLREHPEHVASAVEETLRYYPPIVAIGRLAKETVELNGQTIQEGAQVISWVGSANRDSEVFGDAGQFVEDRKPNRHMGFGFGIHFCLGAPLARLEARVVLHTMLQQMQDIKLVPGTTLQPIQSAFVFGVKEYPIQFEHLK…
WP_175399721.1	Paenibacillus xylanilyticus	CYP109A33	MNQAPRKYANYIPIRELKAVEQQLFPFQVYAELRSNTPVRYDEHRKCWDVFRYEDVQYVLKNPKLFSSARDRANTSMLTTDPPKHKQLRDLVNQAFTPRAIEALAPRIQEIADELITPHLQQGQMNLVDDLATPLPVIVIAELLGVPAEDRQKFKDWSDALVKGARDDSDEAFQELMEEKKRNQQELAVYFRAIMEERRQQPQDDLISLLLAAEIEGQKLSEEELVGFCILLLAAGNETTTNLITNAVRILAEQPELQQRLREHPEHIASAVEETLRYYPPIVAIGRLARETVELSGQTIQEGEQVISWVGSANRDGQVFEHAEQFIEDRKPNRHMGFGFGIHFCLGAPLARLEARVVLNTILQQMQGIKLVSETKLQPIQSAFVFGVKEYPIQFESLV…
WP_221806514.1	Paenibacillus illinoisensis	CYP109A33	MNRAPRKYANYIPIRELEGVEQQLSPFQVYAELRENTPVRYDEHRECWDIFRYEDVQYVLKNPKLFSSARDRANTSMLTTDPPKHKQLRDLVNQAFTPKAIEALAPRIQEIADELLTPRLSQGQMNLVDDLATPLPVIVIAELLGVPAKDRQKFKIWSDALVKGASDDSDEAFQELMEEKKRNQHELAIYFTAIMEERRQEPQDDLISLLLAAEIEGKKLSEEELVGFCILLLAAGNETTTNLITNAVRILAEQPDLQQRLREHPEHVASAVEETLRYYPPIVAIGRVAKETVELNGQTIQEGTQVISWVGSANRDSEVFGDAEQFIEDRKPNRHMGFGFGIHFCLGAPLARLEARVVLHTMLQQMQDIKLVPGTTLQPIQSAFVFGVKEYPILFEHVK…
WP_239299178.1	Paenibacillus sp. ACRRY	CYP109A33	MNRAPRKYANYIPIRELEAVEQQLSPFQVYDELRENTPVRYDEHRECWDIFRYEDVQYVLKNPKLFSSARDRANTSMLTTDPPKHKQLRDLVNQAFTPRAIEALAPRIQEIANELITPRLSQDQMNLVDDLATPLPVIVIAELLGVPAKDRQKFKVWSDALVKGARDDSDGAFQELMDEKKRNQQELAIYFTAIMEERRQEPQDDLISLLLAAEIEGKKLSEEELVGFCILLLAAGNETTTNLITNAVRILAEQPELQQRLREHPEHVASAVEETLRYYPPIVAIGRVAKETVELNGQTIQEGAQVISWVGSANRDSDVFGNAEQFVEDRKPNRHMGFGFGIHFCLGAPLARLEARVVLHTMLQQMQGIKLVPGTTLQPIQSAFVFGVKEYPIQFESLK…
WP_193722054.1	Paenibacillus sp. P13VS	CYP109A33	MNRAPRKYANYIPIRELEGVEQQLSPFQVYAELRENTPVRYDEHRECWDIFRYEDVQYVLKNPKLFSSARDRANTSMLTTDPPKHKQLRDLVNQAFTPKAIEALAPRIQEIADELITPRLSQGQMNLVDDLATPLPVIVIAELLGVPAKDRQKFKVWSDALVKGARDDSDEAFQELMEEKKRNQQELAIYFTAIMEERRQEPQDDLISLLLAAEIEGKKLSEEELVGFCILLLAAGNETTTNLITNAVRILAEQPELQQRLREHPEHVASAVEETLRYYPPIVAIGRVAKETVELNGQTIQEGTQVISWVGSANRDSEVFGDAEQFVEDRKPNRHMGFGFGIHFCLGAPLARLEARVVLHTMLQQMQDIKLVPGTTLQPIQSAFVFGVKEYPILFEHVK…
WP_153977831.1	Paenibacillus xylanilyticus	CYP109A33	MNRAPRKYANYIPIRELEGVEQQLSPFQVYAELRENTPVRYDEHRECWDIFRYEDVQYVLKNPKLFSSARDRANTSMLTTDPPKHKQLRDLVNQAFTPKAIEALAPRIQEIADELLTPRLSQGQMNLVDDLATPLPVIVIAELLGVPAKDRQKFKIWSDALVKGARDDSDEAFQELMEEKKRNQQELAIYFTAIMEERRQESQDDLISLLLAAEIEGKKLSEEELVGFCILLLAAGNETTTNLITNAVRILAEQPELQQRLREHPEHVASAVEETLRYYPPIVAIGRVAKETVELNGQTIQEGTQVISWVGSANRDSEVFGDAEQFIEDRKPNRHMGFGFGIHFCLGAPLARLEARVVLHTMLQQMQDIKLVPGTTLQPIQSAFVFGVKEYPILFEHVK…
WP_127536469.1	Paenibacillus illinoisensis	CYP109A33	MNRAPRKYANYIPIRELEAVEQQLSPFQVYAELRENTPVRYDEHRECWDIFRYEDVQYVLKNPKLFSSARDRANTSMLTTDPPKHKQLRDLVNQAFTPRAIEALAPRIQEIADELITPRLSQGQMNLVDDLATPLPVIVIAELLGVPAKDRQKFKVWSDALVKGARNDSDEAFQELMEEKKRNQQELAIYFTAIMEERRQEPQDDLISLLLAAEIEGKKLSEEELVGFCILLLAAGNETTTNLITNAVRILAEQPELQQRLREHPEHVASAVEETLRYYPPIVAIGRVAKETVELNGQAIQEGTQVISWVGSANRDSEVFGDAEQFIEDRKPNRHMGFGFGIHFCLGAPLARLEARVVLHTMLQQMQDIKLVPGTTLQPIQSAFVFGVKEYPILFEHVK…
WP_251642048.1	Paenibacillus illinoisensis	CYP109A33	MNRAPRKYANYIPIRELEGVEQQLSPFQVYAELRENTPVRYDEHRECWDIFRYEDVQYVLKNPKLFSSARDRANTSMLTTDPPKHKQLRDLVNQAFTPKAIEALAPRIQEIADELLTPRLSQGQMNLVDDLATPLPVIVIAELLGVPAKDRQKFKIWSDALVKGARDDSDEAFQELMEEKKRNQQELAIYFTAIMEERRQEPQDDLISLLLAAEIEGKKLSEEELVGFCILLLAAGNETTTNLITNAVRILAEQPDLQQRLREHPEHVASAVEETLRYYPPIVAIGRVAKETVELNGQTIQEGTQVISWVGSANRDSEVFGDAEQFVEDRKPNRHMGFGFGIHFCLGAPLARLEARVVLHTMLQQMQDIKLVPGTTLQPIQSAFVFGVKEYPVLFEHVK…
WP_090920491.1	Paenibacillus polysaccharolyticus	CYP109A34	MKQAPRKYANYIPIRELHNKERQLSPFQVYAELRENTPVRYDEHRECWDVFRYEDVQYVLKNPKLFSSERNRAGTSMLTTDPPKHKQLRDLVNQAFTPKAIEALAPRIQEITDELLAPHLSGGRMNLIDDLATPLPVIVIAELIGVPATDRREFKEWSDVLVKGARDDSEEAFQELEKEKLKNIQELYAYFTDIMEQRRLKPQDDLISLLLDAEIEGEKLTEEEVVNFCILLLAAGNETTTNLIANAVRILSEQPELQEELCEHPDKVASAIEETLRYYPPIVAIGRVAREDVELGGKAIKAGQQVISWVGAANRDGAQFEQADQFVSDRKPNRHMGFGFGIHFCLGAPLARLEARVVLHTLLQRMEQIQLVPETALEPIQSAFVFGVKEYPIQFNERRV
WP_056700198.1	Paenibacillus sp. Root52	CYP109A34	MKQAPRKYANYIPIRELYSKEQQLSPFQVYAELRENTPVRYDEHRECWDVFQYEDVQYVLKNPKLFSSERNRASSSMLTTDPPKHKQLRDLVNQAFTPKAIEALAPRIQEITDELLAPHLSIGKMNLIDDLATPLPVIVIAELIGVPASDRREFKHWSDVLVKGARDDSEEAFQELAKEKQQNMRELYAYFTDIMEQRRLEPQDDLISLLLAAKIEGQKLTEEEVVNFCILLLAAGNETTTNLIANAVRILSEQSELQDELREHPDRVASAVEETLRYYPPIVAIGRVARETVELRDVTIKAGEQVISWVGAANRDGAQFEDADQFVSDRKPNRHMGFGFGIHFCLGAPLARLEARVVLHTLLQRMEQIQLVPKTPLEPIQSAFVFGVKEYPIQFHERP
WP_239289744.1	Paenibacillus sp. ACRSA	CYP109A34	MKQAPRKYANYIPIRELHSKEQQLSPFQVYAELGENTPVRYDEYRECWDVFRYEDVQYVLKNPKLFSSERNRASSSMLTTDPPKHKQLRDLVNQAFTPKAIEALAPRIQEITDELLAPHLSIGKMNLIDDLATPLPVIVIAELIGVPASDRREFKHWSDVLVKGARDDSEEAFQELAKEKQQNMRELYAYFTDIMEQRRLEPQDDLISLLLAAEIEGQKLTEEEVINFCILLLAAGNETTTNLIANAVRILSEQSELQDELREHPDRVASAVEETLRYYPPIVAIGRVARETVELRGVTIKVGEQVISWVGAANRDGAQFEHADQFVSDRKPNRHMGFGFGIHFCLGAPLARLEARVVLHTLLQRMEQIQLVPNTPLEPIQSAFVFGVKEYPIQFRGRRL
WP_248061205.1	Paenibacillus silvae	CYP109A34	MKQAPRKYANYIPIRELHSKERQLSPFQVYAELRENTPVRYDEHRECWDVFRYEDVHYVLKNPKLFSSERNRAGSSLLTTDPPKHKQLRDLVNQAFTPKAIEALAPRIQEITDELLAPHLSGEKMNLIDDLAAPLPVIVIAELIGVPASDRREFKLWSDVLVKGARDDSEEAFQELAQEKQQNIQELYIYFTEILEQRRLEPKDDLVSLLLAAEIEGQKLTVEEVVNFCILLLVAGNETTTNLIANAVRILSEQPELQNELREHPDRVASAVEETLRYYPPIVAIGRVARETVELSGQTIQAGDQVISWVGAANRDHAQFERADEFISDRKPNRHMGFGFGIHFCLGAPLARLEARVVLHTLLQRMEHIKLAPEAELEPIQSAFVFGVKEYPIQFNERQ…
WP_145402910.1	Paenibacillus xylanexedens	CYP109A34	MKQAPRKYANYIPIRELHSKERQLSPFQVYAELRENTPVRYDEHRECWDVFRYEDVHYVLKNPKLFSSKRNRAGSSLLTTDPPKHKQLRDLVNQAFTPKAIEALAPRIQEITDELLAPHLSGEKMNLIDDLAAPLPVIVIAELIGVPASDRREFKLWSDVLVKGARDDSEEAFQELAQEKQQNIQELYIYFTEILEQRRLEPKDDLVSLLLAAEIEGQKLTVEEVVNFCILLLVAGNETTTNLIANAVRILSEQPELQNELREHPDRVASAVEETLRYYPPIVAIGRVARETVELSGQTIQAGDQVISWVGAANRDHAQFERADEFISDRKPNRHMGFGFGIHFCLGAPLARLEARVVLHTLLQRMEHIKLAPEAELEPIQSAFVFGVKEYPIQFNERQ…
WP_128101240.1	Paenibacillus sp. DCT19	CYP109A34	MKQAPRKYANYIPIRELHSKERQLFPFQVYAELRENTPVRYDEHRECWDVFQYEDVQYVLKNPKLFSSERNRASSSMLTTDPPKHKQLRDLVNQAFTPKAIEALAPRIQVITDELLAPHLSKGRMNLIDDLATPLPVIVIAELIGVPATDRREFKHWSDVLVKGASDDSEEAFQELAKEKQQNMQELYAYFTDIMEQRRLEPQDDLISLLLAAEIEGQKLTEEEVVNFCILLLAAGNETTTNLIANAVRILSEQPELQVELREHPDRVVSAVEETLRYYPPIVAIGRVAKETVELGGHRIKPGEQVISWVGAANRDGARFEHADEFVSNRKPNRHMGFGFGIHFCLGAPLARLEARVVLHTLLQRMEQIQLVPDTVLEPIQSAFVFGVKEYPIQFHERRL
WP_145045997.1	Paenibacillus xylanexedens	CYP109A34	MKQAPRKYANYIPIRELHSKERQLSPFQVYAELREHTPVRYDEHRDCWDVFRYEDVQYVLKNPKLFSSERNRASSSMLTTDPPKHKQLRDLVNQAFTPKAIEALAPRIQEITDELLAPHLSVGKMNLIDDLATPLPVIVIAELIGVPASDRREFKHWSDVLVKGARDDSEEAFQALAREKQQNMQELYAYFTDIMEQRRIEPKDDLISLLLAAEIEGQKLTEEEVVNFCILLLAAGNETTTNLIANAVRILSEQPQLQDELREHPDWVASAVEETLRYYPPIVAIGRVARETVELRGVTIKAGEQVISWVGAANRDGAQFEHADQFVSDRKPNRHMGFGFGIHFCLGAPLARLEARVVLHTLLQRMEQIRLVPKTPLEPIQSAFVFGVKEYPIQFHERRL
WP_221786513.1	Paenibacillus cucumis	CYP109A34	MKQAPRKYANYIPIRELHNKERQLSPFQVYAELRENTPVRYDEHRECWDVFRYEDVQYVLKNPKLFSSERNRAGTSMLTTDPPKHKQLRDLVNQAFTPKAIEALAPRIQEITDELLAPHLSGGRMNLIDDLATPLPVIVIAELIGVPATDRREFKEWSDVLVKGARDDSEEAFQELEKEKLKNIQELYAYFTDIMEQRRLKPQDDLISLLLDAEIEGEKLTEEEVVNFCILLLAAGNETTTNLIANAVRVLSEQPELQEELREHPDKVASAVEETLRYYPPIVAIGRVAREDIELGGKAIKAGQQVISWVGAANRDGAQFEQADQFVSDRKPNRHMGFGFGIHFCLGAPLARLEARVVLHTLLQRMEQIQLVPQTALEPIQSAFVFGVKEYPIQFNERRV
WP_154983097.1	Paenibacillus xylanexedens	CYP109A34	MKQAPRKYANYIPIRELHNKERQLSPFQVYAELRENTPVRYDEHRECWDVFRYEDVQYVLKNPKLFSSERNRAGTSMLTTDPPKHKQLRDLVNQAFTPKAIEALAPRIQEITDELLAPHLSGGRMNLIDDLATPLPVIVIAELIGVPATDRREFKEWSDVLVKGARDDSEEAFQELEKEKLKNIQELYAYFTDIMEQRRLKPQDDLISLLLDAEIEGEKLTEEEVVNFCILLLAAGNETTTNLIANAVRILSEQPELQEELREHPDKVASAIEETLRYYPPIVAIGRVAREDIELGGKAIKAGQQVISWVGAANRDGAQFEQADQFVSDRKPNRHMGFGFGIHFCLGAPLARLEARVVLHTLLQRMEQIQLVPETTLEPIQSAFVLGVKEYPIQFYERRV
WP_184179819.1	Paenibacillus sp. JGP012	CYP109A34	MKQAPRKYANYIPIRELHSKERQLSPFQVYAELRENTPVRYDEHRECWDVFRYEDVHYVLKNPKLFSSERNRASSSLLTTDPPKHKQLRDLVNQAFTPKAIEALSPRIQEITDELLAPHLPGEKMNLIDDLAAPLPVIVIAELIGVPASDRREFKLWSDVLVKGARDDSEQAFQELTDEKRQNIQELYAYFTEILEQRRLEPKDDLVSLLLAAEIEGQKLTVEEVVNFCILLLVAGNETTTNLIANAVRILSEQPELQNELREHPDRVASAVEETLRYYPPIVAIGRVARETVELNGQTIQAGDQVISWVGAANRDHAQFERADEFVSDRKPNRHMGFGFGIHFCLGAPLARLEARVVLHTLLQRMEHIQLVPETVLEPIQSPFVFGVKEYPIQFHERQ…
WP_111272759.1	Paenibacillus silvae	CYP109A34	MKQAPRKYANYIPIRELHSKERQLSPFQVYAELRENTPVRYDEHRECWDVFRYEEVQYVLKNPKVFSSERNRAGSSMLTTDPPKHKQLRDLVNQAFTPKAIEALAPRIQEITDELLAPHLSGEKMNLIDDLAAPLPVIVIAELIGVPASDRREFKLWSDVLVKGARDDSEEAFQELAQEKQRNIQELYAYFTEILEQRRLEPKDDLVSLLLAAEIEGQKLTVEEVVNFCILLLVAGNETTTNLIANAVRILSEQPELQNELREHPDRVASAVEETLRYYPPIVAIGRVARKTVELSGQTIQAGDQVISWVGAANRDHAQFERADEFISDRKPNRHMGFGFGIHFCLGAPLARLEARVVLHTLLQRMEHIKLAPEAELEPIQSAFVFGVKEYPIQFNERQ…
WP_251382955.1	Paenibacillus sp. MER 99-2	CYP109A34	MKQAPRKYANYIPIRELHSKERQLFPFQVYAELRENTPVRYDEHRECWDVFQYEDVQYVLKNPKLFSSERNRASSSMLTTDPPKHKQLRDLVNQAFTPKAIEALAPRIQEITDELLAPHLSKGRMNLIDDLATPLPVIVIAELIGVPATDRLEFKHWSDVLVKGASDDSEEAFQELAKEKQQNMQELYAYFTDIMEQRRLEPQDDLISLLLAAEIEGQKLTEEEVVNFCILLLAAGNETTTNLIANAVRILSEQPALQVELREHPDRVVSAVEETLRYYPPIVAIGRVARETVKLGGHTIKPGEQVISWVGAANRDGARFEHADEFVSNRKPNRHMGFGFGIHFCLGAPLARLEARVVLHTLLLRMERIQLVPDTVLEPIQSAFVFGVKEYPIQFHERRL
WP_145409419.1	Paenibacillus xylanexedens	CYP109A34	MKQAPRKYANYIPIRELHSKERQLFPFQVYAELRENTPVRYDEHRECWDVFQYEDVQYVLKNPKLFSSERNRASSSMLTTDPPKHKQLRDLVNQAFTPKAIEALAPRIQEITDELLAPHLSKGRMNLIDDLATPLPVIVIAELIGVPATDQREFKHWSDVLVKGASDDSEEAFQELAKEKQQNMQELYAYFTDIMEQRRLEPQDDLISLLLAAEIEGQKLTEEEVVNFCILLLAAGNETTTNLIANAVRILSEQPALQVELREHPDRVVSAVEETLRYYPPIVAIGRVARETVELGGHTIKPGEQVISWVGAANRDGARFEHADEFVSNRKPNRHMGFGFGIHFCLGAPLARLEARVVLHTLLLRMERIQLVPDTVLEPIQSAFVFGVKEYPIQFHERRL
WP_145329327.1	Paenibacillus xylanexedens	CYP109A34	MKQAPRKYANYIPIRELHNKERQLSPFQVYAELRENTPVRYDEHRECWDVFRYEDVQYVLKNPKLFSSERNRGGTSMLTTDPPKHKQLRDLVNQAFTPKAIEALAPRIQEITDELLAPHLSGERMNLIDDLATPLPVIVIAELIGVPATDRREFKEWSDVLVKGARDDSEEAFLELEKEKLKNIQELYAYFTDIMEQRRLQPQDDLISLLLDAEIEGEKLTEEEVVNFCILLLAAGNETTTNLIANAVRILSEQPELQEELRGHPDKVASAVEETLRYYPPIVAIGRVAREDIELGGKAIKAGQQVISWVGAANRDSAQFERADEFVSDRKPNRHMGFGFGIHFCLGAPLARLEARVVLHTLLQRMEQIRLVPETALEPIQSAFVFGVKEYPIQFNERRV
WP_123064268.1	Paenibacillus amylolyticus	CYP109A34	MKQAPRKYANYIPIRELHNKERQLSPFQVYAELRENTPVRYDEHRECWDVFRYEDVQYVLKNPKLFSSERNRAGTSMLTTDPPKHKQLRDLVNQAFTPKAIEALAPRIQEITDELLAPHLSGGRMNLIDDLATPLPVIVIAELIGVPATDRREFKEWSDVLVKGARDDSEEAFQELEKEKLKNIQELYAYFTDIMEQRRLKPQDDLISLLLDAEIEGEKLTEEEVVNFCILLLAAGNETTTNLIANAVRILSEQPELQEELREHPDKVASAVEETLRYYPPIVAIGRVAREDIELGGKAIKAGEQVISWVGAANRDSVQFERADEFVSNRKPNRHMGFGFGIHFCLGAPLARLEARVALHTLLQRMERIHLAPETTLEPIQSAFVFGVKEYPIQFNKRRV
WP_251502789.1	Paenibacillus polysaccharolyticus	CYP109A34	MKQAPRKYANYIPIRELHNKERQLSPFQVYAELRENTPVRYDEHRECWDVFRYEDVQYVLKNPKLFSSERNRAGTSMLTTDPPKHKQLRDLVNQAFTPKAIEALAPRIQDITDELLAPHLSGGRMNLIDDLATPLPVIVIAELIGVPATDRREFKEWSDVLVKGARDDSEEAFQELEKEKLKNIQELYAYFTDIMEQRRLKPQDDLISLLLDAEIEGEKLTEEEVVNFCILLLAAGNETTTNLIANAVRILSEQPELQEELREHPDKVASAVEETLRYYPPIVAIGRVAREDIELRDKAIKAGQQVISWVGAANRDSEQFERADEFVSDRKPNRHMGFGFGIHFCLGAPLARLEARVVLHALLQRMEQIQLVPETALEPIQSAFVFGVKEYPIQFNERRV
WP_154958096.1	Paenibacillus xylanexedens	CYP109A34	MKQAPRKYANYIPIRELHNKERQLSPFQVYAELRENTPVRYDEHRECWDVFRYEDVQYVLKNPKLFSSERNRAGTSMLTTDPPKHKQLRDLVNQAFTPKAIEALAPRIQDIADELLAPHLSGGRMNLIDDLATPLPVIVIAELIGVPATDRREFKEWSDVLVKGARDDSEEAFQELEKEKLKNIQELYAYFTDIMEQRRLKPQDDLISLLLDAEIEGEKLTEEEVVNFCILLLAAGNETTTNLIANAVRILSEQPELQEELREHPDKVASAIEETLRYYPPIVAIGRVAREDIELGGKAIKTGQQVISWVGAANRDGAQFEQADQFVSDRKPNRHMGFGFGIHFCLGAPLARLEARVVLHTLLQRMEQIQLVPETTLEPIQSAFVFGVKEYPIQFNERRV
WP_216513247.1	Paenibacillus barcinonensis	CYP109A34	MKQAPRKYANYIPIRELHSKERQLSPFQVYAELRENTPVRYDEHRECWDVFRYEDVHYVLKNPKLFSSERNRASSSLLTTDPPKHKQLRDLVNQAFTPKAIEALAPRIQEITDELLAPHLSGEKMNLIDDLAAPLPVIVIAELIGVPASDRREFKVWSDVLVKGARDDSEQAFQELTDEKRQNIQELYAYFTEILEQRRLEPKDDLVSLLLAAEIEGQKLTVEEVVNFCILLLVAGNETTTNLIANAVRILSEQPELQNELREHPDRVASAVEETLRYYPPIVAIGRVARETVELNGQTIQAGDQVISWVGAANRDPAQFERADNFVSDRKPNRHLGFGFGIHFCLGAPLARLEARVVLRTLLQRVEHIKLAPEAELEPIQSAFVFGVKEYPIQFNERQ…
GGH58400.1	Paenibacillus silvae	CYP109A34	MKQAPRKYANYIPIRELHSKERQLSPFQVYAELRENTPVRYDEHRECWDVFRYEDVHYVLKNPKLFSSERNRAGSSLLTTDPPKHKQLRDLVNQAFTPKAIEALAPRIQEITDELLAPHLSGEKMNLIDDLAAPLPVIVIAELIGVPASDRREFKLWSDVLVKGARDDSEEAFQELAQEKQQNIQELYIYFTEILEQRRLEPKDDLVSLLLAAEIEGQKLTVEEVVNFCILLLVAGNETTTNLIANAVRILSEQPELQNELREHPDLVASAVEETLRYYPPL
WP_154886607.1	Paenibacillus xylanexedens	CYP109A34	MKQAPRKYANYIPIRELHNKERQLSPFQVYAELRENTPVRYDEHRECWDVFRYEDVQYVLKNPKLFSSERNRAGTSMLTTDPPKHKQLRDLVNQAFTPKAIEALAPRIQDIADELLAPHLSGGRMNLIDDLATPLPVIVIAELIGVPATDRREFKEWSDVLVKGARDDSEEAFQELEKEKLKNIQELYAYFTDIMDQRRLKPQDDLISLLLDAEIEGEKLTEEEVVNFCILLLAAGNETTTNLIANAVRILSEQPELQEELLEHPDKVASAVEETLRYYPPIVAIGRVAREDIELGGKAIKAGQQVISWVGAANRDGAQFEQADQFVSDRKPNRHMGFGFGIHFCLGAPLARLEARVVLHTLLQRMEQIQLVPETTLEPIQSAFVFGVKEYPIQFNERRV
WP_253495689.1	Paenibacillus polysaccharolyticus	CYP109A34	MKQAPRKYANYIPIRELHNKERQLSPFQVYAELRENTPVRYDEHRECWDVFRYEDVQYVLKNPKLFSSERNRAGTSMLTTDPPKHKQLRDLVNQAFTPKAIEALAPRIQDIADELLAPHLSGGRMNLIDDLATPLPVIVIAELIGVPATDRREFKEWSDVLVKGARDDSEEAFQELEKEKLKNIQELYAYFTDIMDQRRLKPQDDLISLLLDAEIEGEKLTEEEVVNFCILLLAAGNETTTNLIANAVRILSEQPELQEELLEHPDKVASAVEETLRYYPPIVAIGRVAREDIELGGKAIKAGQQVISWVGAANRDGAQFEQADQFVSDRKPNRHMGFGFGIHFCLGAPLARLEARVVLHTLLQRMEQIQLVPETSLEPIQSAFVFGVKEYPIQFNERRV
WP_272034625.1	Paenibacillus sp. JJ-100	CYP109A34	MKQAPQKYANYIPIRELNSTEQRLFPFQVYAELRDNTPVRYDEYRECWDVFRYEDVQYVLKNPKLFSSERSSGGSSMLTTDPPKHKQLRDLVNQAFTPKAIEALSPRIQEITDELLSVHLPDERMNLIDDFATPLPVIVIAELIGVPAVDRLKFKHWSDVLVQGARDDTEEAFQELVNEKRQNMQELYAYFTDILEQRRSEPKDDLISLLLGAEIDGQKLTEEEVVNFCILLLAAGNETTTNLIANAVRILSERPDVQNELRGNPEKIASAIEETLRYYPPIVAIGRVARENVELNGQLIMAGDQVIAWVGSANRDAAQFEHADEFILDRKPNRHMGFGFGIHFCLGAPLARLEARVALHTMLQRMEKIELVPETALEPIQSAFVFGVKEYPIQFHHRRS
MBR2566102.1	Paenibacillus sp.	CYP109A34	MKQAPRKYANYIPIRELNSTEQRLFPFQVYAELRDNTPVRYDEHRECWDVFRYEDVQYVLKNPKLFSSERSSGGSSMLTTDPPKHKQLRDLVNQAFTPKAIEALSPRIQEITDELLSVHLPDERMNLIDDFATPLPVIVIAELIGVPAADRLKFKHWSDVLVQGARDDTEEAFQELVNEKRQNMQELYAYFTDILEQRRSEPKDDLISLLLGAEIDGQKLTEEEVVNFCILLLAAGNETTTNLIANAVRILSERPDVQNELRGNSEKIASAVEETLRYYPPIVAIGRVARENVELNGHNIMAGDQVIAWVGSANRDAAQFEHADEFILDRKPNRHMGFGFGIHFCLGAPLARLEARVALHTMLQRMERIELVPETALEPIQSAFVFGVKEYPIQFHHRRS
WP_110893496.1	Paenibacillus barcinonensis	CYP109A34	MKQAPRKYANYIPIRELHSKERQLFPFQVYAELRENTPVRYDEHRECWDVFRYEDVQYVLKNPKLFSSERNRTSSSMLTTDPPKHKQLRDLVNQAFTPKAIEALAPRIQQITDELLAPHLSNGKINLIDDLATPLPVIVIAELIGVPATDRREFKHWSDVLVKGARDDSEEAFQELVQEKQRNMQELYTYFAAILEQRRAEPQEDLISLLLAAEIEGQQLTTEEVINFCILLLAAGNETTTNLIANAVRILSEQPELQLELREHPDRVASAVEETLRYYPPIVAIGRVARETVELNGQTIQAGDQVISWVGAANRDAAQFEHADKFVTDRKPNRHMGFGFGIHFCLGAPLARLEARVVLHTLLQRIEHIQLVSETELEPIQSAFVFGVKEYPVQFNARRI
WP_274171968.1	Paenibacillus sp. KACC 21273	CYP109A35	MNQATKKYANYIPIRELAAIESQLSPFTVYDEMREQTPVRYDENRKCWDVFRYEDVQYVLKNPKLFSSQRNRANESMLTTDPPKHKQLRDLVNQAFTPRAIEALAPRIQEIADDLLSSHLAKGQIRMVHDLATPLPVIVIAELIGVPTSDRDKFKEWSDVQVKGARDDSDEAFQELMAEKAKNHEELSNYFTAIMEQRRVQPEDDLISLLLAAEIDGQKLTDKEIVGFCILLLAAGNETTTNLITNGVRILAEQPQLQEQLREHPEMIQTAVEETLRYYPPIVAIGRVAKETVELGGQTIQAGDQVISWVGSANRDEQKFADADTFVPNRKPNQHMGFGFGIHFCLGAPLARLEGRVVLQTLLNHMEHIQLVPDTTLQPIQSAFVFGVKEYPITFTPRN…
WP_273613448.1	Paenibacillus kyungheensis	CYP109A35	MNQATKKYANYIPIRELAAIESQLSPFTVYDEMREQTPVRYDENRKCWDVFRYEDVQYVLKNPKLFSSQRNRANESMLTTDPPKHKQLRDLVNQAFTPRAIEALAPRIQEIADDLLSSHLAKGKIRMVYDLATPLPVIVIAELIGVPTSDRDKFKEWSDVQVKGARDDSDEAFQELMAEKAKNHEELSNYFTAIMEQRRVQPEDDLISLLLAAEIDGQKLTDKEIVGFCILLLAAGNETTTNLITNGVRILAEQPQLQEQLREHPEMIQTAVEETLRYYPPIVAIGRVAKETVELGGQTIQAGDQVISWVGSANRDEQKFADADTFVPNRKPNQHMGFGFGIHFCLGAPLARLEGRVVLQTLLNHMEHIQLVPDTTLQPIQSAFVFGVKEYPITFTPRN…
WP_273594604.1	Paenibacillus sp. PK4536	CYP109A35	MNQATKKYANYIPIRELAAIESQLSPFNVYDEMREQTPVRYDENRKCWDIFRYEDVQYVLKNPKLFSSQRNRANESMLTTDPPKHKQLRDLVNQAFTPRAIEALAPRIQEIADDLLAPHLATGQIQMVHDLATPLPVIVIAELIGVPSSDRERFKEWSDIQVKGAKNDSDEAFQELMVEKAKNHEELSSYFMNIMEQRRVQPEDDLISLLLAAEIDGQKLTDKEIVGFCILLLAAGNETTTNLITNAVRILAEQPQLQQQLREHPEMIQTAVEETLRYYPPIVAIGRVAKETVELGGQTIQAGDQVISWVGSANRDEQKFANADSFIPDRKPNQHMGFGFGIHFCLGAPLARLEGRVVLQTLLSHMDQIQLVPNTPLQPIQSAFVFGVKEYPVTFTPLH…
WP_139129210.1	Paenibacillus nuruki	CYP109A35	MNQATKKYANYIPIRELAAIESQLSPFNVYDEMREQTPVRYDENRKCWDIFRYEDVQYVLKNPKLFSSQRNRANESMLTTDPPKHKQLRDLVNQAFTPRAIEALAPRIQEIADDLLAPHLATGQIQMVHDLATPLPVIVIAELIGVPSSDRERFKEWSDIQVKGAKNDSDEAFQELMVEKAKNHEELSSYFMNIMEQRRVLPEDDLISLLLAAEIDGQKLTDKEIVGFCILLLAAGNETTTNLITNAVRILAEQPQLQQQLREHPEMIQTAVEETLRYYPPIVAIGRVAKETVELGGQTIQAGDQVISWVGSANRDEQKFANADSFIPDRKPNQHMGFGFGIHFCLGAPLARLEGRVVLQTLLSHMDQIQLVPNTPLQPIQSAFVFGVKEYPVTFTPLH…
WP_137223692.1	Paenibacillus sp. CFBP13512	CYP109A35	MNQATKKYANYIPIRELAAIESQLSPFNVYDEMREQTPVRYDENRKCWDIFRYEDVQYVLKNPKLFSSQRNRANESMLTTDPPKHKQLRDLVNQAFTPRAIEALAPRIQEIADDLLAPHLATGQIQMVHDLATPLPVIVIAELIGVPSSDRERFKEWSDIQVKGAKNDSDEAFQELMVEKAKNHEELSSYFMNIMEQRRVQPEDDLISLLLAAEIDGQKLTDKEIVGFCILLLAAGNETTTNLITNTVRILAEQPQLQQQLREHPEMIQTAVEETLRYYPPIVAIGRVAKETVELGGQTIQAGDQVISWVGSANRDEQKFANADSFIPDRKPNQHMGFGFGIHFCLGAPLARLEGRVVLQTLLSHMDQIQLVPNTPLQPIQSAFVFGVKEYPVTFTPLH…
WP_250344126.1	Paenibacillus hunanensis	CYP109A36	MNQTTKYANYIPMRELNTVDKQLYPFDAYNELLEQTPVRYDENRKCWDVFRYEDVQYVLKNPKLFSSQRNRSNQSLLYMDPPKHKQLRDLVNQAFTPKKIEQLAPHIREIAEDLLDPHLANGRIDLVHELAGPLPVIVIAELIGVPTTDRHTFKHLSDLLVKGARDDSEEAFQELMDEKAQAHEELEQYFTNIVNERRQALQDDLVSLLIEAEIEGQKLSDLEIVRFCILLLVAGNETTTNLITNAVRILCEQPELQQQIAEQPTLIPTTVEETLRYYPPIVAIGRVASEDVVLQGQTIQAGQQVISWVGAANRDERKFAQSEQFVPDRKPNQHMGFGFGIHFCLGAPLARLEGRIVLETLLAKMRNMKLEAGAELQPIQSAFVFGVREYPLGFDAIR
WP_188777011.1	Paenibacillus hunanensis	CYP109A36	MNQTTKYANYIPMRELNTVDKQLYPFDAYNELLEQTPVRYDENRKCWDVFRYEDVQYVLKNPKLFSSQRNRSNQSLLYMDPPKHKQLRDLVNQAFTPKKIEQLAPHIREIAEDLLDPHLANGRIDLVHELAGPLPVIVIAELIGVPTTDRHTFKHLSDLLVKGARDDSEEAFQELMDEKAQAHEELEQYFTNIVNERRQALQDDLVSLLIEAEIEGQKLSDLEIVRFCILLLVAGNETTTNLITNAVRILCEQPELQQRIAGQPTLIPTTVEETLRYYPPIVAIGRVASEDVVLQGQTIQAGQQVISWVGAANRDERKFAQSEQFVPDRKPNQHMGFGFGIHFCLGAPLARLEGRIVLETLLAKMRNMKLEAGAELQPIQSAFVFGVREYPLGFDAIR
WP_071169079.1	Bacillus xiamenensis	CYP109A37	MKVKKNYVNVIPMKEIRSTDDLLFPFPIYNELRSQGDIRYDERRKCWDLFRYADIQSVLKHPKVFSSQRGRSTSKTSILTMDPPKHTKMRALVNKAFTPKAIKQLEDQIKDLTHDLLNQVKDQRTFDLVQDLAAPLPVMIIAELLGAEVEDRELIKKHSDALVAGAKDDSKEAIQAVVEMQKQAEEELSEYFAHLIQKRKETPADDLISLLIQAEIDGEHLTENELLGFCILLLVAGNETTTNLITNAVRLLTEQPHIAESVRQDPSLIPQLTEETLRYYPPVQAIGRIAAEDVEIAGSHIKKGDYLINWVASANRDERKFEDPDTFRLDRKSNPHMSFGFGIHFCLGAPLARLESHIALEILLNTFQEITCAADKLKPIQSTFVFGVKEFPVQVTRF
WP_197227608.1	Bacillus xiamenensis	CYP109A37	MKVKKNYVNVIPMKEIRSTDDLLFPFPIYNELRSQGDIRYDERRKCWDLFRYADIQSVLKHPKVFSSQRGRSTSKTSILTMDPPKHTKMRALVNKAFTPKAIKQLEDQIKDLTHDLLNQVKDQRTFDLVQDLAAPLPVMIIAELLGAEVEDRELIKKHSDALVAGAKDDSKEAIQAVVEMQKQAEEELSEYFAHLIQKRKETPADDLISLLIQAEIDGEHLTENELLGFCILLLVAGNETTTNLITNAVRLLTEQPHIAESVRQDPSLIPQLTEETLRYYPPVQAIGRIAAEDVEIAGSHIKKGDYLINWVASANRDERKFEDPDTFRLDRKSNPHMSFGFGIHFCLGAPLARLESHIALEILFNTFQEITCAADKLKPIQSTFVFGVKEFPVQVTRF
WP_157292494.1	Bacillus sp. ms-22	CYP109A37	MKVKKNYVNVIPMKEIRSTDDLLFPFPIYNELRSQGDIRYDERRKCWDLFRYADIQSVLKQPKVFSSQRGRSTSKTSILTMDPPKHTKMRALVNKAFTPKAIKQLEDQIKDLTHDLLNQVKDQRTFDLVQDLAAPLPVMIIAELLGAEVEDRELIKKHSDALVAGAKDDSKEAIQAVVEMQKQAEEELSEYFTHLIQKRKETPADDLISLLIQAEIDGEHLTENELLGFCILLLVAGNETTTNLITNAVRLLTEQPHIAESVRQDPSLIPQLTEETLRYYPPVQAIGRIAAEDIEIAGSHIKKGDYLINWVASANRDERKFEDPDTFRLDRKSNPHMSFGFGIHFCLGAPLARLESHIALEILLNTFQEITCAADKLKPIQSTFVFGVKEFPVQVTRF
WP_008357315.1	Bacillus xiamenensis	CYP109A37	MKVKKNYVNVIPMKEIRSTDDLLFPFPIYNELRSQGDIRYDERRKCWDLFRYADIQSVLKQPKVFSSQRGRSTSKTSILTMDPPKHTKMRALVNKAFTPKAIKQLEDQIKDLTHDLLNQVKDQRTFDLVQDLAAPLPVMIIAELLGAEVEDRELIKKHSDALVAGAKDDSKEAIQAVVEMQKQAEEELSEYFTHLIQKRKETPADDLISLLIQAEIDGEHLTENELLGFCILLLVAGNETTTNLITNAVRLLTEQPHIAESVRQDPSLIPQLTEETLRYYPPVQAIGRIAAEDIEIAGSHIKKGDYLINWVASANRDERKFEDPDTFRLDRKSNPHMSFGFGIHFCLGAPLARLESHIALEILFNTFQEITCAADKLKPIQSTFVFGVKEFPVQVTRF
WP_099680834.1	Bacillus pumilus	CYP109A38	MKVKENYVNVIPMKEIRSTDDLLFPFPIYNELRAQDDIRYDETRKCWDLFRYADIQSVLKQPKVFSSQRGRSTSKTSILTMDPPKHTKMRALVNKAFTPKAIKQLEEKIKDLTHDLLKQVRDQRTFDIVQDLAAPLPVMIIAELLGAEVKDRELIKKHSDALVAGAKDESKEAIQAVVDMQKRAEEELSDYFSRLIEKRKETPADDLISLLIQAEIDGERLTENELLGFCILLLVAGNETTTNLITNAVRLLTEKPDIAESVRHDPSLIPQLTEETLRYYPPVQAIGRIAAEDVEIAGSRIEKGDYLISWIASANRDERKFDDPDTFRLDRKSNPHMSFGFGIHFCLGAPLARLESNIALEILLRAFKEITSAADRLKPIQSTFVFGVKEFPVQVTCF
WP_055744527.1	Brevibacillus choshinensis	CYP109A39	MRELARIDEQLFPFPIYRELREKTPVRFDEDRGSWDVFRYEDVHRILKDPATFSSRRGLEVRGETLLTMDQPKHTHMRNLVNKAFTPKAINDLAPRITSITNELLDQVIQNGKMDVVHDLATPLPVIVIAELLGVPSKDRMLFKDWSDTMVKGVEGNSEEAFAQMVAERDKAEKELAEYFLTILNERRNKPEDDLVSALLVAEIDGEKLQEQEILRFCILLLVAGNETTTNLITNAIRLMTEQPAIQDQVRQHPEYVKTTVEETLRYYPPIVAIGRIATQDVEIGGQLIREGQQVVSWVGSANRDPEKFENPDTFLPDRKPNPHMGFGFGIHFCLGAPLARLEAQIALEIMLSRFSDMQFAKAPLTPIPSPFVFGVKNYPITFTART
WP_268006412.1	Alicyclobacillus fastidiosus	CYP109A40	MNGRTTQRYATIIPMKELASPTLQLNPFPILDDLRRTSPIRYDEDRACWDVFSYEDARNVLLNHRVFSSRRGMDVRGDSMLVMDQPKHTQMRALVNKAFTPKSIEDLAPRIANIVDDLLDQVADGTEMNVVHDLAYPLPVIVIAELLGVPSEDRALFKKWSDILVKAPENNTDEAFAQVVAERGIARTTLNDYFRDILKQRRANPQDDLISALLQAQIDGQKLTEQELLGFCLLLLVAGNETTTNLIANAVRYLTEDMAVQERWRNTPTLTNTAIEEVLRYYPPIVAIGRIASEDTEIRGQRIAAGSQVVSWVAAANRDEAQFPDADRFVPDRTPNRHLGFGLGIHFCLGAPLARLEAQIALPKILERLGTLTFDEGTPLVPIQSTFVFGVKEYPIRFKR
WP_139487962.1	Brevibacillus dissolubilis	CYP109A41	MIDVNATQTPKRYANIIPMKELLRAQDQLNPFPVLEKLRKETPVRYDSDRECWDVFLYEDVHKILQDPASFSSSRGLDQKQSSMLMMDPPQHTQMRNLVSKAFTPKAVQDLAPKIDALTHGMVDAMLTRGEIDIVEELATPLPVIVIAEMLGVPAADRKVFKEWSDILVSGPKENTDEAFMEVVRAKEKASSELHHYFRQIIADRRRQPQDDLVTSLLQSEIDGEKLTEDKLLGFCLLLLVAGNETTTNLITNAVRVFTEYSDVQDELRRDPSKIPSAVEEVLRYYPPVVAIGRTATKDLEIRGQQIQRGQQVVSWIASANRDEHKFDDPNRFIIGRKPNAHLSFGFGIHFCLGAPLARLEAQIALGVLLEKTKQLTGNQLATLTPIQSPFVYGVKAFP…
WP_014663603.1	Bacillus	CYP109B1	MNVLNRRQALQRALLNGKNKQDAYHPFPWYESMRKDAPVSFDEENQVWSVFLYDDVKKVIGDKELFSSYMPQQTSSIGNSIINMDPPRHTKIRSVVNKAFTPRVMKQWEPRIQEITDELIQSFQGRSEFDLVHDFSYPLPVIVISELLGVPSEHMDQFKAWSDLLVSTPKDKSEEAEKAYLEERDKCEKELAAFFAGIIEEKRNKPAQDIISILVEAEETGEKLSGEELIPFCTLLLVAGNETTTNLISNAMYSILETPGVYEELRSHPELMSQAVEEALRFRAPAPVLRRIAKRDTEIGGHLMKEGDMVLAFVASANRDEAKFDRPHMFDIRRHPNPHIAFGHGIHFCLGAPLARLEANIALTSLISAFPHMECLSITPIENSVIYGLKSFRVKM
WP_040083401.1	unclassified Bacillus	CYP109B1	MNVLNRRQALQRALLNGKNKQDVYHPFPWYESMRKDAPVSFDEENQVWSVFLYDDVKKVIGDKELFSSYMPQQTSSIGNSIINMDPPRHTKIRSVVNKAFTPRVMKQWEPRIQEITDELIQSFQGRSEFDLVHDFSYPLPVIVISELLGVPSEHMDQFKAWSDLLVSTPKDKSEEAEKAYLEERDKCEKELAAFFAGIIEEKRNKPAQDIISILVEAEETGEKLSGEELIPFCTLLLVAGNETTTNLISNAMYSILETPGVYEELRSHPELMSQAVEEALRFRAPAPVLRRIAKRDTEIGGHLMKEGDMVLAFVASANRDEAKFDRPHMFDIRRHPNPHIAFGHGIHFCLGAPLARLEANIALTSLISAFPHMECLSITPIENSVIYGLKSFRVKM
KFF56711.1	Bacillus subtilis	CYP109B1	MNVLNRRQALQRALLNGKNKQDAYHPFPWYESMRKDAPVSFDEENQVWSVFLYDDVKKVIGDKELFSSYMPQQTSSIGNSIINMDPPRHTKIRSVVNKAFTPRVMKQWEPRIQEITDELIQSFQGRSEFDLVHDFSYPLPVIVISELLGVPSEHMDQFKAWSDLLVSTPKDKSEEAEKAYLEERDKCEKELAAFFAGIIEEKRNKPAQDIISILVEAEETGEKLFGEELIPFCTLLLVAGNETTTNLISNAMYSILETPGVYEELRSHPELMSQAVEEALRFRAPAPVLRRIAKRDTEIGGHLMKEGDMVLAFVASANRDEAKFDRPHMFDIRRHPNPHIAFGHGIHFCLGAPLARLEANIALTSLISAFPHMECLSITPIENSVIYGLKSFRVKM
WP_227098413.1	Bacillus stercoris	CYP109B1	MNVLNRRQALQRALLNGKNKQDAYHPFPWYESMRKDAPVSFDEENQVWSVFLYDDVKKVIGDKELFSSYMPQQTSSIGNSIINMDPPRHTKIRSVVNKAFTPPVMKQWEPRIQEITDELIQSFQGRSEFDLVHDFSYPLPVIVISELLGVPSEHMDQFKAWSDLLVSTPKDKSEEAEKAYLEERDKCEKELAAFFAGIIEEKRNKPAQDIISILVEAEETGEKLSGEELIPFCTLLLVAGNETTTNLISNAMYSILETPGVYEELRSHPELMSQAVEEALRFRAPAPVLRRIAKRDTEIGGHLMKEGDMVLAFVASANRDEAKFDRPHMFDIRRHPNPHIAFGHGIHFCLGAPLARLEANIALTSLISAFPHMECLSITPIENSVIYGLKSFRVKM
WP_243571954.1	Bacillus stercoris	CYP109B1	MNVLNRRQALQRALLNGKNKQDAYHPFPWYESMRKDAPVSFDEENQVWSVFLYDDVKKVIGDKELFSSYMPQQTSSIGNSIINMDPPRHTKIRSVVNKAFTPRVMKQWEPRIQEITDELIQSFQGRSEFDLVHDFSYRLPVIVISELLGVPSEHMDQFKAWSDLLVSTPKDKSEEAEKAYLEERDKCEKELAAFFAGIIEEKRNKPAQDIISILVEAEETGEKLSGEELIPFCTLLLVAGNETTTNLISNAMYSILETPGVYEELRSHPELMSQAVEEALRFRAPAPVLRRIAKRDTEIGGHLMKEGDMVLAFVASANRDEAKFDRPHMFDIRRHPNPHIAFGHGIHFCLGAPLARLEANIALTSLISAFPHMECLSITPIENSVIYGLKSFRVKM
WP_095432583.1	Bacillus sp. X2	CYP109B1	MNVLNRRQALQRALLNGKNKQDAYHPFPRYESMRKDAPVSFDEENQVWSVFLYDDVKKVIGDKELFSSYMPQQTSSIGNSIINMDPPRHTKIRSVVNKAFTPRVMKQWEPRIQEITDELIQSFQGRSEFDLVHDFSYPLPVIVISELLGVPSEHMDQFKAWSDLLVSTPKDKSEEAEKAYLEERDKCEKELAAFFAGIIEEKRNKPAQDIISILVEAEETGEKLSGEELIPFCTLLLVAGNETTTNLISNAMYSILETPGVYEELRSHPELMSQAVEEALRFRAPAPVLRRIAKRDTEIGGHLMKEGDMVLAFVASANRDEAKFDRPHMFDIRRHPNPHIAFGHGIHFCLGAPLARLEANIALTSLISAFPHMECLSITPIENSVIYGLKSFRVKM
WP_136654647.1	Bacillus subtilis	CYP109B1	MNMLNRRQALQRALLNGKNKQDAYHPFPWYESMRKDAPVSFDEENQVWSVFLYDDVKKVIGDKELFSSYMPQQTSSIGNSIINMDPPRHTKIRSVVNKAFTPRVMKQWEPRIQEITDELIQSFQGRSEFDLVHDFSYPLPVIVISELLGVPSEHMDQFKAWSDLLVSTPKDKSEEAEKAYLEERDKCEKELAAFFAGIIEEKRNKPAQDIISILVEAEETGEKLSGEELIPFCTLLLVAGNETTTNLISNAMYSILETPGVYEELRSHPELMSQAVEEALRFRAPAPVLRRIAKRDTEIGGHQMKEGDMVLAFVASANRDEAKFDRPHMFDIRRHPNPHIAFGHGIHFCLGAPLARLEANIALTSLISAFPHMECLSITPIENSVIYGLKSFRVKM
WP_172640799.1	Bacillus subtilis	CYP109B1	MNVLNRRQALQRALLNGKNKQDAYHPFPWYESMRKDAPVSFDEENQVWSVFLYDDVKKVIGDKELFSSYMPQQTSSIGNSIINMDPPRHTKIRSVVNKAFTPRVMKQWEPRIQEITDELIQSFQGRSEFDLVHDFSYPLPVIVISELLGVPSEHMDQFKAWSDLLVSTPKDKSEEAEKAYLEERDKCEKELAAFFAGIIEEKRNKPAQDIISILVEAEETGEKLSGEELIPFCTLLLVAGNETTTNLISNAMYSILETLGVYEELRRHPELMSQAVEEVLRFRAPAPVLRRIAKRDTEIGGHLMKEGDMVLAFVASANRDEAKFDRPHMFDIRRHPNPHIAFGHGIHFCLGAPLARLEANIALTSLISAFPHMECLSITPIENSVIYGLKSFRVKM
WP_103748896.1	Bacillus	CYP109B1	MNVLNRRQALQRALLNGKNKQDAYHPFPWYESMRKDAPVSFDEENQVWSVFLYDDVKKVIGDKELFSSYMPQQTSSIGNSIINMDPPRHTKIRSVVNKAFTPRVMKQWEPRIQEITDELIQSFQGRSEFDLVHDFSYPLPVIVISELLGVPSEHMDQFKAWSDLLVSTPKDKSEEAEKAYLEERDKCEKELAAFFAGIIEEKRNKPAQDIISILVEAEETGEKLSGEELIPFCTLLLVAGNETTTNLISNAMYSILETPGVYEELRSHPELMSQAVEEALRFRAPAPVLRRIAKRDTEIRGHLMKEGDMVLAFVASANRDEAKFDRPHMFDIRRHPNPHIAFGQGIHFCLGAPLARLEANIALTSLISAFPHMECVSITPIENSVIYGLKSFRVKM
WP_071576575.1	Bacillus sp. FMQ74	CYP109B1	MNVLNRRQALQRALLNGKNKQDAYHPFPWYESMRKDAPVSFDEENQVWSVFLYDDVKKVIGDKELFSSYMPQQTSSIGNSIINMDPPRHTKIRSVVNKAFTPRVMKQWEPRIQEITDELIQNLQERSEFDLVHDFSYPLPVIVISELLGVPSEHMDQFKAWSDLLVSTPKDKSEEAEKAFLEERDKCEEELAAFFAGIIEEKRNKPAQDIISILVEAEETGEKLSGEELIPFCTLLLVAGNETTTNLISNAMYSILETPGVYEELRRHPELMPQAVEEALRFRAPAPVLRRIAKRDTEIGGHLMKEGDMVLAFVASANRDEAKFDRPHMFDIRRHPNPHIAFGHGIHFCLGAPLARLEANIALTSLISAFPHMECVSITPIENSVIYGLKSFRVKM
WP_043940100.1	Bacillus	CYP109B1	MNVLNRRQALQRALLNGKNKQDAYHPFPWYESMRKDAPVSFDEENQVWSVFLYDDVKKVVGDKELFSSCMPQQTSSIGNSIINMDPPKHTKIRSVVNKAFTPRVMKQWEPRIQEITDELIQKFQGRSEFDLVHDFSYPLPVIVISELLGVPSAHMDQFKAWSDLLVSTPKDKSEEAEKAFLEERDKCEEELAAFFAGIIEEKRNKPAQDIISILVEAEETGEKLSGEELIPFCTLLLVAGNETTTNLISNAMYSILETPGVYEELRSHPELMPQAVEEALRFRAPAPVLRRIAKRDTEIGGHLIKEGDMILAFVASANRDEAKFDRPHMFDIHRHPNPHIAFGHGIHFCLGAPLARLEANIALTSLISAFPHMECVSITPIENSVIYGLKSFRVKM
AXC52499.1	Bacillus spizizenii	CYP109B1	MNVLNRRQALQRALLNGKNKQDAYHPFPWYESMRKDAPVSFDEENQVWSVFLYDDVKKVVGDKELFSSYMPQQTSSIGNSIINMDPPKHTKIRSVVNKAFTPRVMKQWEPRIQEITDELIQKFQGRSEFDLVHDFSYPLPVIVISELLGVPSAHMDQFKAWSDLLVSTPKDKSEEAEKAFLEERDKCEEELAAFFAGIIEEKRNKPAQDIISILVEAEETGEKLSGEELIPFCTLLLVAGNETTTNLISNAMYSILETPGVYEELRSHPELMPQAVEEALRFRAPAPVLRRIAKRDTEIGGHLIKEGDMILAFVASANRDEAKFDRPHMFDIHRHPNPHIAFGHGIHFCLGAPLARLEANIALTSLISAFPHMECVSITPIENSVIYGLKSFRVKM
WP_085186241.1	Bacillus	CYP109B1	MNVLNRRQALQRALLNGKNKQDAYHPFPWYESMRKDAPVSFDEENQVWSVFLYDDVKKVVGDKELFSSCMPQQTSSIGNSIINMDPPKHTKIRSVVNKAFTPRVMKQWEPRIQEITDELIQKFQGRSEFDLVHDFSYPLPVIVISELLGVPSAHMDQFKAWSDLLVSTPKDKSEEAEKAFLEERDKCEEELAAFFAGIIEEKRNKPAQDIISILVEAEETGEKLSGEELIPFCTLLLVAGNETTTNLISNAMYSILETPGVYEELRSHPELMPQAVEEALRFRAPAPVLRRIAKRDTEIGGHLMKEGDMILAFVASANRDEAKFDRPHMFDIHRHPNPHIAFGHGIHFCLGAPLARLEANIALTSLISAFPHMECVSITPIENSVIYGLKSFRVKM
WP_197200054.1	Bacillus subtilis	CYP109B1	MNVLNRRQALQRALLNGKNKQDAYHPFPWYESMRKDAPVSFDEENQVWSVFLYDDVKKVVGDKELFSSCMPQQTSSIGNSIINMDPPKHTKIRSVVNKAFTPRVMKQWEPRIQEITDELIQKFQGRSEFDLVHDFSYPLPVIVISELLGVPSAHMDQFKAWSDLLVSTPKDKSEEAEKAFLEERDKCEEELAAFFAGIIEEKRNKPAQDIISILVEAEETGEKLSGEELIPFCTLLLVAGNETTTNLISNAMYSILETPGVYEELRSHPELMPQAVEEALRFRAPAPVLRRIAKRDTEIGGHLIKEGDMILAFVASANRDEAKFDRPHMFDIHHHPNPHIAFGHGIHFCLGAPLARLEANIALTSLISAFPHMECVSITPIENSVIYGLKSFRVKM
WP_172850880.1	Bacillus subtilis	CYP109B1	MSVLNRRQALQRALLNGKNKQDAYHPFPWYESMRKDAPVSFDEENQVWSVFLYDDVKKVVGDKELFSSYMPQQTSSIGNSIINMDPPKHTKIRSVVNKAFTPRVMKQWEPRIQEITDELIQKFQGRSEFDLVHDFSYPLPVIVISELLGVPSAHMDQFKAWSDLLVSTPRDKSEEAEKAFLEERDKCEEELAAFFAGIIEEKRNKPAQDIISILVEAEETGEKLSGEELIPFCTLLLVAGNETTTNLISNAMYSILETPGVYEELRSHPELMPQAVEEALRFRAPAPVLRRIAKRDTEIGGHLIKEGDMILAFVASANRDEAKFDRPHMFDIHRHPNPHIAFGHGIHFCLGAPLARLEANIALTSLISAFPHMECVSITPIENSVIYGLKSFRVKM
WP_167559930.1	Bacillus subtilis	CYP109B1	MNVLNRRQALQRALLNGKNKQDAYHPFPWYESMRKDAPVSFDEENQVWSVFLYDDVKKVVGDKELFSSYMPQQTSSIGNSIINMDPPKHTKIRSVVNKAFTPRVMKQWEPRIQEITDELIQKFQGRCEFDLVHDFSYPLPVIVISELLGVPSAHMDQFKAWSDLLVSTPKDKSEEAEKAFLEERDKCEEELAAFFAGIIEEKRNKPAQDIISILVEAEETGEKLSGEELIPFCTLLLVAGNETTTNLISNAMYSILETPGVYEELRSHPELMPQAVEEALRFRAPAPVLRRIAKRDTEIGGHLIKEGDMVLAFVASANRDEAKFDRPHMFDIHRHPNPHIAFGHGIHFCLGAPLARLEANIALTSLISAFPHMECVSITPIENSVIYGLKSFRVKM
WP_172861539.1	Bacillus subtilis	CYP109B1	MSVLNRRQALQRALLNGKNKQDAYHPFPWYESMRKDAPVSFDEENQVWSVFLYDDVKKVVGDKELFSSCMPQQTSSIGNSIINMDPPKHTKIRSVVNKAFTPRVMKQWEPRIQEITDELIQKFQGRSEFDLVHDFSYPLPVIVISELLGVPSAHMDQFKAWSDLLVSTPRDKSEEAEKAFLEERDKCEEELAAFFAGIIEEKRNKPAQDIISILVEAEETGEKLSGEELIPFCTLLLVAGNETTTNLISNAMYSILETPGVYEELRSHPELMPQAVEEALRFRAPAPVLRRIAKRDTEIGGHLIKEGDMVLAFVASANRDEAKFDRPHMFDIRRHPNPHIAFGHGIHFCLGAPLARLEANIALTSLISAFPHMECVSITPIENSVIYGLKSFRVKM
WP_134155195.1	Bacillus subtilis	CYP109B1	MNVLNRRQALQRALLNGKNKQDAYHPFPWYESMRKDAPVSFDEENQVWSVFLYDDVKKVVGDKELFSSYMPQQTSSIGNSIINMDPPKHTKIRSVVNKAFTPRVMKQWEPRIQEITDELIQKFQGRCEFDLVHDFSYPLPVIVISELLGVPSAHMDQFKAWSDLLVSTPKDKSEEAEKAFLEERDKCEEELAAFFAGIIEEKRNKPAQDIISILVEAEETGEKLSGEELIPFCTLLLVAGNETTTNLISNAMYSILETPGVYEELRSHPELMPQAVEEALRFRAPAPVLRRIAKRDTEIGGHLIKEGDMVLAFVASANRDEAKFDRPHMFDIHRHPNPHIAFGHGIHFCLGAPLARLEANIALTSLISAFPHMECISITPIENSVIYGLKSFRVKM
WP_029946349.1	Bacillus	CYP109B1	MNVLNRRQALQRALLNGKNKQDAYHPFPWYESMRKDAPVSFDEENQVWSVFLYDDVKKVVGDKELFSSYMPQQTSSIGNSIINMDPPKHTKIRSVVNKAFTPRVMKQWEPRIQEITDELIQKFQGRSEFDLVHDFSYPLPVIVISELLGVPSAHMEQFKAWSDLLVSTPKDKSEEAEKAFLEERDKCEEELAAFFAGIIEEKRNKPAQDIISILVEAEETGEKLSGEELIPFCTLLLVAGNETTTNLISNAMYSILETPGVYEELRSHPELMSQAVEEALRFRAPAPVLRRIAKRDTKIGGHLIKEGDMVLAFVASANRDEAKFDRPHMFDIHRHPNPHIAFGHGIHFCLGAPLARLEANIALTSLISAFPHMECVSITPIENSVIYGLKSFRVKM
WP_163189704.1	Bacillus subtilis	CYP109B1	MNVLNRRQALQRALLNGKNKQDAYHPFPWYESMRKNAPVSFDEENQVWSVFLYDDVKKVVGDKELFSSYMPQQTSSIGNSIINMDPPKHTKIRSVVNKAFTPRVMKQWEPRIQEITDELIQKFQGRSEFDLVHDFSYPLPVIVISELLGVPSAHMEQFKAWSDLLVSTPKDKSEEAEKAFLEERDKCEEELAAFFAGIIEEKRNKPAQDIISILVEAEETGEKLSGEELIPFCTLLLVAGNETTTNLISNAMYSILETPGVYEELRSHPELMSQAVEEALRFRAPAPVLRRIAKRDTKIGGHLIKEGDMVLAFVASANRDEAKFDRPHMFDIHRHPNPHIAFGHGIHFCLGAPLARLEANIALTSLISAFPHMECVSITPIENSVIYGLKSFRVKM
WP_216995847.1	Bacillus subtilis	CYP109B1	MNVLNRRQALQRALLNGKNKQDAYHPFPWYESMRKDAPVSFDEENQVWSVFLYDDVKKVVGDKELFSSYMPQQTSSIGNSIINMDPPKHTKIRSVVNKAFTPRVMKQWEPRIQEITDELIQKFQGRSEFDLVHDFSYPLPVIVISELLGVPSAHMEQFKAWSDLLVSTPKDKSEEAEKAFLEERDKCEEELAAFFAGIIEEKRNKPAQDIISILVEAEETGEKLSGEELIPFCTLLLVAGNETTTNLISNAMYSILETPGVYEELRSHPELMSQAVEEALRFRAPAPVLRRIAKRDTKIGGHLIKEGDMVLAFVASANRDEAKFDRPHMFDIHRHPNPHIAFGHGIHFCLGAPLARLEANIALKSLISAFPHMECVSITPIENSVIYGLKSFRVKM
WP_024571379.1	Bacillus subtilis	CYP109B1	MNVLNRRQALQRALLNGKNKQDAYHPFPWYESMRKDAPVSFDEENQVWSVFLYDDVKKVVGDKELFSSYMPQQTSSIGNSIINMAPPKHTKIRSVVNKAFTPRVMKQWEPRIQEITDELIQKFQGRSEFDLVHDFSYPLPVIVISELLGVPSAHMEQFKAWSDLLVSTPKDKSEEAEKAFLEERDKCEEELAAFFAGIIEEKRNKPAQDIISILVEAEETGEKLSGEELIPFCTLLLVAGNETTTNLISNAMYSILETPGVYEELRSHPELMSQAVEEALRFRAPAPVLRRIAKRDTKIGGHLIKEGDMVLAFVASANRDEAKFDRPHMFDIHRHPNPHIAFGHGIHFCLGAPLARLEANIALTSLISAFPHMECVSITPIENSVIYGLKSFRVKM
WP_015715711.1	Bacillus	CYP109B1	MNVLNRRQALQRALLNGKNKQDAYHPFPWYESMRKDAPVSFDEENQVWSVFLYDDVKKVVGDKELFSSYMPQQTSSIGNSIINMDPPKHTKIRSVVNKAFTPRVMKQWEPRIQEITDELIQKCQGRSEFDLVHDFSYPLPVIVISELLGVPSAHMDQFKAWSDLLVSTPKDKSEEAEKAFLEERDKCEEELAAFFAGIIEEKRNKPAQDIISILVKAEETGEKLSGEELIPFCTLLLVAGNETTTNLISNAMYSILETPGVYEELRSHPELMPQAVEEALRFRAPAPVLRRIAKRDTEIGGHLIKEGDMVLAFVASANRDEVKFDRPHMFDIRRHPNPHIAFGHGIHFCLGAPLARLEANIALTSLISAFPQMECVSITPIENSVIYGLKSFRVKM
KIU12180.1	Bacillus subtilis	CYP109B1	MNVLNRRQALQRALLNGKNKQDAYHPFPWYESMRKDAPVSFDEENQVWSVFLYDDVKKVVGDKELFSSYMPQQTSSIGNSIINMDPPKHTKIRSVVNKAFTPRVMKQWEPRIQEITDELIQKCQGRSEFDLVHDFSYPLPVIVISELLGVPSAHMDQFKAWSDLLVSTPKDKSEEAEKAFLEERDKCEEELAAFFAGIIEEKRNKPAQDIISILVKAEETGEKLSGEELIPFCTLLLVAGNETTTNLISNAMYSILETPGVYEELRSHPELMPQAVEEALRFRAPAPVLRRIAKRDTKIGGHLIKEGDMVLAFVASANRDEAKFDRPHMFDIRRHPNPHIAFGHGIHFCLGAPLARLEANIALTSLISAFPQMECVSITPIENSVIYGLKSFRVKM
WP_128473824.1	Bacillus subtilis	CYP109B1	MNVLNRRQALQRALLNGKNKQDAYHPFPWYESMRKDAPVSFDEENQVWSVFLYDDVKKVVGDKELFSSCMPQQTSSIGNSIINMDPPKHTKIRSVVNKAFTPRVMKQWEPRIQEITDELIQKCQGRSEFDLVHDFSYPLPVIVISELLGVPSAHMDQFKAWSDLLVSTPKDKSEEAEKAFLEERDKCEEELAAFFAGIIEEKRNKPTQDIISILVKAEETGEKLSGEELIPFCTLLLVAGNETTTNLISNAMYSILETPGVYEELRSHPELMPQAVEEALRFRAPAPVLRRIAKRDTEIGGHLIKEGDMVLAFVASANRDEVKFDRPHMFDIRRHPNPHIAFGHGIHFCLGAPLARLEANIALTSLISAFPQMECVSITPIENSVIYGLKSFRVKM
WP_210216510.1	Bacillus subtilis	CYP109B1	MNVLNRRQALQRALLNGKNKQDAYHPFPWYESMRKDAPVSFDEENQVWSVFLYDDVKKVVGDKELFSSYMPQQTSSIGNSIINMDPPKHTKIRSVVNKAFTPRVMKQWEPRIQEITDELIQKCQGRSEFDLVHDFSYPLPVIVISELLGVPSAHMDQFKAWSDLLVSTPRDKSEEAEKAFLEERDKCEEELAAFFAGIIEEKRNKPAQDIISILVEAEETGEKLSGEELIPFCTLLLVAGNETTTNLISNAMYSILETPGVYEELRSHPELMPQAVEEALRFRAPAPVLRRIAKRDTEIGGHLIKEGDMVLAFVASANRDEAKFDRPHMFDIRRHPNPHIAFGHGIHFCLGAPLARLEANIALTSLISAFPQMECVSITPIENSVIYGLKSFRVKM
WP_247471536.1	Bacillus subtilis	CYP109B1	MNVLNRRQALQRALLNGKNKQDAYHPFPWYESMRKDAPVSFDEENQVWSVFLYDDVKKVVGDKELFSSYMPQQTSSIGNSIINMDPPKHTKIRSVVNKAFTPRVMKQWESRIQEITDELIQKCQGRSEFDFVHDFSYPLPVIVISELLGVPSAHMDQFKAWSDLLVSTPKDKSEEAEKAFLEERDKCEEELAAFFAGIIEEKRNKPAQDIISILVEAEETGEKLSGEELIPFCTLLLVAGNETTTNLISNAMYSILETPGVYEELRSHPELMPQAVEEALRFRAPAPVLRRIAKRDTEIGGHLIKEGDMVLAFVASANRDEAKFDRPHMFDIRRHPNPHIAFGHGIHFCLGAPLARLEANIALTSLISAFPQMECVSITPIENSVIYGLKSFRVKM
WP_003232789.1	Bacillus	CYP109B1	MNVLNRRQALQRALLNGKNKQDAYHPFPWYESMRKDAPVSFDEENQVWSVFLYDDVKKVVGDKELFSSCMPQQTSSIGNSIINMDPPKHTKIRSVVNKAFTPRVMKQWEPRIQEITDELIQKFQGRSEFDLVHDFSYPLPVIVISELLGVPSAHMEQFKAWSDLLVSTPKDKSEEAEKAFLEERDKCEEELAAFFAGIIEEKRNKPEQDIISILVEAEETGEKLSGEELIPFCTLLLVAGNETTTNLISNAMYSILETPGVYEELRSHPELMPQAVEEALRFRAPAPVLRRIAKRDTEIGGHLIKEGDMVLAFVASANRDEAKFDRPHMFDIRRHPNPHIAFGHGIHFCLGAPLARLEANIALTSLISAFPHMECVSITPIENSVIYGLKSFRVKM
WP_087614511.1	Bacillus subtilis	CYP109B1	MNVLNRRQALQRALLNGKNKQDAYHPFPWYESMRKDAPVSFDEENQVWSVFLYDDVKKVVGDKELFSSCMPQQTSSIGNSIINMDPPKHTKIRSVVNKAFTPRVMKQWEPRIQEITDELIQKCQGRSEFDLVHDFSYPLPVIVISELLGVPSAHMEQFKAWSDLLVSTPKDKSEEAEKAFLEERDKCEEELAAFFAGIIEEKRNKPEQDIISILVEAEETGEKLSGEELIPFCTLLLVAGNETTTNLISNAMYSILETPGVYEELRSHPELMPQAVEEALRFRAPAPVLRRIAKRDTEIGGHLIKEGDMVLAFVASANRDEAKFDRPHMFDIRRHPNPHIAFGHGIHFCLGAPLARLEANIALTSLISAFPHMECVSITPIENSVIYGLKSFRVKM
WP_167408067.1	Bacillus subtilis	CYP109B1	MNVLNRRQALQRALLNGKNKQDAYHPFPWYESMRKDAPVSFDEENQVWSVFLYDDVKKVVGDKELFSSCMPQQTSSIGNSIINMDPPKHTKIRSVVNKAFTPRVMKQWEPRIQEITDELIQKFQGRSEFDLVHDFSYPLPVIVISELLGVPSAHMEQFKAWSDLLVSTPKDKSEEAEKAFLEERDKCEEELAAFFAGIIEEKRNKPEQDIISILVEAEETGEKLSGEELIPFCTLLLVAGNETTTNLISNAMYSILETPGVYEELRSHPELMPQAVEEALRFRAPAPVLRRIAKRDTVIGGHLIKEGDMVLAFVASANRDEAKFDRPHMFDIRRHPNPHIAFGHGIHFCLGAPLARLEANIALTSLISAFPHMECVSITPIENSVIYGLKSFRVKM
WP_195866401.1	Bacillus subtilis	CYP109B1	MNVLNRRQALQRALLNGKNKQDAYHPFPWYESMRKDAPVSFDEENQVWSVFLYDDVKKVVGDKELFSSCMPQQTSSIGNSIINMDPPKHTKIRSVVNKAFTPRVMKQWEPRIQEITHELIQKFQGRSEFDLVHDFSYPLPVIVISELLGVPSAHMEQFKAWSDLLVSTPKDKSEEAEKAFLEERDKCEEELAAFFAGIIEEKRNKPEQDIISILVEAEETGEKLSGEELIPFCTLLLVAGNETTTNLISNAMYSILETPGVYEELRSHPELMPQAVEEALRFRAPAPVLRRIAKRDTEIGGHLIKEGDMVLAFVASANRDEAKFDRPHMFDIRRHPNPHIAFGHGIHFCLGAPLARLEANIALTSLISAFPHMECVSITPIENSVIYGLKSFRVKM
WP_129110652.1	Bacillus subtilis	CYP109B1	MNVLNRRQALQRALLNGKNKQDAYHPFPWYESMRKDAPVSFDEENQVWSVFLYDDVKKVVGDKELFSSCMPQQTSSIGNSIINMDPPKHTKIRSVVNKAFTPRVMKQWEPRIQEITDELIQKCQGRSEFDLVHDFSYPLPVIVISELLGVPSAHMEQFKAWSDLLVSTPKDKSEEAEKAFLEERDKCEEELAAFFAGIIEEKRNKPEQDIISILVEAEETGEKLSGEELIPFCTLLLVAGNETTTNLISNAMYSILETPGVYEELRSHPELMPQAVEEALRFRALAPVLRRIAKRDTEIGGHLIKEGDMVLAFVASANRDEAKFDRPHMFDIRRHPNPHIAFGHGIHFCLGAPLARLEANIALTSLISAFPHMECVSITPIENSVIYGLKSFRVKM
WP_106073835.1	Bacillus subtilis	CYP109B1	MNVLNRRQALQRALLNGKNKQDAYHPFPWYESMRKDAPVSFDEENQVWSVFLYDDVKKVVGDKELFSSCMPQQTSSIGNSIINMDPPKHTKIRSVVNKAFTPRVMKQWEPRIQEITDELIQKCQGRSEFDLVHDFSYPLPVIVISELLGVPSAHMEQFKAWSDLLVSTPKDKSEEAEKAFLEERDKCEEELAAFFAGIIEEKRNKPEQDIISILVEAEETGEKLSGEELIPFCTLLLVAGNETTTNLISNAMYSILETPGVYEELRSHPELMPQAVEEALRFRAPAPVLRRIAKRDTEIGGHLIKEGDMVLAFVASANRDEAKFDRPHMFDIRRHSNPHIAFGHGIHFCLGAPLARLEANIALTSLISAFPHMECVSITPIENSVIYGLKSFRVKM
WP_014479527.1	Bacillus	CYP109B1	MNVLNRRQALQRALLNGKNKQDAYHPFPWYESMRKDAPVSFDEENQVWSVFLYDDVKKVVGDKELFSSCMPQQTSSIGNSIINMDPPKHTKIRSVVNKAFTPRVMKQWEPRIQEITDELIQKCQGRSEFDLVHDFSYPLPVIVISELLGVPSAHMEQFKAWSDLLVSTPKDKSEEAEKAFLEERDKCEEELAAFFAGIIEEKRNKPEQDIISILVEAEETGEKLSGEELIPFCTLLLVAGNETTTNLISNAMYSILETPGVYEELRSHPELMPQAVEEALRFRAPAPVLRRIAKRDTEIGGHLIKEGDMVLAFVASANRDEAKFDRPHMFDIRRHPNPHIAFGHGIHFCLGAPLARLEANIALTSLISAFPHMECVSITPIENSVIYGLKSFRVKI
WP_217017568.1	Bacillus subtilis	CYP109B1	MNVLNRRQALQRALLNGKNKQDAYHPFPWYESMRKDAPVSFDEENQVWSVFLYDDVKKVVGNKELFSSYMPQQTSSIGNSIINMDPPKHTKIRSVVNKAFTPRVMKQWEPRIQEITDELIQKFQGRSEFDLVHDFSYPLPVIVISELLGVPSAHMDQFKAWSDLLVSTPKDKSEEAEKAFLEERDKCEEELAAFFAGIIEEKRNKPEQDIISILVEAEETGEKLSGEELIPFCTLLLVAGNETTTNLISNAMYSILETPGVYEELRSHPELMPQAVEEALRFRAPAPVLRRIAKRDTEIGGHLIKEGDMVLAFVASANRDEAKFDRPHMFDIRRHPNPHIAFGHGIHFCLGAPLARLEANIALTSLISAFPHMECVSITPIENSVIYGLKSFRVKM
WP_129092402.1	Bacillus subtilis	CYP109B1	MNVLNRRQALQRALLNGKNKQDAYHPFPWYESMRKDAPVSFDEENQVWSVFLYDDVKKVVGDKELFSSYIPQQTSSIGNSIINMDPPKHTKIRSVVNKAFTPRVMKQWEPRIQEITDELIQKFQGRSEFDLVHDFSYPLPVIVISELLGVPSAHMDQFKAWSDLLVSTPKDKSEEAEKAFLEERDKCEEELAAFFAGIIEEKRNKPEQDIISILVEAEETGEKLSGEELIPFCTLLLVAGNETTTNLISNAMYSILETPGVYEELRSHPELMPQAVEEALRFRAPAPVLRRIAKRDTKIGGHLIKEGDMVLAFVASANRDEAKFDRPHMFDIRRHPNPHIAFGHGIHFCLGAPLARLEANIALTSLISAFPHMECVSITPIENSVIYGLKSFRVKM
WP_072175767.1	Bacillus subtilis	CYP109B1	MSVLNRRQALQRALLNGKNKQDAYHPFPWYESMRKDAPVSFDEENQVWSVFLYDDVKKVVGDKELFSSYMPQQTSSIGNSIINMDPPKHTKIRSVVNKAFTPRVMKQWEPRIQEITDELIQKFQGRSEFDLVHDFSYPLPVIVISELLGVPSAHMDQFKAWSDLLVSTPKDKSEEAEKVFLEERDKCEEELAAFFAGIIEEKRNKPEQDIISILVEAEETGEKLSGEELIPFCTLLLVAGNETTTNLISNAMYSILETPGVYEELRSHPELMPQAVEEALRFRAPAPVLRRIAKRDTEIGGHLIKEGDMVLAFVASANRDEAKFDRPHMFDIRRHPNPHIAFGHGIHFCLGAPLARLEANIALTSLISAFPHMECVSITPIENSVIYGLKSFRVKM
WP_163117483.1	Bacillus subtilis	CYP109B1	MRVLNRRQALQRALLNGKNKQDAYHPFPWYESMRKDAPVSFDEENQVWSVFLYDDVKKVVGDKELFSSYMPQQTSSIGNSIINMDPPKHTKIRSVVNKAFTPRVMKQWEPRIQEITDELIQKFQGRSEFDLVHDFSYPLPVIVISELLGVPSAHMEQFKAWSDLLVSTPKDKSEEAEKAFLEERDKCEEELAAFFAGIIEEKRNKQAQDIISILVEAEETGEKLSGEELIPFCTLLLVAGNETTTNLISNAMYSILETPGVYEELRSHPELMPQAVEEALRFRAPAPVLRRIAKRDTEIGGHLIKEGDMVLAFVASANRDEAKFDRPHMFDIRRHPNPHIAFGHGIHFCLGAPLARLEANIALTSLISAFPHMECVSITPIENSVIYGLKSFRVKM
WP_041056089.1	Bacillus subtilis	CYP109B1	MSVLNRRQALQRALLNGKNKQDAYHPFPWYESMRKDAPVSFDEENQVWSVFLYDDVKKVVGDKELFSSYMPQQTSSIGNSIINMDPPKHTKIRSVVNKAFTPRVMKQWEPRIQEITDELIQKFQGRNEFDLVHDFSYPLPVIVISELLGVPSAHMVQFKAWSDLLVSTPKDKSEEAEKAFLEERDKCEEELAAFFAGIIEEKRNKPEQDIISILVEAEETGEKLSGEELIPFCTLLLVAGNETTTNLISNAMYSILETPGVYEELRSHPELMPQAVEEALRFRAPAPVLRRIAKRDTKIGGHLIKEGDMVLAFVASANRDEAKFDRPHMFDIRRHPNPHIAFGHGIHFCLGAPLARLEANIALTSLISAFPHMECVSITPIENSVIYGLKSFRVKM
WP_174223325.1	Bacillus subtilis	CYP109B1	MNVLNRRQALQRALLNGKNKQDAYHPFPWYESMRKDAPVSFDEENQVWSVFLYDDVKKVVGDKELFSSYMPQQTSSIGNSIINMDPPKHTKIRSVVNKAFTPRVMKQWEPRIQEITDELIQKFQGRSEFDLVHDFSYPLPVIVISELLGVPSAHMEQFKAWSDLLVSTPKDKSEEAEKAFLEERDKCEEELAAFFAGIIEEKRNKPDQDMISILVEAEETGEKLSGEELIPFCTLLLVAGNETTTNLISNAMYSILETPGVYEELRSHPELMPQAVEEALRFRAPAPILRRIAKRDTEIGGHLIKEGDMVLAFVASANRDEAKFDRPHMFDIRRHPNPHIAFGHGIHFCLGAPLARLEANNTLTSLISAFPHMECVSITPIENSVIYGLKSFRVKM
[truncated: 1,266 more rows]

## Sheet: Table S2
Table S2. Comparative analysis of CYP109 subfamilies in Bacteria and Archaea.
	Domains of life			Bacteria			Archaea
	CYP109 Subfamily	Count		CYP109 Subfamily	Count		CYP109 Subfamily	Count
	A	641		A	641		G	78
	B	377		B	377		F	67
	J	155		J	155		AP	12
	E	126		E	126		AY	9
[truncated: 112 more rows]

## Sheet: Table S3
Table S3. Genera wise comparative analysis of CYP109 family members in Bacteria and Archaea.
[truncated: 100 more rows]
